# Supplementary material for: Persistent Fluctuations in Stride Intervals under Fractal Auditory Stimulation
Source: PLoS One. 2014 Mar 20;9(3):e91949. doi: 10.1371/journal.pone.0091949 (PMC3961269; doi:10.1371/journal.pone.0091949)
Supplement: Audio S1 — Audio examples of pacing signals (only 15 seconds). File names corresponds to the conditions (for example : Exp1_CV1 correspond to a fractal metronome used in Experiment 1, in condition CV = 1%). (ZIP) [file pone.0091949.s003.zip]

Archive with 19 entries (16 files):
- signals/
- signals/Exp1_CV1.mov
- __MACOSX/
- __MACOSX/signals/
- __MACOSX/signals/._Exp1_CV1.mov
- signals/Exp1_ISO.mov
- __MACOSX/signals/._Exp1_ISO.mov
- signals/Exp2_CV2.mov
- __MACOSX/signals/._Exp2_CV2.mov
- signals/Exp2_H02.mov
- __MACOSX/signals/._Exp2_H02.mov
- signals/Exp2_H05.mov
- __MACOSX/signals/._Exp2_H05.mov
- signals/Exp2_H06.mov
- __MACOSX/signals/._Exp2_H06.mov
- signals/Exp2_H09.mov
- __MACOSX/signals/._Exp2_H09.mov
- signals/Exp2_ISO.mov
- __MACOSX/signals/._Exp2_ISO.mov
