# Supplementary material for: Persistent Fluctuations in Stride Intervals under Fractal Auditory Stimulation
Source: PLoS One. 2014 Mar 20;9(3):e91949. doi: 10.1371/journal.pone.0091949 (PMC3961269; doi:10.1371/journal.pone.0091949)
Supplement: Data S1 — Time series from Experiment 1 and Experiment 2 (.xls files). Each sheet correspond to a particular condition for a particular variable (for example : in the file « data_expe1_multipleCV », the sheet ISI CV 1% corresponds to stride-time series of participants in the condition CV = 1% in Experiment 1). Each column corresponds to an individual participant. (ZIP) [file pone.0091949.s004.zip]

Archive with 5 entries (4 files):
- data_expe1_multipleCV.xls
- __MACOSX/
- __MACOSX/._data_expe1_multipleCV.xls
- data_expe2_multipleHurst.xls
- __MACOSX/._data_expe2_multipleHurst.xls
