# Supplementary material for: Persistent Fluctuations in Stride Intervals under Fractal Auditory Stimulation
Source: PLoS One. 2014 Mar 20;9(3):e91949. doi: 10.1371/journal.pone.0091949 (PMC3961269; doi:10.1371/journal.pone.0091949)
Supplement: Data S1 — Time series from Experiment 1 and Experiment 2 (.xls files). Each sheet correspond to a particular condition for a particular variable (for example : in the file « data_expe1_multipleCV », the sheet ISI CV 1% corresponds to stride-time series of participants in the condition CV = 1% in Experiment 1). Each column corresponds to an individual participant. (ZIP) [file pone.0091949.s004.zip › data_expe1_multipleCV.xls]

## Sheet: IOI iso
1160	1100	1090	1025	1080	1140	1080	1250	1080	1110	1040	1130
1160	1100	1090	1025	1080	1140	1080	1250	1080	1110	1040	1130
1160	1100	1090	1025	1080	1140	1080	1250	1080	1110	1040	1130
1160	1100	1090	1025	1080	1140	1080	1250	1080	1110	1040	1130
1160	1100	1090	1025	1080	1140	1080	1250	1080	1110	1040	1130
1160	1100	1090	1025	1080	1140	1080	1250	1080	1110	1040	1130
1160	1100	1090	1025	1080	1140	1080	1250	1080	1110	1040	1130
1160	1100	1090	1025	1080	1140	1080	1250	1080	1110	1040	1130
1160	1100	1090	1025	1080	1140	1080	1250	1080	1110	1040	1130
1160	1100	1090	1025	1080	1140	1080	1250	1080	1110	1040	1130
1160	1100	1090	1025	1080	1140	1080	1250	1080	1110	1040	1130
1160	1100	1090	1025	1080	1140	1080	1250	1080	1110	1040	1130
1160	1100	1090	1025	1080	1140	1080	1250	1080	1110	1040	1130
1160	1100	1090	1025	1080	1140	1080	1250	1080	1110	1040	1130
1160	1100	1090	1025	1080	1140	1080	1250	1080	1110	1040	1130
1160	1100	1090	1025	1080	1140	1080	1250	1080	1110	1040	1130
1160	1100	1090	1025	1080	1140	1080	1250	1080	1110	1040	1130
1160	1100	1090	1025	1080	1140	1080	1250	1080	1110	1040	1130
1160	1100	1090	1025	1080	1140	1080	1250	1080	1110	1040	1130
1160	1100	1090	1025	1080	1140	1080	1250	1080	1110	1040	1130
1160	1100	1090	1025	1080	1140	1080	1250	1080	1110	1040	1130
1160	1100	1090	1025	1080	1140	1080	1250	1080	1110	1040	1130
1160	1100	1090	1025	1080	1140	1080	1250	1080	1110	1040	1130
1160	1100	1090	1025	1080	1140	1080	1250	1080	1110	1040	1130
1160	1100	1090	1025	1080	1140	1080	1250	1080	1110	1040	1130
1160	1100	1090	1025	1080	1140	1080	1250	1080	1110	1040	1130
1160	1100	1090	1025	1080	1140	1080	1250	1080	1110	1040	1130
1160	1100	1090	1025	1080	1140	1080	1250	1080	1110	1040	1130
1160	1100	1090	1025	1080	1140	1080	1250	1080	1110	1040	1130
1160	1100	1090	1025	1080	1140	1080	1250	1080	1110	1040	1130
1160	1100	1090	1025	1080	1140	1080	1250	1080	1110	1040	1130
1160	1100	1090	1025	1080	1140	1080	1250	1080	1110	1040	1130
1160	1100	1090	1025	1080	1140	1080	1250	1080	1110	1040	1130
1160	1100	1090	1025	1080	1140	1080	1250	1080	1110	1040	1130
1160	1100	1090	1025	1080	1140	1080	1250	1080	1110	1040	1130
1160	1100	1090	1025	1080	1140	1080	1250	1080	1110	1040	1130
1160	1100	1090	1025	1080	1140	1080	1250	1080	1110	1040	1130
1160	1100	1090	1025	1080	1140	1080	1250	1080	1110	1040	1130
1160	1100	1090	1025	1080	1140	1080	1250	1080	1110	1040	1130
1160	1100	1090	1025	1080	1140	1080	1250	1080	1110	1040	1130
1160	1100	1090	1025	1080	1140	1080	1250	1080	1110	1040	1130
1160	1100	1090	1025	1080	1140	1080	1250	1080	1110	1040	1130
1160	1100	1090	1025	1080	1140	1080	1250	1080	1110	1040	1130
1160	1100	1090	1025	1080	1140	1080	1250	1080	1110	1040	1130
1160	1100	1090	1025	1080	1140	1080	1250	1080	1110	1040	1130
1160	1100	1090	1025	1080	1140	1080	1250	1080	1110	1040	1130
1160	1100	1090	1025	1080	1140	1080	1250	1080	1110	1040	1130
1160	1100	1090	1025	1080	1140	1080	1250	1080	1110	1040	1130
1160	1100	1090	1025	1080	1140	1080	1250	1080	1110	1040	1130
1160	1100	1090	1025	1080	1140	1080	1250	1080	1110	1040	1130
1160	1100	1090	1025	1080	1140	1080	1250	1080	1110	1040	1130
1160	1100	1090	1025	1080	1140	1080	1250	1080	1110	1040	1130
1160	1100	1090	1025	1080	1140	1080	1250	1080	1110	1040	1130
1160	1100	1090	1025	1080	1140	1080	1250	1080	1110	1040	1130
1160	1100	1090	1025	1080	1140	1080	1250	1080	1110	1040	1130
1160	1100	1090	1025	1080	1140	1080	1250	1080	1110	1040	1130
1160	1100	1090	1025	1080	1140	1080	1250	1080	1110	1040	1130
1160	1100	1090	1025	1080	1140	1080	1250	1080	1110	1040	1130
1160	1100	1090	1025	1080	1140	1080	1250	1080	1110	1040	1130
1160	1100	1090	1025	1080	1140	1080	1250	1080	1110	1040	1130
1160	1100	1090	1025	1080	1140	1080	1250	1080	1110	1040	1130
1160	1100	1090	1025	1080	1140	1080	1250	1080	1110	1040	1130
1160	1100	1090	1025	1080	1140	1080	1250	1080	1110	1040	1130
1160	1100	1090	1025	1080	1140	1080	1250	1080	1110	1040	1130
1160	1100	1090	1025	1080	1140	1080	1250	1080	1110	1040	1130
1160	1100	1090	1025	1080	1140	1080	1250	1080	1110	1040	1130
1160	1100	1090	1025	1080	1140	1080	1250	1080	1110	1040	1130
1160	1100	1090	1025	1080	1140	1080	1250	1080	1110	1040	1130
1160	1100	1090	1025	1080	1140	1080	1250	1080	1110	1040	1130
1160	1100	1090	1025	1080	1140	1080	1250	1080	1110	1040	1130
1160	1100	1090	1025	1080	1140	1080	1250	1080	1110	1040	1130
1160	1100	1090	1025	1080	1140	1080	1250	1080	1110	1040	1130
1160	1100	1090	1025	1080	1140	1080	1250	1080	1110	1040	1130
1160	1100	1090	1025	1080	1140	1080	1250	1080	1110	1040	1130
1160	1100	1090	1025	1080	1140	1080	1250	1080	1110	1040	1130
1160	1100	1090	1025	1080	1140	1080	1250	1080	1110	1040	1130
1160	1100	1090	1025	1080	1140	1080	1250	1080	1110	1040	1130
1160	1100	1090	1025	1080	1140	1080	1250	1080	1110	1040	1130
1160	1100	1090	1025	1080	1140	1080	1250	1080	1110	1040	1130
1160	1100	1090	1025	1080	1140	1080	1250	1080	1110	1040	1130
1160	1100	1090	1025	1080	1140	1080	1250	1080	1110	1040	1130
1160	1100	1090	1025	1080	1140	1080	1250	1080	1110	1040	1130
1160	1100	1090	1025	1080	1140	1080	1250	1080	1110	1040	1130
1160	1100	1090	1025	1080	1140	1080	1250	1080	1110	1040	1130
1160	1100	1090	1025	1080	1140	1080	1250	1080	1110	1040	1130
1160	1100	1090	1025	1080	1140	1080	1250	1080	1110	1040	1130
1160	1100	1090	1025	1080	1140	1080	1250	1080	1110	1040	1130
1160	1100	1090	1025	1080	1140	1080	1250	1080	1110	1040	1130
1160	1100	1090	1025	1080	1140	1080	1250	1080	1110	1040	1130
1160	1100	1090	1025	1080	1140	1080	1250	1080	1110	1040	1130
1160	1100	1090	1025	1080	1140	1080	1250	1080	1110	1040	1130
1160	1100	1090	1025	1080	1140	1080	1250	1080	1110	1040	1130
1160	1100	1090	1025	1080	1140	1080	1250	1080	1110	1040	1130
1160	1100	1090	1025	1080	1140	1080	1250	1080	1110	1040	1130
1160	1100	1090	1025	1080	1140	1080	1250	1080	1110	1040	1130
1160	1100	1090	1025	1080	1140	1080	1250	1080	1110	1040	1130
1160	1100	1090	1025	1080	1140	1080	1250	1080	1110	1040	1130
1160	1100	1090	1025	1080	1140	1080	1250	1080	1110	1040	1130
1160	1100	1090	1025	1080	1140	1080	1250	1080	1110	1040	1130
1160	1100	1090	1025	1080	1140	1080	1250	1080	1110	1040	1130
1160	1100	1090	1025	1080	1140	1080	1250	1080	1110	1040	1130
1160	1100	1090	1025	1080	1140	1080	1250	1080	1110	1040	1130
1160	1100	1090	1025	1080	1140	1080	1250	1080	1110	1040	1130
1160	1100	1090	1025	1080	1140	1080	1250	1080	1110	1040	1130
1160	1100	1090	1025	1080	1140	1080	1250	1080	1110	1040	1130
1160	1100	1090	1025	1080	1140	1080	1250	1080	1110	1040	1130
1160	1100	1090	1025	1080	1140	1080	1250	1080	1110	1040	1130
1160	1100	1090	1025	1080	1140	1080	1250	1080	1110	1040	1130
1160	1100	1090	1025	1080	1140	1080	1250	1080	1110	1040	1130
1160	1100	1090	1025	1080	1140	1080	1250	1080	1110	1040	1130
1160	1100	1090	1025	1080	1140	1080	1250	1080	1110	1040	1130
1160	1100	1090	1025	1080	1140	1080	1250	1080	1110	1040	1130
1160	1100	1090	1025	1080	1140	1080	1250	1080	1110	1040	1130
1160	1100	1090	1025	1080	1140	1080	1250	1080	1110	1040	1130
1160	1100	1090	1025	1080	1140	1080	1250	1080	1110	1040	1130
1160	1100	1090	1025	1080	1140	1080	1250	1080	1110	1040	1130
1160	1100	1090	1025	1080	1140	1080	1250	1080	1110	1040	1130
1160	1100	1090	1025	1080	1140	1080	1250	1080	1110	1040	1130
1160	1100	1090	1025	1080	1140	1080	1250	1080	1110	1040	1130
1160	1100	1090	1025	1080	1140	1080	1250	1080	1110	1040	1130
1160	1100	1090	1025	1080	1140	1080	1250	1080	1110	1040	1130
1160	1100	1090	1025	1080	1140	1080	1250	1080	1110	1040	1130
1160	1100	1090	1025	1080	1140	1080	1250	1080	1110	1040	1130
1160	1100	1090	1025	1080	1140	1080	1250	1080	1110	1040	1130
1160	1100	1090	1025	1080	1140	1080	1250	1080	1110	1040	1130
1160	1100	1090	1025	1080	1140	1080	1250	1080	1110	1040	1130
1160	1100	1090	1025	1080	1140	1080	1250	1080	1110	1040	1130
1160	1100	1090	1025	1080	1140	1080	1250	1080	1110	1040	1130
1160	1100	1090	1025	1080	1140	1080	1250	1080	1110	1040	1130
1160	1100	1090	1025	1080	1140	1080	1250	1080	1110	1040	1130
1160	1100	1090	1025	1080	1140	1080	1250	1080	1110	1040	1130
1160	1100	1090	1025	1080	1140	1080	1250	1080	1110	1040	1130
1160	1100	1090	1025	1080	1140	1080	1250	1080	1110	1040	1130
1160	1100	1090	1025	1080	1140	1080	1250	1080	1110	1040	1130
1160	1100	1090	1025	1080	1140	1080	1250	1080	1110	1040	1130
1160	1100	1090	1025	1080	1140	1080	1250	1080	1110	1040	1130
1160	1100	1090	1025	1080	1140	1080	1250	1080	1110	1040	1130
1160	1100	1090	1025	1080	1140	1080	1250	1080	1110	1040	1130
1160	1100	1090	1025	1080	1140	1080	1250	1080	1110	1040	1130
1160	1100	1090	1025	1080	1140	1080	1250	1080	1110	1040	1130
1160	1100	1090	1025	1080	1140	1080	1250	1080	1110	1040	1130
1160	1100	1090	1025	1080	1140	1080	1250	1080	1110	1040	1130
1160	1100	1090	1025	1080	1140	1080	1250	1080	1110	1040	1130
1160	1100	1090	1025	1080	1140	1080	1250	1080	1110	1040	1130
1160	1100	1090	1025	1080	1140	1080	1250	1080	1110	1040	1130
1160	1100	1090	1025	1080	1140	1080	1250	1080	1110	1040	1130
1160	1100	1090	1025	1080	1140	1080	1250	1080	1110	1040	1130
1160	1100	1090	1025	1080	1140	1080	1250	1080	1110	1040	1130
1160	1100	1090	1025	1080	1140	1080	1250	1080	1110	1040	1130
1160	1100	1090	1025	1080	1140	1080	1250	1080	1110	1040	1130
1160	1100	1090	1025	1080	1140	1080	1250	1080	1110	1040	1130
1160	1100	1090	1025	1080	1140	1080	1250	1080	1110	1040	1130
1160	1100	1090	1025	1080	1140	1080	1250	1080	1110	1040	1130
1160	1100	1090	1025	1080	1140	1080	1250	1080	1110	1040	1130
1160	1100	1090	1025	1080	1140	1080	1250	1080	1110	1040	1130
1160	1100	1090	1025	1080	1140	1080	1250	1080	1110	1040	1130
1160	1100	1090	1025	1080	1140	1080	1250	1080	1110	1040	1130
1160	1100	1090	1025	1080	1140	1080	1250	1080	1110	1040	1130
1160	1100	1090	1025	1080	1140	1080	1250	1080	1110	1040	1130
1160	1100	1090	1025	1080	1140	1080	1250	1080	1110	1040	1130
1160	1100	1090	1025	1080	1140	1080	1250	1080	1110	1040	1130
1160	1100	1090	1025	1080	1140	1080	1250	1080	1110	1040	1130
1160	1100	1090	1025	1080	1140	1080	1250	1080	1110	1040	1130
1160	1100	1090	1025	1080	1140	1080	1250	1080	1110	1040	1130
1160	1100	1090	1025	1080	1140	1080	1250	1080	1110	1040	1130
1160	1100	1090	1025	1080	1140	1080	1250	1080	1110	1040	1130
1160	1100	1090	1025	1080	1140	1080	1250	1080	1110	1040	1130
1160	1100	1090	1025	1080	1140	1080	1250	1080	1110	1040	1130
1160	1100	1090	1025	1080	1140	1080	1250	1080	1110	1040	1130
1160	1100	1090	1025	1080	1140	1080	1250	1080	1110	1040	1130
1160	1100	1090	1025	1080	1140	1080	1250	1080	1110	1040	1130
1160	1100	1090	1025	1080	1140	1080	1250	1080	1110	1040	1130
1160	1100	1090	1025	1080	1140	1080	1250	1080	1110	1040	1130
1160	1100	1090	1025	1080	1140	1080	1250	1080	1110	1040	1130
1160	1100	1090	1025	1080	1140	1080	1250	1080	1110	1040	1130
1160	1100	1090	1025	1080	1140	1080	1250	1080	1110	1040	1130
1160	1100	1090	1025	1080	1140	1080	1250	1080	1110	1040	1130
1160	1100	1090	1025	1080	1140	1080	1250	1080	1110	1040	1130
1160	1100	1090	1025	1080	1140	1080	1250	1080	1110	1040	1130
1160	1100	1090	1025	1080	1140	1080	1250	1080	1110	1040	1130
1160	1100	1090	1025	1080	1140	1080	1250	1080	1110	1040	1130
1160	1100	1090	1025	1080	1140	1080	1250	1080	1110	1040	1130
1160	1100	1090	1025	1080	1140	1080	1250	1080	1110	1040	1130
1160	1100	1090	1025	1080	1140	1080	1250	1080	1110	1040	1130
1160	1100	1090	1025	1080	1140	1080	1250	1080	1110	1040	1130
1160	1100	1090	1025	1080	1140	1080	1250	1080	1110	1040	1130
1160	1100	1090	1025	1080	1140	1080	1250	1080	1110	1040	1130
1160	1100	1090	1025	1080	1140	1080	1250	1080	1110	1040	1130
1160	1100	1090	1025	1080	1140	1080	1250	1080	1110	1040	1130
1160	1100	1090	1025	1080	1140	1080	1250	1080	1110	1040	1130
1160	1100	1090	1025	1080	1140	1080	1250	1080	1110	1040	1130
1160	1100	1090	1025	1080	1140	1080	1250	1080	1110	1040	1130
1160	1100	1090	1025	1080	1140	1080	1250	1080	1110	1040	1130
1160	1100	1090	1025	1080	1140	1080	1250	1080	1110	1040	1130
1160	1100	1090	1025	1080	1140	1080	1250	1080	1110	1040	1130
1160	1100	1090	1025	1080	1140	1080	1250	1080	1110	1040	1130
1160	1100	1090	1025	1080	1140	1080	1250	1080	1110	1040	1130
1160	1100	1090	1025	1080	1140	1080	1250	1080	1110	1040	1130
1160	1100	1090	1025	1080	1140	1080	1250	1080	1110	1040	1130
1160	1100	1090	1025	1080	1140	1080	1250	1080	1110	1040	1130
1160	1100	1090	1025	1080	1140	1080	1250	1080	1110	1040	1130
1160	1100	1090	1025	1080	1140	1080	1250	1080	1110	1040	1130
1160	1100	1090	1025	1080	1140	1080	1250	1080	1110	1040	1130
1160	1100	1090	1025	1080	1140	1080	1250	1080	1110	1040	1130
1160	1100	1090	1025	1080	1140	1080	1250	1080	1110	1040	1130
1160	1100	1090	1025	1080	1140	1080	1250	1080	1110	1040	1130
1160	1100	1090	1025	1080	1140	1080	1250	1080	1110	1040	1130
1160	1100	1090	1025	1080	1140	1080	1250	1080	1110	1040	1130
1160	1100	1090	1025	1080	1140	1080	1250	1080	1110	1040	1130
1160	1100	1090	1025	1080	1140	1080	1250	1080	1110	1040	1130
1160	1100	1090	1025	1080	1140	1080	1250	1080	1110	1040	1130
1160	1100	1090	1025	1080	1140	1080	1250	1080	1110	1040	1130
1160	1100	1090	1025	1080	1140	1080	1250	1080	1110	1040	1130
1160	1100	1090	1025	1080	1140	1080	1250	1080	1110	1040	1130
1160	1100	1090	1025	1080	1140	1080	1250	1080	1110	1040	1130
1160	1100	1090	1025	1080	1140	1080	1250	1080	1110	1040	1130
1160	1100	1090	1025	1080	1140	1080	1250	1080	1110	1040	1130
1160	1100	1090	1025	1080	1140	1080	1250	1080	1110	1040	1130
1160	1100	1090	1025	1080	1140	1080	1250	1080	1110	1040	1130
1160	1100	1090	1025	1080	1140	1080	1250	1080	1110	1040	1130
1160	1100	1090	1025	1080	1140	1080	1250	1080	1110	1040	1130
1160	1100	1090	1025	1080	1140	1080	1250	1080	1110	1040	1130
1160	1100	1090	1025	1080	1140	1080	1250	1080	1110	1040	1130
1160	1100	1090	1025	1080	1140	1080	1250	1080	1110	1040	1130
1160	1100	1090	1025	1080	1140	1080	1250	1080	1110	1040	1130
1160	1100	1090	1025	1080	1140	1080	1250	1080	1110	1040	1130
1160	1100	1090	1025	1080	1140	1080	1250	1080	1110	1040	1130
1160	1100	1090	1025	1080	1140	1080	1250	1080	1110	1040	1130
1160	1100	1090	1025	1080	1140	1080	1250	1080	1110	1040	1130
1160	1100	1090	1025	1080	1140	1080	1250	1080	1110	1040	1130
1160	1100	1090	1025	1080	1140	1080	1250	1080	1110	1040	1130
1160	1100	1090	1025	1080	1140	1080	1250	1080	1110	1040	1130
1160	1100	1090	1025	1080	1140	1080	1250	1080	1110	1040	1130
1160	1100	1090	1025	1080	1140	1080	1250	1080	1110	1040	1130
1160	1100	1090	1025	1080	1140	1080	1250	1080	1110	1040	1130
1160	1100	1090	1025	1080	1140	1080	1250	1080	1110	1040	1130
1160	1100	1090	1025	1080	1140	1080	1250	1080	1110	1040	1130
1160	1100	1090	1025	1080	1140	1080	1250	1080	1110	1040	1130
1160	1100	1090	1025	1080	1140	1080	1250	1080	1110	1040	1130
1160	1100	1090	1025	1080	1140	1080	1250	1080	1110	1040	1130
1160	1100	1090	1025	1080	1140	1080	1250	1080	1110	1040	1130
1160	1100	1090	1025	1080	1140	1080	1250	1080	1110	1040	1130
1160	1100	1090	1025	1080	1140	1080	1250	1080	1110	1040	1130
1160	1100	1090	1025	1080	1140	1080	1250	1080	1110	1040	1130
1160	1100	1090	1025	1080	1140	1080	1250	1080	1110	1040	1130
1160	1100	1090	1025	1080	1140	1080	1250	1080	1110	1040	1130
1160	1100	1090	1025	1080	1140	1080	1250	1080	1110	1040	1130
1160	1100	1090	1025	1080	1140	1080	1250	1080	1110	1040	1130
1160	1100	1090	1025	1080	1140	1080	1250	1080	1110	1040	1130
1160	1100	1090	1025	1080	1140	1080	1250	1080	1110	1040	1130
1160	1100	1090	1025	1080	1140	1080	1250	1080	1110	1040	1130
1160	1100	1090	1025	1080	1140	1080	1250	1080	1110	1040	1130
1160	1100	1090	1025	1080	1140	1080	1250	1080	1110	1040	1130
1160	1100	1090	1025	1080	1140	1080	1250	1080	1110	1040	1130
1160	1100	1090	1025	1080	1140	1080	1250	1080	1110	1040	1130
1160	1100	1090	1025	1080	1140	1080	1250	1080	1110	1040	1130
1160	1100	1090	1025	1080	1140	1080	1250	1080	1110	1040	1130
0	0	0	0	0	0	0	0	0	0	0	0
0	0	0	0	0	0	0	0	0	0	0	0
0	0	0	0	0	0	0	0	0	0	0	0
0	0	0	0	0	0	0	0	0	0	0	0
0	0	0	0	0	0	0	0	0	0	0	0
0	0	0	0	0	0	0	0	0	0	0	0
0	0	0	0	0	0	0	0	0	0	0	0
0	0	0	0	0	0	0	0	0	0	0	0
0	0	0	0	0	0	0	0	0	0	0	0
0	0	0	0	0	0	0	0	0	0	0	0
0	0	0	0	0	0	0	0	0	0	0	0
0	0	0	0	0	0	0	0	0	0	0	0
0	0	0	0	0	0	0	0	0	0	0	0
0	0	0	0	0	0	0	0	0	0	0	0
0	0	0	0	0	0	0	0	0	0	0	0
0	0	0	0	0	0	0	0	0	0	0	0
0	0	0	0	0	0	0	0	0	0	0	0
0	0	0	0	0	0	0	0	0	0	0	0
0	0	0	0	0	0	0	0	0	0	0	0
0	0	0	0	0	0	0	0	0	0	0	0
0	0	0	0	0	0	0	0	0	0	0	0
0	0	0	0	0	0	0	0	0	0	0	0
0	0	0	0	0	0	0	0	0	0	0	0
0	0	0	0	0	0	0	0	0	0	0	0
0	0	0	0	0	0	0	0	0	0	0	0
0	0	0	0	0	0	0	0	0	0	0	0
0	0	0	0	0	0	0	0	0	0	0	0
0	0	0	0	0	0	0	0	0	0	0	0
0	0	0	0	0	0	0	0	0	0	0	0
0	0	0	0	0	0	0	0	0	0	0	0
0	0	0	0	0	0	0	0	0	0	0	0
0	0	0	0	0	0	0	0	0	0	0	0
0	0	0	0	0	0	0	0	0	0	0	0
0	0	0	0	0	0	0	0	0	0	0	0
0	0	0	0	0	0	0	0	0	0	0	0
0	0	0	0	0	0	0	0	0	0	0	0
0	0	0	0	0	0	0	0	0	0	0	0
0	0	0	0	0	0	0	0	0	0	0	0
0	0	0	0	0	0	0	0	0	0	0	0
0	0	0	0	0	0	0	0	0	0	0	0
0	0	0	0	0	0	0	0	0	0	0	0
0	0	0	0	0	0	0	0	0	0	0	0
0	0	0	0	0	0	0	0	0	0	0	0
0	0	0	0	0	0	0	0	0	0	0	0
0	0	0	0	0	0	0	0	0	0	0	0
0	0	0	0	0	0	0	0	0	0	0	0
0	0	0	0	0	0	0	0	0	0	0	0
0	0	0	0	0	0	0	0	0	0	0	0
0	0	0	0	0	0	0	0	0	0	0	0
0	0	0	0	0	0	0	0	0	0	0	0
0	0	0	0	0	0	0	0	0	0	0	0
0	0	0	0	0	0	0	0	0	0	0	0
0	0	0	0	0	0	0	0	0	0	0	0
0	0	0	0	0	0	0	0	0	0	0	0
0	0	0	0	0	0	0	0	0	0	0	0
0	0	0	0	0	0	0	0	0	0	0	0
0	0	0	0	0	0	0	0	0	0	0	0
0	0	0	0	0	0	0	0	0	0	0	0
0	0	0	0	0	0	0	0	0	0	0	0
0	0	0	0	0	0	0	0	0	0	0	0
0	0	0	0	0	0	0	0	0	0	0	0
0	0	0	0	0	0	0	0	0	0	0	0
0	0	0	0	0	0	0	0	0	0	0	0
0	0	0	0	0	0	0	0	0	0	0	0
0	0	0	0	0	0	0	0	0	0	0	0
0	0	0	0	0	0	0	0	0	0	0	0
0	0	0	0	0	0	0	0	0	0	0	0
0	0	0	0	0	0	0	0	0	0	0	0
0	0	0	0	0	0	0	0	0	0	0	0
0	0	0	0	0	0	0	0	0	0	0	0
0	0	0	0	0	0	0	0	0	0	0	0
0	0	0	0	0	0	0	0	0	0	0	0
0	0	0	0	0	0	0	0	0	0	0	0
0	0	0	0	0	0	0	0	0	0	0	0
0	0	0	0	0	0	0	0	0	0	0	0
0	0	0	0	0	0	0	0	0	0	0	0
0	0	0	0	0	0	0	0	0	0	0	0
0	0	0	0	0	0	0	0	0	0	0	0
0	0	0	0	0	0	0	0	0	0	0	0
0	0	0	0	0	0	0	0	0	0	0	0
0	0	0	0	0	0	0	0	0	0	0	0
0	0	0	0	0	0	0	0	0	0	0	0
0	0	0	0	0	0	0	0	0	0	0	0
0	0	0	0	0	0	0	0	0	0	0	0
0	0	0	0	0	0	0	0	0	0	0	0
0	0	0	0	0	0	0	0	0	0	0	0
0	0	0	0	0	0	0	0	0	0	0	0
0	0	0	0	0	0	0	0	0	0	0	0
0	0	0	0	0	0	0	0	0	0	0	0
0	0	0	0	0	0	0	0	0	0	0	0
0	0	0	0	0	0	0	0	0	0	0	0
0	0	0	0	0	0	0	0	0	0	0	0
0	0	0	0	0	0	0	0	0	0	0	0
0	0	0	0	0	0	0	0	0	0	0	0
0	0	0	0	0	0	0	0	0	0	0	0
0	0	0	0	0	0	0	0	0	0	0	0
0	0	0	0	0	0	0	0	0	0	0	0
0	0	0	0	0	0	0	0	0	0	0	0
0	0	0	0	0	0	0	0	0	0	0	0
0	0	0	0	0	0	0	0	0	0	0	0
0	0	0	0	0	0	0	0	0	0	0	0
0	0	0	0	0	0	0	0	0	0	0	0
0	0	0	0	0	0	0	0	0	0	0	0
0	0	0	0	0	0	0	0	0	0	0	0
0	0	0	0	0	0	0	0	0	0	0	0
0	0	0	0	0	0	0	0	0	0	0	0
0	0	0	0	0	0	0	0	0	0	0	0
0	0	0	0	0	0	0	0	0	0	0	0
0	0	0	0	0	0	0	0	0	0	0	0
0	0	0	0	0	0	0	0	0	0	0	0
0	0	0	0	0	0	0	0	0	0	0	0
0	0	0	0	0	0	0	0	0	0	0	0
0	0	0	0	0	0	0	0	0	0	0	0
0	0	0	0	0	0	0	0	0	0	0	0
0	0	0	0	0	0	0	0	0	0	0	0
0	0	0	0	0	0	0	0	0	0	0	0
0	0	0	0	0	0	0	0	0	0	0	0
0	0	0	0	0	0	0	0	0	0	0	0
0	0	0	0	0	0	0	0	0	0	0	0
0	0	0	0	0	0	0	0	0	0	0	0
0	0	0	0	0	0	0	0	0	0	0	0
0	0	0	0	0	0	0	0	0	0	0	0
0	0	0	0	0	0	0	0	0	0	0	0
0	0	0	0	0	0	0	0	0	0	0	0
0	0	0	0	0	0	0	0	0	0	0	0
0	0	0	0	0	0	0	0	0	0	0	0
0	0	0	0	0	0	0	0	0	0	0	0
0	0	0	0	0	0	0	0	0	0	0	0
0	0	0	0	0	0	0	0	0	0	0	0
0	0	0	0	0	0	0	0	0	0	0	0
0	0	0	0	0	0	0	0	0	0	0	0
0	0	0	0	0	0	0	0	0	0	0	0
0	0	0	0	0	0	0	0	0	0	0	0
0	0	0	0	0	0	0	0	0	0	0	0
0	0	0	0	0	0	0	0	0	0	0	0
0	0	0	0	0	0	0	0	0	0	0	0
0	0	0	0	0	0	0	0	0	0	0	0
0	0	0	0	0	0	0	0	0	0	0	0
0	0	0	0	0	0	0	0	0	0	0	0
0	0	0	0	0	0	0	0	0	0	0	0
0	0	0	0	0	0	0	0	0	0	0	0
0	0	0	0	0	0	0	0	0	0	0	0
0	0	0	0	0	0	0	0	0	0	0	0
0	0	0	0	0	0	0	0	0	0	0	0
0	0	0	0	0	0	0	0	0	0	0	0
0	0	0	0	0	0	0	0	0	0	0	0
0	0	0	0	0	0	0	0	0	0	0	0
0	0	0	0	0	0	0	0	0	0	0	0
0	0	0	0	0	0	0	0	0	0	0	0
0	0	0	0	0	0	0	0	0	0	0	0
0	0	0	0	0	0	0	0	0	0	0	0
0	0	0	0	0	0	0	0	0	0	0	0
0	0	0	0	0	0	0	0	0	0	0	0
0	0	0	0	0	0	0	0	0	0	0	0
0	0	0	0	0	0	0	0	0	0	0	0
0	0	0	0	0	0	0	0	0	0	0	0
0	0	0	0	0	0	0	0	0	0	0	0
0	0	0	0	0	0	0	0	0	0	0	0
0	0	0	0	0	0	0	0	0	0	0	0
0	0	0	0	0	0	0	0	0	0	0	0
0	0	0	0	0	0	0	0	0	0	0	0
0	0	0	0	0	0	0	0	0	0	0	0
0	0	0	0	0	0	0	0	0	0	0	0
0	0	0	0	0	0	0	0	0	0	0	0
0	0	0	0	0	0	0	0	0	0	0	0
0	0	0	0	0	0	0	0	0	0	0	0
0	0	0	0	0	0	0	0	0	0	0	0
0	0	0	0	0	0	0	0	0	0	0	0
0	0	0	0	0	0	0	0	0	0	0	0
0	0	0	0	0	0	0	0	0	0	0	0
0	0	0	0	0	0	0	0	0	0	0	0
0	0	0	0	0	0	0	0	0	0	0	0
0	0	0	0	0	0	0	0	0	0	0	0
0	0	0	0	0	0	0	0	0	0	0	0
0	0	0	0	0	0	0	0	0	0	0	0
0	0	0	0	0	0	0	0	0	0	0	0
0	0	0	0	0	0	0	0	0	0	0	0
0	0	0	0	0	0	0	0	0	0	0	0
0	0	0	0	0	0	0	0	0	0	0	0
0	0	0	0	0	0	0	0	0	0	0	0
0	0	0	0	0	0	0	0	0	0	0	0
0	0	0	0	0	0	0	0	0	0	0	0
0	0	0	0	0	0	0	0	0	0	0	0
0	0	0	0	0	0	0	0	0	0	0	0
0	0	0	0	0	0	0	0	0	0	0	0
0	0	0	0	0	0	0	0	0	0	0	0
0	0	0	0	0	0	0	0	0	0	0	0
0	0	0	0	0	0	0	0	0	0	0	0
0	0	0	0	0	0	0	0	0	0	0	0
0	0	0	0	0	0	0	0	0	0	0	0
0	0	0	0	0	0	0	0	0	0	0	0
0	0	0	0	0	0	0	0	0	0	0	0
0	0	0	0	0	0	0	0	0	0	0	0
0	0	0	0	0	0	0	0	0	0	0	0
0	0	0	0	0	0	0	0	0	0	0	0
0	0	0	0	0	0	0	0	0	0	0	0
0	0	0	0	0	0	0	0	0	0	0	0
0	0	0	0	0	0	0	0	0	0	0	0
0	0	0	0	0	0	0	0	0	0	0	0
0	0	0	0	0	0	0	0	0	0	0	0
0	0	0	0	0	0	0	0	0	0	0	0
0	0	0	0	0	0	0	0	0	0	0	0
0	0	0	0	0	0	0	0	0	0	0	0
0	0	0	0	0	0	0	0	0	0	0	0
0	0	0	0	0	0	0	0	0	0	0	0
0	0	0	0	0	0	0	0	0	0	0	0
0	0	0	0	0	0	0	0	0	0	0	0
0	0	0	0	0	0	0	0	0	0	0	0
0	0	0	0	0	0	0	0	0	0	0	0
0	0	0	0	0	0	0	0	0	0	0	0
0	0	0	0	0	0	0	0	0	0	0	0
0	0	0	0	0	0	0	0	0	0	0	0
0	0	0	0	0	0	0	0	0	0	0	0
0	0	0	0	0	0	0	0	0	0	0	0
0	0	0	0	0	0	0	0	0	0	0	0
0	0	0	0	0	0	0	0	0	0	0	0
0	0	0	0	0	0	0	0	0	0	0	0
0	0	0	0	0	0	0	0	0	0	0	0
0	0	0	0	0	0	0	0	0	0	0	0
0	0	0	0	0	0	0	0	0	0	0	0
0	0	0	0	0	0	0	0	0	0	0	0
0	0	0	0	0	0	0	0	0	0	0	0
0	0	0	0	0	0	0	0	0	0	0	0
0	0	0	0	0	0	0	0	0	0	0	0
0	0	0	0	0	0	0	0	0	0	0	0
0	0	0	0	0	0	0	0	0	0	0	0
0	0	0	0	0	0	0	0	0	0	0	0
0	0	0	0	0	0	0	0	0	0	0	0
0	0	0	0	0	0	0	0	0	0	0	0
0	0	0	0	0	0	0	0	0	0	0	0
0	0	0	0	0	0	0	0	0	0	0	0
0	0	0	0	0	0	0	0	0	0	0	0
0	0	0	0	0	0	0	0	0	0	0	0
0	0	0	0	0	0	0	0	0	0	0	0
0	0	0	0	0	0	0	0	0	0	0	0
0	0	0	0	0	0	0	0	0	0	0	0
0	0	0	0	0	0	0	0	0	0	0	0
0	0	0	0	0	0	0	0	0	0	0	0
0	0	0	0	0	0	0	0	0	0	0	0
0	0	0	0	0	0	0	0	0	0	0	0
0	0	0	0	0	0	0	0	0	0	0	0
0	0	0	0	0	0	0	0	0	0	0	0
0	0	0	0	0	0	0	0	0	0	0	0
0	0	0	0	0	0	0	0	0	0	0	0
0	0	0	0	0	0	0	0	0	0	0	0
0	0	0	0	0	0	0	0	0	0	0	0
0	0	0	0	0	0	0	0	0	0	0	0
0	0	0	0	0	0	0	0	0	0	0	0
0	0	0	0	0	0	0	0	0	0	0	0
0	0	0	0	0	0	0	0	0	0	0	0
0	0	0	0	0	0	0	0	0	0	0	0
0	0	0	0	0	0	0	0	0	0	0	0
0	0	0	0	0	0	0	0	0	0	0	0
0	0	0	0	0	0	0	0	0	0	0	0
0	0	0	0	0	0	0	0	0	0	0	0
0	0	0	0	0	0	0	0	0	0	0	0
0	0	0	0	0	0	0	0	0	0	0	0
0	0	0	0	0	0	0	0	0	0	0	0

## Sheet: IOI CV0.5%
1160	1090	1083.33	1033.33	1076.67	1130	1076.67	1246.67	1073.33	1103.33	1040	1136.67
1160	1093.33	1080	1030	1076.67	1136.67	1076.67	1253.33	1070	1103.33	1036.67	1133.33
1160	1093.33	1083.33	1033.33	1070	1140	1073.33	1256.67	1076.67	1106.67	1033.33	1133.33
1160	1096.67	1090	1026.67	1070	1136.67	1080	1256.67	1076.67	1100	1036.67	1126.67
1156.67	1096.67	1080	1026.67	1076.67	1133.33	1076.67	1253.33	1070	1106.67	1040	1126.67
1156.67	1093.33	1090	1033.33	1076.67	1140	1083.33	1250	1070	1106.67	1036.67	1123.33
1166.67	1100	1086.67	1030	1080	1146.67	1083.33	1246.67	1073.33	1113.33	1036.67	1123.33
1160	1096.67	1086.67	1033.33	1076.67	1143.33	1076.67	1240	1073.33	1106.67	1036.67	1126.67
1153.33	1103.33	1083.33	1030	1073.33	1140	1076.67	1246.67	1083.33	1106.67	1040	1126.67
1160	1100	1083.33	1033.33	1073.33	1143.33	1076.67	1246.67	1076.67	1110	1040	1130
1160	1100	1083.33	1033.33	1076.67	1136.67	1076.67	1246.67	1076.67	1110	1033.33	1126.67
1160	1100	1090	1036.67	1076.67	1136.67	1073.33	1243.33	1080	1110	1036.67	1130
1156.67	1103.33	1090	1026.67	1080	1143.33	1076.67	1243.33	1076.67	1106.67	1040	1130
1163.33	1096.67	1086.67	1026.67	1076.67	1140	1076.67	1246.67	1073.33	1110	1036.67	1130
1163.33	1100	1086.67	1026.67	1066.67	1140	1073.33	1243.33	1076.67	1106.67	1036.67	1126.67
1160	1096.67	1090	1030	1070	1136.67	1073.33	1250	1070	1106.67	1040	1126.67
1153.33	1096.67	1083.33	1030	1066.67	1143.33	1070	1253.33	1076.67	1106.67	1040	1130
1160	1096.67	1086.67	1030	1073.33	1140	1066.67	1260	1080	1110	1036.67	1130
1170	1090	1086.67	1033.33	1080	1133.33	1066.67	1246.67	1083.33	1100	1036.67	1136.67
1163.33	1093.33	1086.67	1030	1080	1133.33	1070	1253.33	1076.67	1106.67	1036.67	1130
1153.33	1093.33	1086.67	1033.33	1073.33	1133.33	1070	1243.33	1076.67	1106.67	1040	1130
1156.67	1100	1090	1030	1070	1136.67	1073.33	1246.67	1073.33	1106.67	1043.33	1133.33
1156.67	1093.33	1086.67	1030	1080	1143.33	1076.67	1246.67	1070	1103.33	1046.67	1140
1156.67	1100	1093.33	1030	1083.33	1133.33	1070	1250	1076.67	1106.67	1046.67	1136.67
1153.33	1093.33	1093.33	1030	1086.67	1130	1080	1250	1080	1106.67	1040	1133.33
1156.67	1093.33	1086.67	1030	1083.33	1133.33	1076.67	1236.67	1076.67	1106.67	1040	1133.33
1156.67	1093.33	1083.33	1033.33	1080	1136.67	1076.67	1243.33	1073.33	1113.33	1036.67	1133.33
1160	1093.33	1086.67	1033.33	1083.33	1143.33	1073.33	1246.67	1080	1110	1040	1140
1156.67	1096.67	1083.33	1030	1073.33	1140	1076.67	1243.33	1080	1110	1043.33	1133.33
1160	1096.67	1083.33	1036.67	1073.33	1140	1076.67	1243.33	1080	1113.33	1046.67	1140
1166.67	1103.33	1090	1033.33	1073.33	1133.33	1076.67	1246.67	1080	1113.33	1043.33	1133.33
1163.33	1096.67	1086.67	1033.33	1080	1136.67	1080	1246.67	1083.33	1113.33	1040	1130
1170	1096.67	1086.67	1033.33	1076.67	1136.67	1076.67	1243.33	1086.67	1110	1040	1133.33
1156.67	1096.67	1083.33	1030	1073.33	1133.33	1086.67	1243.33	1080	1110	1040	1133.33
1156.67	1093.33	1080	1030	1073.33	1140	1076.67	1240	1086.67	1106.67	1043.33	1126.67
1166.67	1100	1080	1033.33	1076.67	1133.33	1076.67	1236.67	1080	1106.67	1040	1123.33
1160	1096.67	1076.67	1030	1073.33	1133.33	1070	1240	1090	1103.33	1040	1130
1156.67	1096.67	1080	1033.33	1073.33	1140	1070	1243.33	1086.67	1103.33	1043.33	1126.67
1166.67	1096.67	1083.33	1030	1070	1140	1070	1243.33	1086.67	1110	1036.67	1133.33
1166.67	1100	1086.67	1026.67	1076.67	1136.67	1076.67	1243.33	1086.67	1106.67	1046.67	1126.67
1170	1100	1083.33	1026.67	1070	1140	1070	1240	1093.33	1103.33	1040	1126.67
1170	1103.33	1083.33	1030	1080	1140	1070	1253.33	1090	1110	1033.33	1126.67
1166.67	1106.67	1086.67	1026.67	1073.33	1140	1073.33	1256.67	1090	1106.67	1033.33	1116.67
1166.67	1096.67	1090	1030	1076.67	1133.33	1076.67	1246.67	1090	1103.33	1040	1126.67
1160	1096.67	1090	1026.67	1073.33	1133.33	1080	1246.67	1083.33	1103.33	1033.33	1130
1153.33	1096.67	1086.67	1030	1073.33	1130	1076.67	1246.67	1083.33	1103.33	1043.33	1123.33
1160	1093.33	1086.67	1033.33	1076.67	1133.33	1080	1246.67	1086.67	1103.33	1040	1116.67
1166.67	1093.33	1083.33	1026.67	1080	1136.67	1073.33	1250	1080	1110	1043.33	1123.33
1160	1096.67	1086.67	1030	1080	1143.33	1076.67	1243.33	1080	1113.33	1036.67	1126.67
1163.33	1100	1093.33	1033.33	1073.33	1126.67	1073.33	1250	1076.67	1110	1043.33	1130
1156.67	1093.33	1090	1026.67	1076.67	1130	1070	1250	1080	1106.67	1046.67	1126.67
1160	1096.67	1093.33	1026.67	1076.67	1136.67	1070	1250	1076.67	1106.67	1046.67	1133.33
1153.33	1093.33	1086.67	1026.67	1073.33	1146.67	1073.33	1250	1076.67	1106.67	1046.67	1126.67
1153.33	1090	1086.67	1020	1080	1140	1073.33	1236.67	1076.67	1106.67	1046.67	1126.67
1146.67	1090	1080	1016.67	1080	1136.67	1080	1243.33	1086.67	1110	1040	1123.33
1156.67	1090	1083.33	1013.33	1083.33	1143.33	1076.67	1250	1083.33	1106.67	1040	1133.33
1156.67	1096.67	1080	1016.67	1076.67	1146.67	1080	1250	1083.33	1110	1050	1126.67
1156.67	1093.33	1083.33	1016.67	1080	1143.33	1076.67	1246.67	1083.33	1110	1040	1120
1163.33	1096.67	1083.33	1013.33	1076.67	1140	1080	1246.67	1080	1110	1043.33	1116.67
1153.33	1093.33	1083.33	1016.67	1083.33	1143.33	1080	1246.67	1073.33	1113.33	1043.33	1126.67
1143.33	1096.67	1083.33	1013.33	1080	1140	1076.67	1246.67	1073.33	1113.33	1050	1126.67
1153.33	1100	1086.67	1023.33	1086.67	1143.33	1073.33	1250	1076.67	1113.33	1043.33	1123.33
1163.33	1100	1090	1026.67	1076.67	1143.33	1070	1253.33	1086.67	1103.33	1046.67	1126.67
1160	1096.67	1090	1020	1076.67	1143.33	1073.33	1246.67	1080	1110	1043.33	1130
1160	1096.67	1090	1023.33	1076.67	1143.33	1076.67	1240	1086.67	1103.33	1043.33	1126.67
1163.33	1096.67	1083.33	1023.33	1086.67	1146.67	1076.67	1246.67	1076.67	1106.67	1046.67	1126.67
1150	1100	1086.67	1026.67	1080	1140	1070	1250	1083.33	1106.67	1040	1133.33
1156.67	1100	1083.33	1023.33	1076.67	1140	1073.33	1246.67	1080	1106.67	1043.33	1126.67
1156.67	1100	1080	1020	1076.67	1143.33	1073.33	1256.67	1080	1106.67	1046.67	1126.67
1156.67	1103.33	1080	1023.33	1080	1143.33	1073.33	1256.67	1080	1103.33	1043.33	1126.67
1160	1100	1083.33	1013.33	1076.67	1150	1080	1250	1083.33	1103.33	1050	1133.33
1170	1096.67	1086.67	1016.67	1076.67	1136.67	1083.33	1250	1080	1103.33	1046.67	1120
1166.67	1090	1086.67	1016.67	1083.33	1140	1086.67	1253.33	1086.67	1100	1050	1126.67
1166.67	1090	1090	1023.33	1076.67	1140	1083.33	1250	1086.67	1103.33	1040	1126.67
1163.33	1090	1086.67	1023.33	1080	1143.33	1080	1243.33	1076.67	1106.67	1043.33	1123.33
1163.33	1093.33	1086.67	1020	1090	1143.33	1083.33	1250	1086.67	1106.67	1040	1123.33
1163.33	1093.33	1086.67	1020	1086.67	1133.33	1083.33	1250	1086.67	1106.67	1033.33	1126.67
1166.67	1093.33	1093.33	1023.33	1080	1136.67	1083.33	1246.67	1080	1106.67	1040	1130
1166.67	1093.33	1090	1026.67	1086.67	1140	1080	1250	1083.33	1106.67	1040	1133.33
1166.67	1096.67	1086.67	1023.33	1080	1136.67	1080	1246.67	1083.33	1110	1040	1130
1170	1100	1083.33	1026.67	1080	1143.33	1076.67	1236.67	1083.33	1110	1036.67	1123.33
1166.67	1103.33	1086.67	1023.33	1076.67	1146.67	1076.67	1240	1086.67	1110	1033.33	1126.67
1170	1100	1086.67	1013.33	1086.67	1143.33	1080	1246.67	1090	1106.67	1036.67	1130
1176.67	1093.33	1083.33	1016.67	1083.33	1140	1080	1243.33	1086.67	1106.67	1036.67	1123.33
1173.33	1096.67	1083.33	1023.33	1083.33	1133.33	1076.67	1240	1086.67	1110	1046.67	1130
1166.67	1093.33	1083.33	1023.33	1083.33	1140	1076.67	1243.33	1090	1110	1043.33	1136.67
1173.33	1093.33	1083.33	1033.33	1083.33	1140	1083.33	1246.67	1090	1110	1040	1130
1166.67	1093.33	1083.33	1030	1086.67	1136.67	1080	1236.67	1086.67	1116.67	1043.33	1130
1160	1090	1090	1026.67	1090	1143.33	1073.33	1243.33	1086.67	1106.67	1040	1133.33
1170	1096.67	1093.33	1020	1086.67	1143.33	1073.33	1246.67	1090	1106.67	1036.67	1126.67
1163.33	1096.67	1096.67	1030	1096.67	1136.67	1080	1243.33	1086.67	1100	1036.67	1133.33
1166.67	1100	1093.33	1026.67	1093.33	1130	1076.67	1253.33	1090	1103.33	1043.33	1133.33
1170	1100	1093.33	1026.67	1086.67	1133.33	1080	1256.67	1080	1100	1043.33	1130
1170	1096.67	1093.33	1026.67	1083.33	1136.67	1080	1250	1086.67	1103.33	1046.67	1130
1163.33	1096.67	1093.33	1026.67	1083.33	1140	1086.67	1250	1090	1100	1046.67	1136.67
1163.33	1103.33	1093.33	1026.67	1086.67	1143.33	1076.67	1246.67	1086.67	1103.33	1046.67	1133.33
1160	1096.67	1090	1023.33	1086.67	1140	1076.67	1246.67	1080	1103.33	1050	1136.67
1160	1096.67	1090	1020	1090	1140	1080	1256.67	1076.67	1106.67	1046.67	1136.67
1153.33	1096.67	1090	1023.33	1090	1136.67	1083.33	1256.67	1086.67	1110	1040	1130
1163.33	1096.67	1086.67	1016.67	1090	1136.67	1086.67	1263.33	1086.67	1113.33	1040	1136.67
1160	1096.67	1090	1023.33	1086.67	1143.33	1090	1260	1090	1110	1046.67	1130
1160	1096.67	1090	1023.33	1083.33	1143.33	1086.67	1260	1086.67	1106.67	1043.33	1126.67
1160	1096.67	1090	1020	1080	1143.33	1086.67	1263.33	1076.67	1106.67	1040	1126.67
1156.67	1090	1086.67	1023.33	1083.33	1140	1080	1266.67	1086.67	1106.67	1043.33	1130
1156.67	1093.33	1096.67	1026.67	1083.33	1140	1083.33	1253.33	1083.33	1103.33	1046.67	1133.33
1150	1093.33	1090	1026.67	1080	1150	1080	1263.33	1083.33	1103.33	1043.33	1130
1150	1100	1086.67	1023.33	1076.67	1140	1086.67	1253.33	1083.33	1100	1043.33	1126.67
1150	1103.33	1086.67	1026.67	1083.33	1143.33	1086.67	1253.33	1080	1110	1043.33	1130
1156.67	1103.33	1090	1026.67	1083.33	1143.33	1086.67	1253.33	1086.67	1106.67	1043.33	1136.67
1150	1106.67	1086.67	1033.33	1080	1150	1083.33	1253.33	1093.33	1110	1040	1130
1150	1103.33	1086.67	1026.67	1076.67	1143.33	1083.33	1260	1093.33	1106.67	1036.67	1133.33
1160	1103.33	1090	1026.67	1076.67	1140	1083.33	1253.33	1093.33	1106.67	1040	1140
1150	1103.33	1096.67	1026.67	1080	1140	1083.33	1246.67	1080	1110	1040	1130
1153.33	1103.33	1086.67	1023.33	1086.67	1143.33	1083.33	1240	1086.67	1113.33	1046.67	1130
1153.33	1103.33	1086.67	1026.67	1086.67	1133.33	1083.33	1253.33	1083.33	1106.67	1040	1130
1153.33	1100	1090	1023.33	1086.67	1140	1080	1246.67	1083.33	1106.67	1043.33	1133.33
1156.67	1100	1096.67	1020	1080	1140	1080	1260	1083.33	1106.67	1043.33	1140
1153.33	1096.67	1096.67	1020	1086.67	1143.33	1083.33	1260	1076.67	1106.67	1040	1136.67
1146.67	1100	1100	1016.67	1086.67	1146.67	1083.33	1250	1076.67	1106.67	1040	1136.67
1150	1103.33	1100	1020	1083.33	1143.33	1076.67	1256.67	1073.33	1106.67	1043.33	1130
1153.33	1100	1093.33	1016.67	1090	1143.33	1076.67	1260	1073.33	1106.67	1046.67	1133.33
1146.67	1096.67	1093.33	1020	1090	1150	1076.67	1253.33	1080	1106.67	1043.33	1126.67
1153.33	1103.33	1090	1020	1086.67	1140	1073.33	1260	1070	1106.67	1036.67	1130
1150	1100	1093.33	1026.67	1093.33	1143.33	1086.67	1256.67	1076.67	1103.33	1043.33	1133.33
1150	1100	1096.67	1023.33	1083.33	1146.67	1080	1260	1076.67	1110	1033.33	1123.33
1146.67	1096.67	1096.67	1020	1090	1133.33	1086.67	1263.33	1080	1110	1040	1130
1153.33	1100	1096.67	1020	1086.67	1143.33	1080	1246.67	1066.67	1116.67	1036.67	1126.67
1156.67	1100	1093.33	1016.67	1086.67	1146.67	1083.33	1266.67	1080	1113.33	1036.67	1133.33
1156.67	1100	1093.33	1020	1083.33	1136.67	1090	1263.33	1076.67	1113.33	1036.67	1130
1160	1100	1096.67	1023.33	1090	1143.33	1086.67	1256.67	1076.67	1113.33	1030	1130
1153.33	1103.33	1093.33	1020	1080	1140	1086.67	1256.67	1076.67	1116.67	1036.67	1126.67
1153.33	1096.67	1090	1016.67	1083.33	1143.33	1090	1250	1073.33	1113.33	1033.33	1126.67
1160	1096.67	1090	1020	1080	1156.67	1080	1250	1080	1110	1030	1123.33
1160	1103.33	1096.67	1020	1080	1146.67	1083.33	1250	1076.67	1110	1040	1126.67
1163.33	1106.67	1090	1020	1083.33	1146.67	1086.67	1253.33	1076.67	1106.67	1036.67	1123.33
1160	1106.67	1096.67	1023.33	1083.33	1146.67	1083.33	1256.67	1083.33	1110	1036.67	1126.67
1166.67	1110	1090	1020	1086.67	1143.33	1083.33	1263.33	1083.33	1110	1033.33	1130
1153.33	1110	1083.33	1023.33	1086.67	1143.33	1086.67	1256.67	1080	1110	1036.67	1136.67
1160	1103.33	1086.67	1026.67	1083.33	1140	1090	1253.33	1083.33	1110	1040	1130
1160	1103.33	1090	1026.67	1076.67	1146.67	1083.33	1243.33	1083.33	1110	1040	1130
1160	1106.67	1090	1023.33	1086.67	1146.67	1090	1250	1083.33	1113.33	1036.67	1126.67
1173.33	1103.33	1096.67	1026.67	1086.67	1146.67	1083.33	1246.67	1080	1113.33	1040	1126.67
1160	1106.67	1093.33	1026.67	1093.33	1143.33	1086.67	1240	1080	1106.67	1040	1116.67
1156.67	1110	1093.33	1026.67	1090	1146.67	1086.67	1250	1086.67	1110	1036.67	1130
1170	1106.67	1093.33	1023.33	1090	1153.33	1083.33	1253.33	1086.67	1110	1040	1123.33
1163.33	1103.33	1093.33	1020	1086.67	1146.67	1086.67	1256.67	1086.67	1113.33	1043.33	1126.67
1156.67	1103.33	1103.33	1023.33	1080	1146.67	1090	1250	1083.33	1113.33	1043.33	1130
1166.67	1106.67	1096.67	1023.33	1086.67	1150	1090	1250	1086.67	1110	1046.67	1123.33
1163.33	1103.33	1096.67	1023.33	1080	1143.33	1093.33	1253.33	1080	1116.67	1036.67	1130
1156.67	1103.33	1100	1023.33	1086.67	1146.67	1086.67	1250	1086.67	1110	1043.33	1126.67
1160	1106.67	1093.33	1023.33	1083.33	1136.67	1090	1250	1073.33	1110	1040	1130
1156.67	1103.33	1093.33	1023.33	1080	1136.67	1083.33	1256.67	1080	1106.67	1036.67	1130
1156.67	1103.33	1096.67	1023.33	1073.33	1140	1086.67	1250	1076.67	1113.33	1036.67	1123.33
1166.67	1106.67	1093.33	1020	1080	1143.33	1083.33	1256.67	1073.33	1116.67	1036.67	1123.33
1163.33	1106.67	1096.67	1020	1076.67	1146.67	1080	1260	1073.33	1120	1036.67	1130
1163.33	1096.67	1096.67	1033.33	1076.67	1146.67	1083.33	1250	1073.33	1120	1033.33	1130
1160	1100	1100	1030	1076.67	1133.33	1083.33	1253.33	1076.67	1116.67	1033.33	1126.67
1156.67	1100	1093.33	1023.33	1083.33	1140	1086.67	1253.33	1073.33	1116.67	1040	1126.67
1160	1096.67	1096.67	1023.33	1080	1143.33	1076.67	1243.33	1080	1116.67	1036.67	1126.67
1163.33	1106.67	1093.33	1026.67	1080	1140	1073.33	1236.67	1080	1113.33	1040	1120
1173.33	1110	1096.67	1026.67	1086.67	1140	1083.33	1233.33	1076.67	1116.67	1040	1126.67
1163.33	1106.67	1096.67	1030	1083.33	1136.67	1086.67	1246.67	1076.67	1116.67	1043.33	1126.67
1173.33	1103.33	1093.33	1030	1086.67	1143.33	1093.33	1240	1073.33	1120	1043.33	1120
1170	1106.67	1100	1023.33	1073.33	1136.67	1083.33	1243.33	1076.67	1116.67	1040	1116.67
1156.67	1106.67	1100	1020	1083.33	1140	1086.67	1246.67	1080	1113.33	1040	1123.33
1153.33	1106.67	1100	1020	1083.33	1140	1086.67	1250	1076.67	1116.67	1043.33	1123.33
1160	1110	1106.67	1023.33	1083.33	1136.67	1083.33	1250	1080	1116.67	1046.67	1130
1160	1106.67	1096.67	1020	1086.67	1140	1080	1246.67	1080	1113.33	1033.33	1126.67
1163.33	1103.33	1106.67	1023.33	1083.33	1133.33	1080	1253.33	1080	1116.67	1036.67	1133.33
1163.33	1103.33	1096.67	1026.67	1083.33	1143.33	1083.33	1243.33	1073.33	1116.67	1040	1130
1160	1110	1096.67	1030	1086.67	1140	1083.33	1243.33	1076.67	1113.33	1040	1130
1160	1103.33	1090	1023.33	1083.33	1136.67	1090	1246.67	1073.33	1116.67	1040	1126.67
1160	1106.67	1090	1023.33	1083.33	1136.67	1080	1243.33	1076.67	1116.67	1040	1136.67
1160	1103.33	1090	1026.67	1080	1143.33	1086.67	1256.67	1080	1110	1033.33	1130
1160	1110	1096.67	1026.67	1083.33	1150	1086.67	1256.67	1080	1110	1036.67	1133.33
1166.67	1106.67	1096.67	1030	1076.67	1146.67	1083.33	1253.33	1070	1110	1040	1130
1160	1110	1090	1033.33	1080	1136.67	1083.33	1246.67	1066.67	1113.33	1040	1123.33
1156.67	1106.67	1090	1026.67	1083.33	1140	1080	1253.33	1073.33	1116.67	1043.33	1123.33
1160	1106.67	1090	1033.33	1083.33	1136.67	1086.67	1240	1073.33	1113.33	1046.67	1130
1163.33	1106.67	1093.33	1026.67	1080	1140	1086.67	1250	1080	1116.67	1043.33	1120
1163.33	1103.33	1100	1030	1073.33	1136.67	1083.33	1263.33	1080	1110	1046.67	1130
1166.67	1110	1093.33	1030	1076.67	1133.33	1086.67	1260	1080	1116.67	1046.67	1130
1163.33	1113.33	1093.33	1023.33	1076.67	1130	1090	1250	1076.67	1120	1043.33	1130
1156.67	1110	1096.67	1030	1076.67	1136.67	1086.67	1256.67	1073.33	1120	1043.33	1126.67
1153.33	1116.67	1090	1026.67	1076.67	1136.67	1086.67	1253.33	1076.67	1116.67	1046.67	1126.67
1146.67	1110	1086.67	1026.67	1066.67	1136.67	1090	1260	1080	1113.33	1043.33	1126.67
1153.33	1113.33	1090	1026.67	1070	1140	1083.33	1253.33	1083.33	1116.67	1043.33	1130
1156.67	1106.67	1096.67	1023.33	1070	1143.33	1080	1260	1073.33	1110	1043.33	1133.33
1156.67	1106.67	1096.67	1023.33	1070	1140	1080	1263.33	1080	1120	1043.33	1126.67
1153.33	1103.33	1100	1023.33	1070	1136.67	1080	1253.33	1086.67	1113.33	1046.67	1130
1156.67	1100	1090	1023.33	1070	1140	1083.33	1253.33	1080	1120	1046.67	1126.67
1156.67	1106.67	1096.67	1020	1073.33	1133.33	1083.33	1253.33	1080	1116.67	1046.67	1133.33
1160	1103.33	1103.33	1023.33	1073.33	1140	1083.33	1250	1076.67	1120	1046.67	1120
1156.67	1106.67	1096.67	1016.67	1080	1146.67	1080	1250	1076.67	1120	1043.33	1123.33
1153.33	1100	1093.33	1020	1076.67	1140	1080	1250	1076.67	1120	1043.33	1123.33
1153.33	1100	1090	1023.33	1076.67	1143.33	1083.33	1246.67	1083.33	1116.67	1043.33	1123.33
1153.33	1100	1096.67	1026.67	1080	1146.67	1080	1243.33	1083.33	1116.67	1046.67	1123.33
1156.67	1103.33	1096.67	1023.33	1080	1143.33	1086.67	1246.67	1083.33	1120	1040	1130
1160	1110	1093.33	1020	1073.33	1136.67	1086.67	1243.33	1080	1116.67	1040	1126.67
1160	1103.33	1096.67	1020	1073.33	1133.33	1090	1243.33	1083.33	1120	1036.67	1126.67
1166.67	1103.33	1100	1026.67	1076.67	1146.67	1083.33	1246.67	1080	1123.33	1040	1136.67
1160	1103.33	1093.33	1033.33	1076.67	1140	1080	1243.33	1080	1116.67	1040	1130
1156.67	1100	1096.67	1026.67	1073.33	1136.67	1076.67	1243.33	1083.33	1123.33	1036.67	1140
1160	1100	1096.67	1023.33	1070	1140	1086.67	1240	1086.67	1120	1033.33	1143.33
1156.67	1100	1093.33	1026.67	1070	1140	1083.33	1243.33	1076.67	1123.33	1036.67	1140
1153.33	1103.33	1093.33	1020	1070	1150	1080	1236.67	1080	1120	1046.67	1136.67
1156.67	1106.67	1090	1016.67	1073.33	1143.33	1086.67	1236.67	1080	1120	1043.33	1130
1150	1113.33	1093.33	1020	1073.33	1150	1076.67	1243.33	1080	1113.33	1050	1136.67
1163.33	1103.33	1090	1023.33	1066.67	1146.67	1080	1250	1073.33	1113.33	1040	1136.67
1153.33	1113.33	1093.33	1016.67	1073.33	1146.67	1076.67	1253.33	1070	1113.33	1040	1136.67
1163.33	1113.33	1093.33	1020	1080	1146.67	1073.33	1253.33	1073.33	1120	1043.33	1140
1163.33	1103.33	1090	1010	1073.33	1150	1083.33	1253.33	1080	1116.67	1043.33	1136.67
1160	1106.67	1096.67	1013.33	1076.67	1143.33	1076.67	1250	1066.67	1106.67	1040	1136.67
1160	1100	1093.33	1013.33	1073.33	1146.67	1076.67	1246.67	1076.67	1106.67	1040	1140
1156.67	1106.67	1093.33	1013.33	1076.67	1143.33	1080	1243.33	1076.67	1110	1043.33	1143.33
1170	1106.67	1093.33	1013.33	1080	1136.67	1076.67	1240	1083.33	1113.33	1046.67	1136.67
1163.33	1103.33	1093.33	1016.67	1076.67	1136.67	1076.67	1240	1080	1120	1043.33	1140
1156.67	1106.67	1096.67	1016.67	1076.67	1146.67	1080	1243.33	1083.33	1116.67	1046.67	1133.33
1160	1110	1093.33	1023.33	1080	1140	1073.33	1243.33	1083.33	1113.33	1043.33	1130
1170	1103.33	1093.33	1020	1090	1143.33	1073.33	1243.33	1080	1116.67	1046.67	1133.33
1173.33	1106.67	1090	1023.33	1086.67	1150	1080	1243.33	1083.33	1110	1043.33	1140
1173.33	1106.67	1100	1016.67	1073.33	1150	1076.67	1253.33	1080	1110	1033.33	1140
1156.67	1100	1093.33	1013.33	1076.67	1143.33	1076.67	1256.67	1080	1110	1036.67	1136.67
1163.33	1096.67	1093.33	1016.67	1076.67	1136.67	1083.33	1256.67	1080	1116.67	1040	1140
1160	1100	1093.33	1023.33	1076.67	1133.33	1083.33	1250	1083.33	1120	1033.33	1136.67
1163.33	1103.33	1083.33	1023.33	1070	1136.67	1086.67	1250	1076.67	1120	1033.33	1143.33
1156.67	1103.33	1086.67	1020	1076.67	1140	1080	1256.67	1080	1116.67	1030	1133.33
1153.33	1106.67	1090	1023.33	1080	1126.67	1086.67	1263.33	1073.33	1116.67	1036.67	1136.67
1160	1110	1086.67	1020	1080	1130	1083.33	1253.33	1070	1123.33	1036.67	1133.33
1170	1103.33	1090	1020	1080	1136.67	1083.33	1253.33	1073.33	1120	1040	1130
1170	1103.33	1090	1023.33	1073.33	1133.33	1080	1250	1076.67	1116.67	1036.67	1140
1166.67	1100	1090	1020	1076.67	1136.67	1083.33	1246.67	1083.33	1110	1030	1136.67
1163.33	1100	1090	1023.33	1073.33	1140	1080	1253.33	1083.33	1120	1043.33	1140
1163.33	1106.67	1086.67	1023.33	1076.67	1130	1083.33	1253.33	1080	1116.67	1040	1140
1163.33	1106.67	1083.33	1020	1070	1136.67	1080	1240	1080	1110	1046.67	1143.33
1173.33	1110	1090	1016.67	1073.33	1140	1086.67	1243.33	1080	1120	1036.67	1140
1170	1103.33	1086.67	1023.33	1080	1140	1083.33	1243.33	1083.33	1116.67	1043.33	1143.33
1163.33	1106.67	1083.33	1023.33	1073.33	1133.33	1083.33	1250	1080	1113.33	1046.67	1140
1160	1103.33	1090	1023.33	1076.67	1143.33	1083.33	1246.67	1083.33	1113.33	1043.33	1133.33
1170	1106.67	1090	1026.67	1073.33	1136.67	1083.33	1246.67	1083.33	1116.67	1050	1136.67
1163.33	1100	1090	1016.67	1073.33	1140	1083.33	1250	1083.33	1110	1053.33	1136.67
1163.33	1106.67	1093.33	1026.67	1080	1133.33	1083.33	1246.67	1080	1113.33	1050	1136.67
1150	1110	1096.67	1026.67	1076.67	1133.33	1080	1253.33	1076.67	1110	1043.33	1136.67
1156.67	1096.67	1100	1026.67	1083.33	1126.67	1086.67	1253.33	1073.33	1116.67	1043.33	1146.67
1160	1100	1090	1030	1076.67	1140	1086.67	1253.33	1073.33	1110	1046.67	1136.67
1153.33	1096.67	1093.33	1026.67	1076.67	1136.67	1076.67	1253.33	1083.33	1116.67	1040	1140
1160	1096.67	1093.33	1030	1076.67	1136.67	1076.67	1260	1080	1113.33	1040	1136.67
1160	1096.67	1086.67	1026.67	1073.33	1140	1083.33	1256.67	1083.33	1116.67	1043.33	1146.67
1156.67	1100	1093.33	1030	1076.67	1133.33	1080	1256.67	1080	1116.67	1046.67	1130
1163.33	1096.67	1093.33	1030	1070	1123.33	1076.67	1256.67	1080	1113.33	1040	1140
1163.33	1096.67	1093.33	1020	1076.67	1126.67	1080	1253.33	1086.67	1113.33	1036.67	1143.33
1170	1096.67	1093.33	1023.33	1070	1120	1080	1256.67	1083.33	1116.67	1040	1140
1163.33	1100	1090	1026.67	1076.67	1126.67	1076.67	1250	1080	1120	1043.33	1140
1163.33	1100	1093.33	1023.33	1076.67	1123.33	1083.33	1250	1086.67	1116.67	1043.33	1133.33
1173.33	1100	1093.33	1020	1076.67	1130	1083.33	1256.67	1080	1113.33	1040	1143.33
1170	1100	1093.33	1023.33	1073.33	1133.33	1086.67	1260	1083.33	1116.67	1040	1136.67
1160.26	1100.81	1090.61	1024.47	1079.31	1139.79	1080.55	1249.78	1080.29	1111.15	1040.99	1130.73
6.16561	5.49503	5.36417	5.27845	5.81497	5.62054	5.31824	6.51417	5.29771	5.40213	4.39567	5.93263
0	3.33333	-3.33333	-3.33333	0	6.66667	0	6.66667	-3.33333	0	-3.33333	-3.33333
0	0	3.33333	3.33333	-6.66667	3.33333	-3.33333	3.33333	6.66667	3.33333	-3.33333	0
0	3.33333	6.66667	-6.66667	0	-3.33333	6.66667	0	0	-6.66667	3.33333	-6.66667
-3.33333	0	-10	0	6.66667	-3.33333	-3.33333	-3.33333	-6.66667	6.66667	3.33333	0
0	-3.33333	10	6.66667	0	6.66667	6.66667	-3.33333	0	0	-3.33333	-3.33333
10	6.66667	-3.33333	-3.33333	3.33333	6.66667	0	-3.33333	3.33333	6.66667	0	0
-6.66667	-3.33333	0	3.33333	-3.33333	-3.33333	-6.66667	-6.66667	0	-6.66667	0	3.33333
-6.66667	6.66667	-3.33333	-3.33333	-3.33333	-3.33333	0	6.66667	10	0	3.33333	0
6.66667	-3.33333	0	3.33333	0	3.33333	0	0	-6.66667	3.33333	0	3.33333
0	0	0	0	3.33333	-6.66667	0	0	0	0	-6.66667	-3.33333
0	0	6.66667	3.33333	0	0	-3.33333	-3.33333	3.33333	0	3.33333	3.33333
-3.33333	3.33333	0	-10	3.33333	6.66667	3.33333	0	-3.33333	-3.33333	3.33333	0
6.66667	-6.66667	-3.33333	0	-3.33333	-3.33333	0	3.33333	-3.33333	3.33333	-3.33333	0
0	3.33333	0	0	-10	0	-3.33333	-3.33333	3.33333	-3.33333	0	-3.33333
-3.33333	-3.33333	3.33333	3.33333	3.33333	-3.33333	0	6.66667	-6.66667	0	3.33333	0
-6.66667	0	-6.66667	0	-3.33333	6.66667	-3.33333	3.33333	6.66667	0	0	3.33333
6.66667	0	3.33333	0	6.66667	-3.33333	-3.33333	6.66667	3.33333	3.33333	-3.33333	0
10	-6.66667	0	3.33333	6.66667	-6.66667	0	-13.3333	3.33333	-10	0	6.66667
-6.66667	3.33333	0	-3.33333	0	0	3.33333	6.66667	-6.66667	6.66667	0	-6.66667
-10	0	0	3.33333	-6.66667	0	0	-10	0	0	3.33333	0
3.33333	6.66667	3.33333	-3.33333	-3.33333	3.33333	3.33333	3.33333	-3.33333	0	3.33333	3.33333
0	-6.66667	-3.33333	0	10	6.66667	3.33333	0	-3.33333	-3.33333	3.33333	6.66667
0	6.66667	6.66667	0	3.33333	-10	-6.66667	3.33333	6.66667	3.33333	0	-3.33333
-3.33333	-6.66667	0	0	3.33333	-3.33333	10	0	3.33333	0	-6.66667	-3.33333
3.33333	0	-6.66667	0	-3.33333	3.33333	-3.33333	-13.3333	-3.33333	0	0	0
0	0	-3.33333	3.33333	-3.33333	3.33333	0	6.66667	-3.33333	6.66667	-3.33333	0
3.33333	0	3.33333	0	3.33333	6.66667	-3.33333	3.33333	6.66667	-3.33333	3.33333	6.66667
-3.33333	3.33333	-3.33333	-3.33333	-10	-3.33333	3.33333	-3.33333	0	0	3.33333	-6.66667
3.33333	0	0	6.66667	0	0	0	0	0	3.33333	3.33333	6.66667
6.66667	6.66667	6.66667	-3.33333	0	-6.66667	0	3.33333	0	0	-3.33333	-6.66667
-3.33333	-6.66667	-3.33333	0	6.66667	3.33333	3.33333	0	3.33333	0	-3.33333	-3.33333
6.66667	0	0	0	-3.33333	0	-3.33333	-3.33333	3.33333	-3.33333	0	3.33333
-13.3333	0	-3.33333	-3.33333	-3.33333	-3.33333	10	0	-6.66667	0	0	0
0	-3.33333	-3.33333	0	0	6.66667	-10	-3.33333	6.66667	-3.33333	3.33333	-6.66667
10	6.66667	0	3.33333	3.33333	-6.66667	0	-3.33333	-6.66667	0	-3.33333	-3.33333
-6.66667	-3.33333	-3.33333	-3.33333	-3.33333	0	-6.66667	3.33333	10	-3.33333	0	6.66667
-3.33333	0	3.33333	3.33333	0	6.66667	0	3.33333	-3.33333	0	3.33333	-3.33333
10	0	3.33333	-3.33333	-3.33333	0	0	0	0	6.66667	-6.66667	6.66667
0	3.33333	3.33333	-3.33333	6.66667	-3.33333	6.66667	0	0	-3.33333	10	-6.66667
3.33333	0	-3.33333	0	-6.66667	3.33333	-6.66667	-3.33333	6.66667	-3.33333	-6.66667	0
0	3.33333	0	3.33333	10	0	0	13.3333	-3.33333	6.66667	-6.66667	0
-3.33333	3.33333	3.33333	-3.33333	-6.66667	0	3.33333	3.33333	0	-3.33333	0	-10
0	-10	3.33333	3.33333	3.33333	-6.66667	3.33333	-10	0	-3.33333	6.66667	10
-6.66667	0	0	-3.33333	-3.33333	0	3.33333	0	-6.66667	0	-6.66667	3.33333
-6.66667	0	-3.33333	3.33333	0	-3.33333	-3.33333	0	0	0	10	-6.66667
6.66667	-3.33333	0	3.33333	3.33333	3.33333	3.33333	0	3.33333	0	-3.33333	-6.66667
6.66667	0	-3.33333	-6.66667	3.33333	3.33333	-6.66667	3.33333	-6.66667	6.66667	3.33333	6.66667
-6.66667	3.33333	3.33333	3.33333	0	6.66667	3.33333	-6.66667	0	3.33333	-6.66667	3.33333
3.33333	3.33333	6.66667	3.33333	-6.66667	-16.6667	-3.33333	6.66667	-3.33333	-3.33333	6.66667	3.33333
-6.66667	-6.66667	-3.33333	-6.66667	3.33333	3.33333	-3.33333	0	3.33333	-3.33333	3.33333	-3.33333
3.33333	3.33333	3.33333	0	0	6.66667	0	0	-3.33333	0	0	6.66667
-6.66667	-3.33333	-6.66667	0	-3.33333	10	3.33333	0	0	0	0	-6.66667
0	-3.33333	0	-6.66667	6.66667	-6.66667	0	-13.3333	0	0	0	0
-6.66667	0	-6.66667	-3.33333	0	-3.33333	6.66667	6.66667	10	3.33333	-6.66667	-3.33333
10	0	3.33333	-3.33333	3.33333	6.66667	-3.33333	6.66667	-3.33333	-3.33333	0	10
0	6.66667	-3.33333	3.33333	-6.66667	3.33333	3.33333	0	0	3.33333	10	-6.66667
0	-3.33333	3.33333	0	3.33333	-3.33333	-3.33333	-3.33333	0	0	-10	-6.66667
6.66667	3.33333	0	-3.33333	-3.33333	-3.33333	3.33333	0	-3.33333	0	3.33333	-3.33333
-10	-3.33333	0	3.33333	6.66667	3.33333	0	0	-6.66667	3.33333	0	10
-10	3.33333	0	-3.33333	-3.33333	-3.33333	-3.33333	0	0	0	6.66667	0
10	3.33333	3.33333	10	6.66667	3.33333	-3.33333	3.33333	3.33333	0	-6.66667	-3.33333
10	0	3.33333	3.33333	-10	0	-3.33333	3.33333	10	-10	3.33333	3.33333
-3.33333	-3.33333	0	-6.66667	0	0	3.33333	-6.66667	-6.66667	6.66667	-3.33333	3.33333
0	0	0	3.33333	0	0	3.33333	-6.66667	6.66667	-6.66667	0	-3.33333
3.33333	0	-6.66667	0	10	3.33333	0	6.66667	-10	3.33333	3.33333	0
-13.3333	3.33333	3.33333	3.33333	-6.66667	-6.66667	-6.66667	3.33333	6.66667	0	-6.66667	6.66667
6.66667	0	-3.33333	-3.33333	-3.33333	0	3.33333	-3.33333	-3.33333	0	3.33333	-6.66667
0	0	-3.33333	-3.33333	0	3.33333	0	10	0	0	3.33333	0
0	3.33333	0	3.33333	3.33333	0	0	0	0	-3.33333	-3.33333	0
3.33333	-3.33333	3.33333	-10	-3.33333	6.66667	6.66667	-6.66667	3.33333	0	6.66667	6.66667
10	-3.33333	3.33333	3.33333	0	-13.3333	3.33333	0	-3.33333	0	-3.33333	-13.3333
-3.33333	-6.66667	0	0	6.66667	3.33333	3.33333	3.33333	6.66667	-3.33333	3.33333	6.66667
0	0	3.33333	6.66667	-6.66667	0	-3.33333	-3.33333	0	3.33333	-10	0
-3.33333	0	-3.33333	0	3.33333	3.33333	-3.33333	-6.66667	-10	3.33333	3.33333	-3.33333
0	3.33333	0	-3.33333	10	0	3.33333	6.66667	10	0	-3.33333	0
0	0	0	0	-3.33333	-10	0	0	0	0	-6.66667	3.33333
3.33333	0	6.66667	3.33333	-6.66667	3.33333	0	-3.33333	-6.66667	0	6.66667	3.33333
0	0	-3.33333	3.33333	6.66667	3.33333	-3.33333	3.33333	3.33333	0	0	3.33333
0	3.33333	-3.33333	-3.33333	-6.66667	-3.33333	0	-3.33333	0	3.33333	0	-3.33333
3.33333	3.33333	-3.33333	3.33333	0	6.66667	-3.33333	-10	0	0	-3.33333	-6.66667
-3.33333	3.33333	3.33333	-3.33333	-3.33333	3.33333	0	3.33333	3.33333	0	-3.33333	3.33333
3.33333	-3.33333	0	-10	10	-3.33333	3.33333	6.66667	3.33333	-3.33333	3.33333	3.33333
6.66667	-6.66667	-3.33333	3.33333	-3.33333	-3.33333	0	-3.33333	-3.33333	0	0	-6.66667
-3.33333	3.33333	0	6.66667	0	-6.66667	-3.33333	-3.33333	0	3.33333	10	6.66667
-6.66667	-3.33333	0	0	0	6.66667	0	3.33333	3.33333	0	-3.33333	6.66667
6.66667	0	0	10	0	0	6.66667	3.33333	0	0	-3.33333	-6.66667
-6.66667	0	0	-3.33333	3.33333	-3.33333	-3.33333	-10	-3.33333	6.66667	3.33333	0
-6.66667	-3.33333	6.66667	-3.33333	3.33333	6.66667	-6.66667	6.66667	0	-10	-3.33333	3.33333
10	6.66667	3.33333	-6.66667	-3.33333	0	0	3.33333	3.33333	0	-3.33333	-6.66667
-6.66667	0	3.33333	10	10	-6.66667	6.66667	-3.33333	-3.33333	-6.66667	0	6.66667
3.33333	3.33333	-3.33333	-3.33333	-3.33333	-6.66667	-3.33333	10	3.33333	3.33333	6.66667	0
3.33333	0	0	0	-6.66667	3.33333	3.33333	3.33333	-10	-3.33333	0	-3.33333
0	-3.33333	0	0	-3.33333	3.33333	0	-6.66667	6.66667	3.33333	3.33333	0
-6.66667	0	0	0	0	3.33333	6.66667	0	3.33333	-3.33333	0	6.66667
0	6.66667	0	0	3.33333	3.33333	-10	-3.33333	-3.33333	3.33333	0	-3.33333
-3.33333	-6.66667	-3.33333	-3.33333	0	-3.33333	0	0	-6.66667	0	3.33333	3.33333
0	0	0	-3.33333	3.33333	0	3.33333	10	-3.33333	3.33333	-3.33333	0
-6.66667	0	0	3.33333	0	-3.33333	3.33333	0	10	3.33333	-6.66667	-6.66667
10	0	-3.33333	-6.66667	0	0	3.33333	6.66667	0	3.33333	0	6.66667
-3.33333	0	3.33333	6.66667	-3.33333	6.66667	3.33333	-3.33333	3.33333	-3.33333	6.66667	-6.66667
0	0	0	0	-3.33333	0	-3.33333	0	-3.33333	-3.33333	-3.33333	-3.33333
0	0	0	-3.33333	-3.33333	0	0	3.33333	-10	0	-3.33333	0
-3.33333	-6.66667	-3.33333	3.33333	3.33333	-3.33333	-6.66667	3.33333	10	0	3.33333	3.33333
0	3.33333	10	3.33333	0	0	3.33333	-13.3333	-3.33333	-3.33333	3.33333	3.33333
-6.66667	0	-6.66667	0	-3.33333	10	-3.33333	10	0	0	-3.33333	-3.33333
0	6.66667	-3.33333	-3.33333	-3.33333	-10	6.66667	-10	0	-3.33333	0	-3.33333
0	3.33333	0	3.33333	6.66667	3.33333	0	0	-3.33333	10	0	3.33333
6.66667	0	3.33333	0	0	0	0	0	6.66667	-3.33333	0	6.66667
-6.66667	3.33333	-3.33333	6.66667	-3.33333	6.66667	-3.33333	0	6.66667	3.33333	-3.33333	-6.66667
0	-3.33333	0	-6.66667	-3.33333	-6.66667	0	6.66667	0	-3.33333	-3.33333	3.33333
10	0	3.33333	0	0	-3.33333	0	-6.66667	0	0	3.33333	6.66667
-10	0	6.66667	0	3.33333	0	0	-6.66667	-13.3333	3.33333	0	-10
3.33333	0	-10	-3.33333	6.66667	3.33333	0	-6.66667	6.66667	3.33333	6.66667	0
0	0	0	3.33333	0	-10	0	13.3333	-3.33333	-6.66667	-6.66667	0
0	-3.33333	3.33333	-3.33333	0	6.66667	-3.33333	-6.66667	0	0	3.33333	3.33333
3.33333	0	6.66667	-3.33333	-6.66667	0	0	13.3333	0	0	0	6.66667
-3.33333	-3.33333	0	0	6.66667	3.33333	3.33333	0	-6.66667	0	-3.33333	-3.33333
-6.66667	3.33333	3.33333	-3.33333	0	3.33333	0	-10	0	0	0	0
3.33333	3.33333	0	3.33333	-3.33333	-3.33333	-6.66667	6.66667	-3.33333	0	3.33333	-6.66667
3.33333	-3.33333	-6.66667	-3.33333	6.66667	0	0	3.33333	0	0	3.33333	3.33333
-6.66667	-3.33333	0	3.33333	0	6.66667	0	-6.66667	6.66667	0	-3.33333	-6.66667
6.66667	6.66667	-3.33333	0	-3.33333	-10	-3.33333	6.66667	-10	0	-6.66667	3.33333
-3.33333	-3.33333	3.33333	6.66667	6.66667	3.33333	13.3333	-3.33333	6.66667	-3.33333	6.66667	3.33333
0	0	3.33333	-3.33333	-10	3.33333	-6.66667	3.33333	0	6.66667	-10	-10
-3.33333	-3.33333	0	-3.33333	6.66667	-13.3333	6.66667	3.33333	3.33333	0	6.66667	6.66667
6.66667	3.33333	0	0	-3.33333	10	-6.66667	-16.6667	-13.3333	6.66667	-3.33333	-3.33333
3.33333	0	-3.33333	-3.33333	0	3.33333	3.33333	20	13.3333	-3.33333	0	6.66667
0	0	0	3.33333	-3.33333	-10	6.66667	-3.33333	-3.33333	0	0	-3.33333
3.33333	0	3.33333	3.33333	6.66667	6.66667	-3.33333	-6.66667	0	0	-6.66667	0
-6.66667	3.33333	-3.33333	-3.33333	-10	-3.33333	0	0	0	3.33333	6.66667	-3.33333
0	-6.66667	-3.33333	-3.33333	3.33333	3.33333	3.33333	-6.66667	-3.33333	-3.33333	-3.33333	0
6.66667	0	0	3.33333	-3.33333	13.3333	-10	0	6.66667	-3.33333	-3.33333	-3.33333
0	6.66667	6.66667	0	0	-10	3.33333	0	-3.33333	0	10	3.33333
3.33333	3.33333	-6.66667	0	3.33333	0	3.33333	3.33333	0	-3.33333	-3.33333	-3.33333
-3.33333	0	6.66667	3.33333	0	0	-3.33333	3.33333	6.66667	3.33333	0	3.33333
6.66667	3.33333	-6.66667	-3.33333	3.33333	-3.33333	0	6.66667	0	0	-3.33333	3.33333
-13.3333	0	-6.66667	3.33333	0	0	3.33333	-6.66667	-3.33333	0	3.33333	6.66667
6.66667	-6.66667	3.33333	3.33333	-3.33333	-3.33333	3.33333	-3.33333	3.33333	0	3.33333	-6.66667
0	0	3.33333	0	-6.66667	6.66667	-6.66667	-10	0	0	0	0
0	3.33333	0	-3.33333	10	0	6.66667	6.66667	0	3.33333	-3.33333	-3.33333
13.3333	-3.33333	6.66667	3.33333	0	0	-6.66667	-3.33333	-3.33333	0	3.33333	0
-13.3333	3.33333	-3.33333	0	6.66667	-3.33333	3.33333	-6.66667	0	-6.66667	0	-10
-3.33333	3.33333	0	0	-3.33333	3.33333	0	10	6.66667	3.33333	-3.33333	13.3333
13.3333	-3.33333	0	-3.33333	0	6.66667	-3.33333	3.33333	0	0	3.33333	-6.66667
-6.66667	-3.33333	0	-3.33333	-3.33333	-6.66667	3.33333	3.33333	0	3.33333	3.33333	3.33333
-6.66667	0	10	3.33333	-6.66667	0	3.33333	-6.66667	-3.33333	0	0	3.33333
10	3.33333	-6.66667	0	6.66667	3.33333	0	0	3.33333	-3.33333	3.33333	-6.66667
-3.33333	-3.33333	0	0	-6.66667	-6.66667	3.33333	3.33333	-6.66667	6.66667	-10	6.66667
-6.66667	0	3.33333	0	6.66667	3.33333	-6.66667	-3.33333	6.66667	-6.66667	6.66667	-3.33333
3.33333	3.33333	-6.66667	0	-3.33333	-10	3.33333	0	-13.3333	0	-3.33333	3.33333
-3.33333	-3.33333	0	0	-3.33333	0	-6.66667	6.66667	6.66667	-3.33333	-3.33333	0
0	0	3.33333	0	-6.66667	3.33333	3.33333	-6.66667	-3.33333	6.66667	0	-6.66667
10	3.33333	-3.33333	-3.33333	6.66667	3.33333	-3.33333	6.66667	-3.33333	3.33333	0	0
-3.33333	0	3.33333	0	-3.33333	3.33333	-3.33333	3.33333	0	3.33333	0	6.66667
0	-10	0	13.3333	0	0	3.33333	-10	0	0	-3.33333	0
-3.33333	3.33333	3.33333	-3.33333	0	-13.3333	0	3.33333	3.33333	-3.33333	0	-3.33333
-3.33333	0	-6.66667	-6.66667	6.66667	6.66667	3.33333	0	-3.33333	0	6.66667	0
3.33333	-3.33333	3.33333	0	-3.33333	3.33333	-10	-10	6.66667	0	-3.33333	0
3.33333	10	-3.33333	3.33333	0	-3.33333	-3.33333	-6.66667	0	-3.33333	3.33333	-6.66667
10	3.33333	3.33333	0	6.66667	0	10	-3.33333	-3.33333	3.33333	0	6.66667
-10	-3.33333	0	3.33333	-3.33333	-3.33333	3.33333	13.3333	0	0	3.33333	0
10	-3.33333	-3.33333	0	3.33333	6.66667	6.66667	-6.66667	-3.33333	3.33333	0	-6.66667
-3.33333	3.33333	6.66667	-6.66667	-13.3333	-6.66667	-10	3.33333	3.33333	-3.33333	-3.33333	-3.33333
-13.3333	0	0	-3.33333	10	3.33333	3.33333	3.33333	3.33333	-3.33333	0	6.66667
-3.33333	0	0	0	0	0	0	3.33333	-3.33333	3.33333	3.33333	0
6.66667	3.33333	6.66667	3.33333	0	-3.33333	-3.33333	0	3.33333	0	3.33333	6.66667
0	-3.33333	-10	-3.33333	3.33333	3.33333	-3.33333	-3.33333	0	-3.33333	-13.3333	-3.33333
3.33333	-3.33333	10	3.33333	-3.33333	-6.66667	0	6.66667	0	3.33333	3.33333	6.66667
0	0	-10	3.33333	0	10	3.33333	-10	-6.66667	0	3.33333	-3.33333
-3.33333	6.66667	0	3.33333	3.33333	-3.33333	0	0	3.33333	-3.33333	0	0
0	-6.66667	-6.66667	-6.66667	-3.33333	-3.33333	6.66667	3.33333	-3.33333	3.33333	0	-3.33333
0	3.33333	0	0	0	0	-10	-3.33333	3.33333	0	0	10
0	-3.33333	0	3.33333	-3.33333	6.66667	6.66667	13.3333	3.33333	-6.66667	-6.66667	-6.66667
0	6.66667	6.66667	0	3.33333	6.66667	0	0	0	0	3.33333	3.33333
6.66667	-3.33333	0	3.33333	-6.66667	-3.33333	-3.33333	-3.33333	-10	0	3.33333	-3.33333
-6.66667	3.33333	-6.66667	3.33333	3.33333	-10	0	-6.66667	-3.33333	3.33333	0	-6.66667
-3.33333	-3.33333	0	-6.66667	3.33333	3.33333	-3.33333	6.66667	6.66667	3.33333	3.33333	0
3.33333	0	0	6.66667	0	-3.33333	6.66667	-13.3333	0	-3.33333	3.33333	6.66667
3.33333	0	3.33333	-6.66667	-3.33333	3.33333	0	10	6.66667	3.33333	-3.33333	-10
0	-3.33333	6.66667	3.33333	-6.66667	-3.33333	-3.33333	13.3333	0	-6.66667	3.33333	10
3.33333	6.66667	-6.66667	0	3.33333	-3.33333	3.33333	-3.33333	0	6.66667	0	0
-3.33333	3.33333	0	-6.66667	0	-3.33333	3.33333	-10	-3.33333	3.33333	-3.33333	0
-6.66667	-3.33333	3.33333	6.66667	0	6.66667	-3.33333	6.66667	-3.33333	0	0	-3.33333
-3.33333	6.66667	-6.66667	-3.33333	0	0	0	-3.33333	3.33333	-3.33333	3.33333	0
-6.66667	-6.66667	-3.33333	0	-10	0	3.33333	6.66667	3.33333	-3.33333	-3.33333	0
6.66667	3.33333	3.33333	0	3.33333	3.33333	-6.66667	-6.66667	3.33333	3.33333	0	3.33333
3.33333	-6.66667	6.66667	-3.33333	0	3.33333	-3.33333	6.66667	-10	-6.66667	0	3.33333
0	0	0	0	0	-3.33333	0	3.33333	6.66667	10	0	-6.66667
-3.33333	-3.33333	3.33333	0	0	-3.33333	0	-10	6.66667	-6.66667	3.33333	3.33333
3.33333	-3.33333	-10	0	0	3.33333	3.33333	0	-6.66667	6.66667	0	-3.33333
0	6.66667	6.66667	-3.33333	3.33333	-6.66667	0	0	0	-3.33333	0	6.66667
3.33333	-3.33333	6.66667	3.33333	0	6.66667	0	-3.33333	-3.33333	3.33333	0	-13.3333
-3.33333	3.33333	-6.66667	-6.66667	6.66667	6.66667	-3.33333	0	0	0	-3.33333	3.33333
-3.33333	-6.66667	-3.33333	3.33333	-3.33333	-6.66667	0	0	0	0	0	0
0	0	-3.33333	3.33333	0	3.33333	3.33333	-3.33333	6.66667	-3.33333	0	0
0	0	6.66667	3.33333	3.33333	3.33333	-3.33333	-3.33333	0	0	3.33333	0
3.33333	3.33333	0	-3.33333	0	-3.33333	6.66667	3.33333	0	3.33333	-6.66667	6.66667
3.33333	6.66667	-3.33333	-3.33333	-6.66667	-6.66667	0	-3.33333	-3.33333	-3.33333	0	-3.33333
0	-6.66667	3.33333	0	0	-3.33333	3.33333	0	3.33333	3.33333	-3.33333	0
6.66667	0	3.33333	6.66667	3.33333	13.3333	-6.66667	3.33333	-3.33333	3.33333	3.33333	10
-6.66667	0	-6.66667	6.66667	0	-6.66667	-3.33333	-3.33333	0	-6.66667	0	-6.66667
-3.33333	-3.33333	3.33333	-6.66667	-3.33333	-3.33333	-3.33333	0	3.33333	6.66667	-3.33333	10
3.33333	0	0	-3.33333	-3.33333	3.33333	10	-3.33333	3.33333	-3.33333	-3.33333	3.33333
-3.33333	0	-3.33333	3.33333	0	0	-3.33333	3.33333	-10	3.33333	3.33333	-3.33333
-3.33333	3.33333	0	-6.66667	0	10	-3.33333	-6.66667	3.33333	-3.33333	10	-3.33333
3.33333	3.33333	-3.33333	-3.33333	3.33333	-6.66667	6.66667	0	0	0	-3.33333	-6.66667
-6.66667	6.66667	3.33333	3.33333	0	6.66667	-10	6.66667	0	-6.66667	6.66667	6.66667
13.3333	-10	-3.33333	3.33333	-6.66667	-3.33333	3.33333	6.66667	-6.66667	0	-10	0
-10	10	3.33333	-6.66667	6.66667	0	-3.33333	3.33333	-3.33333	0	0	0
10	0	0	3.33333	6.66667	0	-3.33333	0	3.33333	6.66667	3.33333	3.33333
0	-10	-3.33333	-10	-6.66667	3.33333	10	0	6.66667	-3.33333	0	-3.33333
-3.33333	3.33333	6.66667	3.33333	3.33333	-6.66667	-6.66667	-3.33333	-13.3333	-10	-3.33333	0
0	-6.66667	-3.33333	0	-3.33333	3.33333	0	-3.33333	10	0	0	3.33333
-3.33333	6.66667	0	0	3.33333	-3.33333	3.33333	-3.33333	0	3.33333	3.33333	3.33333
13.3333	0	0	0	3.33333	-6.66667	-3.33333	-3.33333	6.66667	3.33333	3.33333	-6.66667
-6.66667	-3.33333	0	3.33333	-3.33333	0	0	0	-3.33333	6.66667	-3.33333	3.33333
-6.66667	3.33333	3.33333	0	0	10	3.33333	3.33333	3.33333	-3.33333	3.33333	-6.66667
3.33333	3.33333	-3.33333	6.66667	3.33333	-6.66667	-6.66667	0	0	-3.33333	-3.33333	-3.33333
10	-6.66667	0	-3.33333	10	3.33333	0	0	-3.33333	3.33333	3.33333	3.33333
3.33333	3.33333	-3.33333	3.33333	-3.33333	6.66667	6.66667	0	3.33333	-6.66667	-3.33333	6.66667
0	0	10	-6.66667	-13.3333	0	-3.33333	10	-3.33333	0	-10	0
-16.6667	-6.66667	-6.66667	-3.33333	3.33333	-6.66667	0	3.33333	0	0	3.33333	-3.33333
6.66667	-3.33333	0	3.33333	0	-6.66667	6.66667	0	0	6.66667	3.33333	3.33333
-3.33333	3.33333	0	6.66667	0	-3.33333	0	-6.66667	3.33333	3.33333	-6.66667	-3.33333
3.33333	3.33333	-10	0	-6.66667	3.33333	3.33333	0	-6.66667	0	0	6.66667
-6.66667	0	3.33333	-3.33333	6.66667	3.33333	-6.66667	6.66667	3.33333	-3.33333	-3.33333	-10
-3.33333	3.33333	3.33333	3.33333	3.33333	-13.3333	6.66667	6.66667	-6.66667	0	6.66667	3.33333
6.66667	3.33333	-3.33333	-3.33333	0	3.33333	-3.33333	-10	-3.33333	6.66667	0	-3.33333
10	-6.66667	3.33333	0	0	6.66667	0	0	3.33333	-3.33333	3.33333	-3.33333
0	0	0	3.33333	-6.66667	-3.33333	-3.33333	-3.33333	3.33333	-3.33333	-3.33333	10
-3.33333	-3.33333	0	-3.33333	3.33333	3.33333	3.33333	-3.33333	6.66667	-6.66667	-6.66667	-3.33333
-3.33333	0	0	3.33333	-3.33333	3.33333	-3.33333	6.66667	0	10	13.3333	3.33333
0	6.66667	-3.33333	0	3.33333	-10	3.33333	0	-3.33333	-3.33333	-3.33333	0
0	0	-3.33333	-3.33333	-6.66667	6.66667	-3.33333	-13.3333	0	-6.66667	6.66667	3.33333
10	3.33333	6.66667	-3.33333	3.33333	3.33333	6.66667	3.33333	0	10	-10	-3.33333
-3.33333	-6.66667	-3.33333	6.66667	6.66667	0	-3.33333	0	3.33333	-3.33333	6.66667	3.33333
-6.66667	3.33333	-3.33333	0	-6.66667	-6.66667	0	6.66667	-3.33333	-3.33333	3.33333	-3.33333
-3.33333	-3.33333	6.66667	0	3.33333	10	0	-3.33333	3.33333	0	-3.33333	-6.66667
10	3.33333	0	3.33333	-3.33333	-6.66667	0	0	0	3.33333	6.66667	3.33333
-6.66667	-6.66667	0	-10	0	3.33333	0	3.33333	0	-6.66667	3.33333	0
0	6.66667	3.33333	10	6.66667	-6.66667	0	-3.33333	-3.33333	3.33333	-3.33333	0
-13.3333	3.33333	3.33333	0	-3.33333	0	-3.33333	6.66667	-3.33333	-3.33333	-6.66667	0
6.66667	-13.3333	3.33333	0	6.66667	-6.66667	6.66667	0	-3.33333	6.66667	0	10
3.33333	3.33333	-10	3.33333	-6.66667	13.3333	0	0	0	-6.66667	3.33333	-10
-6.66667	-3.33333	3.33333	-3.33333	0	-3.33333	-10	0	10	6.66667	-6.66667	3.33333
6.66667	0	0	3.33333	0	0	0	6.66667	-3.33333	-3.33333	0	-3.33333
0	0	-6.66667	-3.33333	-3.33333	3.33333	6.66667	-3.33333	3.33333	3.33333	3.33333	10
-3.33333	3.33333	6.66667	3.33333	3.33333	-6.66667	-3.33333	0	-3.33333	0	3.33333	-16.6667
6.66667	-3.33333	0	0	-6.66667	-10	-3.33333	0	0	-3.33333	-6.66667	10
0	0	0	-10	6.66667	3.33333	3.33333	-3.33333	6.66667	0	-3.33333	3.33333
6.66667	0	0	3.33333	-6.66667	-6.66667	0	3.33333	-3.33333	3.33333	3.33333	-3.33333
-6.66667	3.33333	-3.33333	3.33333	6.66667	6.66667	-3.33333	-6.66667	-3.33333	3.33333	3.33333	0
0	0	3.33333	-3.33333	0	-3.33333	6.66667	0	6.66667	-3.33333	0	-6.66667
10	0	0	-3.33333	0	6.66667	0	6.66667	-6.66667	-3.33333	-3.33333	10
-3.33333	0	0	3.33333	-3.33333	3.33333	3.33333	3.33333	3.33333	3.33333	0	-6.66667
0.0392157	0.0392157	0.0392157	-0.0392157	-0.0130719	0.0130719	0.0392157	0.0522876	0.0392157	0.0522876	0	0
5.80737	3.99565	4.17762	4.06081	4.73717	5.44999	4.35199	5.79595	4.87358	3.90133	4.37723	5.24967

## Sheet: IOI CV 1%
1146.67	1100	1083.33	1033.33	1096.67	1123.33	1070	1220	1066.67	1093.33	1056.67	1123.33
1146.67	1103.33	1090	1050	1096.67	1123.33	1076.67	1223.33	1060	1103.33	1053.33	1113.33
1153.33	1093.33	1083.33	1046.67	1100	1133.33	1086.67	1213.33	1083.33	1100	1053.33	1110
1166.67	1103.33	1083.33	1030	1093.33	1130	1080	1216.67	1060	1093.33	1060	1113.33
1176.67	1110	1080	1040	1093.33	1130	1073.33	1233.33	1063.33	1083.33	1050	1130
1163.33	1100	1076.67	1036.67	1100	1120	1070	1223.33	1050	1100	1046.67	1110
1156.67	1100	1090	1033.33	1096.67	1120	1070	1223.33	1053.33	1103.33	1043.33	1120
1143.33	1103.33	1100	1036.67	1116.67	1123.33	1060	1220	1053.33	1100	1053.33	1133.33
1153.33	1093.33	1083.33	1033.33	1103.33	1140	1076.67	1230	1070	1103.33	1043.33	1126.67
1150	1100	1070	1036.67	1090	1116.67	1073.33	1223.33	1083.33	1103.33	1046.67	1116.67
1150	1100	1066.67	1033.33	1080	1130	1070	1233.33	1076.67	1103.33	1050	1110
1163.33	1096.67	1070	1040	1086.67	1133.33	1073.33	1223.33	1070	1103.33	1036.67	1106.67
1163.33	1093.33	1090	1040	1083.33	1120	1073.33	1223.33	1070	1110	1033.33	1120
1170	1106.67	1083.33	1033.33	1073.33	1130	1080	1230	1063.33	1106.67	1043.33	1116.67
1160	1106.67	1083.33	1036.67	1083.33	1136.67	1073.33	1226.67	1070	1093.33	1046.67	1110
1156.67	1106.67	1080	1043.33	1090	1140	1080	1220	1070	1100	1043.33	1113.33
1156.67	1096.67	1080	1036.67	1090	1130	1083.33	1233.33	1080	1106.67	1043.33	1126.67
1160	1096.67	1073.33	1033.33	1100	1136.67	1076.67	1233.33	1073.33	1090	1026.67	1120
1163.33	1113.33	1070	1033.33	1090	1146.67	1066.67	1243.33	1060	1100	1040	1116.67
1173.33	1106.67	1066.67	1040	1083.33	1153.33	1076.67	1236.67	1070	1100	1033.33	1126.67
1166.67	1096.67	1073.33	1026.67	1083.33	1146.67	1073.33	1243.33	1080	1096.67	1036.67	1126.67
1166.67	1096.67	1086.67	1033.33	1083.33	1140	1070	1250	1083.33	1093.33	1030	1116.67
1173.33	1103.33	1086.67	1033.33	1086.67	1133.33	1066.67	1226.67	1076.67	1103.33	1046.67	1120
1163.33	1103.33	1073.33	1023.33	1093.33	1133.33	1076.67	1233.33	1063.33	1113.33	1043.33	1143.33
1160	1103.33	1066.67	1020	1086.67	1130	1066.67	1246.67	1076.67	1113.33	1040	1133.33
1156.67	1096.67	1076.67	1033.33	1093.33	1130	1073.33	1236.67	1063.33	1110	1033.33	1130
1146.67	1100	1093.33	1036.67	1080	1156.67	1080	1243.33	1060	1100	1036.67	1130
1136.67	1110	1090	1030	1083.33	1143.33	1066.67	1250	1063.33	1110	1046.67	1106.67
1136.67	1093.33	1076.67	1030	1086.67	1140	1060	1246.67	1076.67	1110	1043.33	1120
1150	1100	1080	1023.33	1090	1140	1063.33	1230	1063.33	1100	1040	1133.33
1146.67	1103.33	1080	1023.33	1080	1133.33	1066.67	1240	1070	1116.67	1053.33	1120
1153.33	1090	1086.67	1016.67	1080	1143.33	1083.33	1233.33	1043.33	1116.67	1063.33	1133.33
1146.67	1093.33	1086.67	1016.67	1076.67	1146.67	1070	1246.67	1053.33	1113.33	1056.67	1136.67
1153.33	1093.33	1086.67	1016.67	1066.67	1136.67	1073.33	1240	1056.67	1110	1056.67	1126.67
1163.33	1096.67	1086.67	1026.67	1060	1140	1073.33	1246.67	1070	1116.67	1050	1120
1150	1106.67	1093.33	1020	1073.33	1143.33	1076.67	1246.67	1063.33	1106.67	1063.33	1140
1160	1103.33	1086.67	1026.67	1076.67	1123.33	1073.33	1246.67	1080	1113.33	1043.33	1126.67
1143.33	1106.67	1086.67	1016.67	1086.67	1126.67	1083.33	1240	1076.67	1113.33	1063.33	1126.67
1143.33	1093.33	1076.67	1023.33	1100	1126.67	1076.67	1250	1073.33	1110	1050	1110
1150	1100	1083.33	1030	1080	1133.33	1080	1233.33	1070	1106.67	1053.33	1106.67
1146.67	1090	1083.33	1033.33	1073.33	1130	1076.67	1243.33	1073.33	1120	1040	1133.33
1166.67	1090	1080	1023.33	1066.67	1126.67	1070	1250	1066.67	1113.33	1046.67	1130
1166.67	1106.67	1090	1040	1073.33	1133.33	1070	1246.67	1086.67	1116.67	1046.67	1126.67
1156.67	1086.67	1073.33	1043.33	1086.67	1136.67	1073.33	1243.33	1066.67	1116.67	1046.67	1143.33
1146.67	1093.33	1073.33	1043.33	1076.67	1123.33	1066.67	1240	1073.33	1110	1046.67	1120
1156.67	1096.67	1083.33	1040	1080	1126.67	1083.33	1246.67	1076.67	1120	1056.67	1110
1140	1100	1076.67	1030	1086.67	1126.67	1083.33	1240	1070	1103.33	1056.67	1120
1156.67	1096.67	1090	1046.67	1083.33	1136.67	1083.33	1243.33	1063.33	1103.33	1073.33	1126.67
1176.67	1100	1083.33	1033.33	1080	1120	1083.33	1250	1080	1110	1063.33	1120
1160	1096.67	1073.33	1046.67	1083.33	1133.33	1086.67	1243.33	1076.67	1113.33	1053.33	1133.33
1153.33	1093.33	1076.67	1036.67	1076.67	1143.33	1076.67	1256.67	1086.67	1113.33	1043.33	1133.33
1163.33	1093.33	1100	1036.67	1080	1136.67	1086.67	1250	1086.67	1116.67	1040	1116.67
1156.67	1083.33	1096.67	1026.67	1090	1153.33	1086.67	1236.67	1073.33	1113.33	1050	1136.67
1170	1083.33	1096.67	1030	1093.33	1146.67	1083.33	1250	1090	1106.67	1046.67	1133.33
1160	1090	1090	1033.33	1093.33	1146.67	1083.33	1270	1076.67	1120	1043.33	1126.67
1170	1100	1080	1036.67	1090	1133.33	1070	1273.33	1080	1106.67	1046.67	1130
1170	1113.33	1093.33	1036.67	1086.67	1136.67	1076.67	1260	1090	1113.33	1043.33	1136.67
1163.33	1096.67	1083.33	1040	1076.67	1130	1066.67	1260	1086.67	1126.67	1043.33	1133.33
1153.33	1096.67	1080	1046.67	1086.67	1136.67	1070	1246.67	1070	1103.33	1026.67	1130
1160	1086.67	1080	1050	1083.33	1140	1073.33	1250	1073.33	1106.67	1030	1126.67
1156.67	1083.33	1076.67	1046.67	1073.33	1143.33	1063.33	1243.33	1066.67	1103.33	1040	1133.33
1156.67	1080	1073.33	1036.67	1070	1150	1063.33	1260	1086.67	1113.33	1050	1123.33
1153.33	1096.67	1073.33	1030	1076.67	1136.67	1076.67	1266.67	1083.33	1113.33	1046.67	1146.67
1150	1090	1066.67	1020	1080	1130	1076.67	1273.33	1086.67	1113.33	1053.33	1163.33
1146.67	1086.67	1083.33	1036.67	1073.33	1130	1076.67	1266.67	1083.33	1113.33	1033.33	1156.67
1150	1096.67	1073.33	1030	1073.33	1130	1086.67	1256.67	1066.67	1106.67	1043.33	1163.33
1146.67	1100	1086.67	1026.67	1083.33	1146.67	1086.67	1253.33	1076.67	1113.33	1036.67	1143.33
1143.33	1100	1106.67	1033.33	1076.67	1126.67	1096.67	1243.33	1056.67	1106.67	1030	1146.67
1156.67	1093.33	1090	1030	1073.33	1120	1110	1250	1076.67	1103.33	1043.33	1136.67
1153.33	1103.33	1106.67	1030	1066.67	1133.33	1096.67	1240	1080	1113.33	1050	1140
1140	1100	1103.33	1010	1060	1150	1096.67	1236.67	1086.67	1096.67	1040	1140
1146.67	1093.33	1093.33	1016.67	1070	1160	1083.33	1246.67	1063.33	1100	1043.33	1126.67
1150	1083.33	1100	1026.67	1080	1146.67	1090	1263.33	1076.67	1106.67	1043.33	1143.33
1136.67	1093.33	1100	1036.67	1066.67	1140	1083.33	1263.33	1080	1106.67	1046.67	1140
1136.67	1093.33	1100	1036.67	1070	1123.33	1090	1260	1070	1110	1050	1146.67
1140	1093.33	1113.33	1043.33	1076.67	1136.67	1093.33	1256.67	1066.67	1113.33	1033.33	1146.67
1156.67	1093.33	1110	1020	1073.33	1150	1086.67	1266.67	1080	1110	1043.33	1136.67
1153.33	1096.67	1123.33	1030	1076.67	1140	1086.67	1280	1076.67	1103.33	1036.67	1130
1160	1086.67	1100	1023.33	1070	1143.33	1096.67	1273.33	1073.33	1100	1050	1140
1156.67	1093.33	1096.67	1016.67	1066.67	1140	1100	1270	1070	1100	1053.33	1146.67
1153.33	1096.67	1100	1020	1080	1140	1096.67	1280	1076.67	1096.67	1033.33	1136.67
1146.67	1086.67	1096.67	1030	1073.33	1150	1086.67	1263.33	1080	1103.33	1023.33	1136.67
1150	1083.33	1100	1023.33	1076.67	1146.67	1086.67	1253.33	1070	1103.33	1036.67	1140
1140	1086.67	1106.67	1023.33	1076.67	1153.33	1086.67	1260	1080	1120	1050	1130
1146.67	1093.33	1100	1020	1070	1146.67	1090	1260	1080	1110	1036.67	1130
1146.67	1103.33	1106.67	1033.33	1073.33	1136.67	1100	1253.33	1086.67	1110	1040	1123.33
1150	1093.33	1113.33	1030	1066.67	1146.67	1100	1253.33	1090	1103.33	1036.67	1126.67
1143.33	1096.67	1096.67	1010	1070	1133.33	1093.33	1240	1086.67	1093.33	1040	1126.67
1146.67	1096.67	1103.33	1020	1086.67	1146.67	1103.33	1256.67	1116.67	1090	1030	1126.67
1156.67	1090	1106.67	1020	1070	1160	1103.33	1256.67	1100	1103.33	1043.33	1133.33
1166.67	1093.33	1106.67	1033.33	1073.33	1163.33	1103.33	1246.67	1090	1100	1043.33	1150
1163.33	1103.33	1093.33	1036.67	1086.67	1160	1090	1243.33	1096.67	1100	1040	1136.67
1156.67	1096.67	1116.67	1020	1076.67	1156.67	1103.33	1243.33	1090	1103.33	1033.33	1143.33
1160	1096.67	1113.33	1013.33	1080	1153.33	1086.67	1246.67	1083.33	1106.67	1033.33	1133.33
1163.33	1090	1106.67	1016.67	1073.33	1150	1090	1240	1086.67	1106.67	1043.33	1133.33
1173.33	1083.33	1106.67	1033.33	1060	1156.67	1103.33	1246.67	1086.67	1110	1056.67	1130
1166.67	1086.67	1110	1026.67	1066.67	1153.33	1096.67	1246.67	1093.33	1110	1050	1136.67
1170	1093.33	1086.67	1026.67	1076.67	1153.33	1103.33	1253.33	1086.67	1113.33	1043.33	1146.67
1163.33	1086.67	1090	1030	1063.33	1150	1090	1253.33	1096.67	1103.33	1043.33	1150
1156.67	1096.67	1083.33	1023.33	1073.33	1156.67	1106.67	1253.33	1086.67	1100	1036.67	1140
1163.33	1103.33	1086.67	1020	1063.33	1156.67	1096.67	1253.33	1086.67	1106.67	1033.33	1133.33
1166.67	1106.67	1080	1030	1080	1156.67	1106.67	1253.33	1083.33	1106.67	1046.67	1133.33
1156.67	1100	1090	1030	1066.67	1136.67	1086.67	1263.33	1090	1100	1043.33	1133.33
1156.67	1103.33	1090	1023.33	1063.33	1153.33	1080	1266.67	1096.67	1096.67	1040	1146.67
1160	1096.67	1110	1026.67	1070	1140	1080	1240	1086.67	1106.67	1033.33	1146.67
1163.33	1106.67	1100	1026.67	1080	1160	1093.33	1250	1083.33	1093.33	1033.33	1140
1156.67	1110	1103.33	1023.33	1066.67	1136.67	1100	1250	1090	1103.33	1030	1143.33
1160	1103.33	1110	1036.67	1080	1143.33	1090	1250	1080	1106.67	1033.33	1143.33
1163.33	1103.33	1090	1030	1063.33	1146.67	1106.67	1256.67	1076.67	1100	1036.67	1140
1150	1093.33	1096.67	1016.67	1073.33	1150	1090	1266.67	1076.67	1090	1040	1130
1166.67	1093.33	1090	1023.33	1073.33	1156.67	1096.67	1256.67	1080	1096.67	1016.67	1130
1166.67	1086.67	1096.67	1023.33	1080	1146.67	1086.67	1243.33	1073.33	1093.33	1016.67	1133.33
1160	1090	1083.33	1020	1090	1150	1100	1270	1083.33	1113.33	1030	1136.67
1176.67	1093.33	1093.33	1030	1073.33	1143.33	1083.33	1260	1093.33	1100	1033.33	1133.33
1173.33	1083.33	1090	1030	1083.33	1133.33	1093.33	1250	1093.33	1106.67	1026.67	1126.67
1163.33	1083.33	1090	1023.33	1070	1153.33	1096.67	1260	1090	1110	1030	1133.33
1170	1096.67	1093.33	1020	1063.33	1153.33	1103.33	1260	1093.33	1106.67	1040	1133.33
1170	1093.33	1110	1010	1066.67	1150	1106.67	1253.33	1093.33	1103.33	1033.33	1123.33
1163.33	1093.33	1096.67	1016.67	1076.67	1140	1093.33	1266.67	1083.33	1110	1030	1120
1156.67	1106.67	1100	1023.33	1080	1143.33	1110	1253.33	1093.33	1100	1033.33	1120
1156.67	1106.67	1090	1020	1076.67	1140	1086.67	1243.33	1080	1110	1046.67	1130
1156.67	1113.33	1073.33	1023.33	1090	1150	1086.67	1243.33	1080	1103.33	1056.67	1133.33
1163.33	1133.33	1070	1003.33	1080	1136.67	1086.67	1246.67	1083.33	1096.67	1046.67	1116.67
1173.33	1116.67	1086.67	1000	1086.67	1146.67	1080	1263.33	1066.67	1093.33	1046.67	1126.67
1163.33	1120	1093.33	1003.33	1063.33	1130	1076.67	1256.67	1076.67	1096.67	1036.67	1126.67
1176.67	1106.67	1086.67	1013.33	1063.33	1160	1080	1250	1073.33	1093.33	1023.33	1130
1163.33	1116.67	1096.67	1010	1070	1153.33	1080	1246.67	1070	1110	1020	1110
1166.67	1113.33	1080	1016.67	1066.67	1153.33	1096.67	1253.33	1086.67	1110	1020	1126.67
1153.33	1110	1073.33	1026.67	1083.33	1153.33	1086.67	1256.67	1076.67	1110	1030	1126.67
1160	1113.33	1103.33	1026.67	1080	1156.67	1076.67	1250	1073.33	1110	1036.67	1130
1160	1110	1096.67	1020	1073.33	1160	1083.33	1256.67	1066.67	1116.67	1033.33	1113.33
1166.67	1103.33	1080	1020	1070	1146.67	1086.67	1266.67	1080	1110	1033.33	1123.33
1170	1113.33	1086.67	1020	1073.33	1143.33	1076.67	1256.67	1086.67	1113.33	1030	1133.33
1160	1123.33	1090	1040	1070	1150	1080	1260	1080	1116.67	1023.33	1126.67
1160	1110	1086.67	1030	1086.67	1140	1080	1240	1073.33	1110	1030	1133.33
1163.33	1103.33	1080	1030	1076.67	1146.67	1083.33	1263.33	1080	1106.67	1036.67	1150
1153.33	1110	1076.67	1023.33	1066.67	1143.33	1090	1253.33	1073.33	1103.33	1030	1130
1150	1106.67	1076.67	1016.67	1070	1136.67	1083.33	1250	1080	1103.33	1033.33	1130
1163.33	1103.33	1083.33	1010	1076.67	1140	1083.33	1260	1090	1093.33	1036.67	1130
1156.67	1120	1093.33	1006.67	1073.33	1143.33	1090	1250	1096.67	1100	1036.67	1130
1160	1120	1083.33	1013.33	1080	1136.67	1083.33	1246.67	1086.67	1096.67	1036.67	1130
1160	1113.33	1086.67	1023.33	1070	1133.33	1090	1256.67	1086.67	1093.33	1026.67	1156.67
1166.67	1120	1103.33	1023.33	1086.67	1140	1093.33	1256.67	1073.33	1100	1030	1130
1176.67	1116.67	1110	1020	1076.67	1130	1076.67	1266.67	1093.33	1106.67	1036.67	1133.33
1170	1130	1106.67	1016.67	1086.67	1126.67	1073.33	1250	1083.33	1110	1030	1130
1170	1110	1083.33	1016.67	1080	1140	1063.33	1250	1076.67	1100	1013.33	1136.67
1156.67	1110	1080	1016.67	1076.67	1143.33	1063.33	1236.67	1090	1116.67	1030	1126.67
1163.33	1103.33	1086.67	1013.33	1063.33	1143.33	1066.67	1236.67	1080	1113.33	1033.33	1136.67
1156.67	1113.33	1080	1016.67	1076.67	1130	1053.33	1243.33	1083.33	1126.67	1030	1136.67
1156.67	1116.67	1086.67	1016.67	1066.67	1150	1053.33	1233.33	1080	1140	1026.67	1120
1166.67	1113.33	1090	1013.33	1076.67	1153.33	1060	1233.33	1086.67	1126.67	1023.33	1133.33
1160	1120	1093.33	1016.67	1066.67	1143.33	1070	1246.67	1080	1130	1023.33	1133.33
1153.33	1110	1080	1016.67	1070	1140	1083.33	1256.67	1090	1123.33	1016.67	1143.33
1153.33	1126.67	1083.33	1006.67	1070	1143.33	1070	1250	1090	1123.33	1026.67	1143.33
1153.33	1113.33	1093.33	1006.67	1070	1123.33	1066.67	1273.33	1090	1116.67	1020	1143.33
1143.33	1126.67	1100	1020	1090	1126.67	1076.67	1263.33	1086.67	1120	1033.33	1143.33
1140	1110	1096.67	1016.67	1096.67	1130	1086.67	1266.67	1090	1126.67	1033.33	1126.67
1146.67	1106.67	1096.67	1000	1080	1133.33	1080	1263.33	1090	1120	1020	1133.33
1153.33	1100	1096.67	1013.33	1073.33	1130	1083.33	1276.67	1083.33	1113.33	1020	1123.33
1163.33	1120	1110	1013.33	1086.67	1150	1076.67	1260	1076.67	1126.67	1026.67	1116.67
1156.67	1120	1096.67	1016.67	1083.33	1156.67	1060	1260	1086.67	1133.33	1026.67	1116.67
1156.67	1113.33	1106.67	1013.33	1073.33	1140	1053.33	1266.67	1083.33	1126.67	1036.67	1116.67
1166.67	1123.33	1103.33	1010	1070	1123.33	1056.67	1266.67	1100	1120	1030	1130
1173.33	1113.33	1096.67	1010	1076.67	1136.67	1076.67	1253.33	1103.33	1113.33	1050	1136.67
1170	1113.33	1086.67	1006.67	1090	1123.33	1060	1246.67	1096.67	1110	1036.67	1140
1160	1113.33	1086.67	1010	1073.33	1136.67	1060	1256.67	1103.33	1116.67	1043.33	1150
1156.67	1123.33	1090	1010	1073.33	1136.67	1066.67	1243.33	1093.33	1126.67	1033.33	1130
1160	1106.67	1096.67	1023.33	1073.33	1123.33	1070	1233.33	1093.33	1123.33	1033.33	1126.67
1170	1113.33	1103.33	1020	1090	1130	1076.67	1230	1086.67	1123.33	1026.67	1143.33
1170	1106.67	1106.67	1006.67	1080	1136.67	1066.67	1250	1093.33	1130	1030	1140
1176.67	1116.67	1096.67	1006.67	1076.67	1116.67	1073.33	1253.33	1083.33	1123.33	1020	1140
1183.33	1116.67	1083.33	1016.67	1090	1153.33	1080	1253.33	1083.33	1133.33	1020	1140
1163.33	1110	1083.33	1003.33	1096.67	1143.33	1070	1253.33	1070	1120	1036.67	1136.67
1163.33	1126.67	1096.67	1013.33	1080	1146.67	1063.33	1253.33	1073.33	1126.67	1023.33	1146.67
1146.67	1106.67	1080	1016.67	1080	1143.33	1076.67	1260	1070	1116.67	1026.67	1126.67
1156.67	1116.67	1080	1023.33	1090	1146.67	1076.67	1256.67	1070	1120	1030	1130
1143.33	1110	1086.67	1016.67	1073.33	1146.67	1086.67	1240	1086.67	1126.67	1030	1120
1156.67	1103.33	1086.67	1020	1086.67	1153.33	1076.67	1240	1070	1126.67	1020	1140
1150	1103.33	1076.67	1016.67	1086.67	1136.67	1076.67	1243.33	1080	1126.67	1030	1130
1156.67	1110	1063.33	1016.67	1080	1133.33	1073.33	1246.67	1073.33	1120	1023.33	1140
1156.67	1100	1070	1010	1070	1146.67	1086.67	1240	1086.67	1133.33	1016.67	1140
1156.67	1116.67	1076.67	1013.33	1073.33	1136.67	1086.67	1236.67	1086.67	1123.33	1030	1126.67
1163.33	1103.33	1073.33	1010	1083.33	1146.67	1093.33	1236.67	1093.33	1140	1023.33	1133.33
1166.67	1103.33	1100	1006.67	1090	1146.67	1083.33	1233.33	1086.67	1123.33	1026.67	1143.33
1160	1100	1076.67	1016.67	1066.67	1163.33	1080	1240	1090	1116.67	1030	1130
1153.33	1103.33	1090	1006.67	1056.67	1153.33	1076.67	1260	1083.33	1120	1033.33	1140
1156.67	1100	1090	1010	1070	1160	1080	1250	1093.33	1130	1040	1130
1150	1106.67	1106.67	1016.67	1063.33	1153.33	1070	1253.33	1100	1136.67	1040	1116.67
1143.33	1106.67	1093.33	1016.67	1070	1163.33	1063.33	1250	1093.33	1123.33	1046.67	1123.33
1143.33	1110	1090	1006.67	1073.33	1156.67	1056.67	1246.67	1096.67	1146.67	1050	1130
1143.33	1113.33	1093.33	1016.67	1086.67	1133.33	1060	1263.33	1093.33	1130	1030	1116.67
1156.67	1110	1096.67	1003.33	1076.67	1143.33	1073.33	1256.67	1096.67	1130	1026.67	1133.33
1160	1106.67	1100	1006.67	1080	1150	1070	1263.33	1083.33	1116.67	1040	1133.33
1160	1110	1096.67	1010	1076.67	1146.67	1066.67	1256.67	1076.67	1120	1033.33	1110
1163.33	1100	1090	1013.33	1076.67	1153.33	1083.33	1253.33	1093.33	1110	1040	1110
1160	1100	1096.67	1016.67	1070	1140	1086.67	1260	1106.67	1120	1033.33	1110
1160	1103.33	1093.33	1023.33	1083.33	1146.67	1073.33	1266.67	1090	1130	1040	1106.67
1173.33	1083.33	1100	1016.67	1076.67	1153.33	1076.67	1260	1103.33	1123.33	1020	1113.33
1160	1083.33	1103.33	1023.33	1076.67	1136.67	1070	1250	1096.67	1133.33	1033.33	1120
1153.33	1083.33	1120	1023.33	1086.67	1126.67	1083.33	1250	1096.67	1120	1033.33	1133.33
1160	1090	1120	1030	1086.67	1140	1073.33	1253.33	1093.33	1143.33	1036.67	1123.33
1160	1086.67	1103.33	1036.67	1076.67	1156.67	1073.33	1236.67	1100	1116.67	1036.67	1120
1156.67	1073.33	1100	1010	1073.33	1143.33	1080	1230	1083.33	1130	1043.33	1120
1150	1073.33	1096.67	1013.33	1076.67	1136.67	1070	1243.33	1080	1123.33	1040	1120
1153.33	1073.33	1090	1023.33	1083.33	1136.67	1086.67	1250	1086.67	1110	1043.33	1126.67
1150	1086.67	1083.33	1016.67	1076.67	1140	1083.33	1250	1083.33	1113.33	1033.33	1110
1153.33	1096.67	1080	1023.33	1076.67	1133.33	1073.33	1240	1080	1120	1050	1100
1156.67	1093.33	1076.67	1023.33	1086.67	1133.33	1080	1246.67	1080	1120	1026.67	1096.67
1163.33	1093.33	1083.33	1023.33	1076.67	1130	1066.67	1246.67	1073.33	1130	1043.33	1113.33
1176.67	1096.67	1096.67	1006.67	1080	1126.67	1066.67	1253.33	1076.67	1120	1043.33	1120
1190	1106.67	1110	1013.33	1083.33	1120	1063.33	1250	1080	1110	1046.67	1103.33
1180	1100	1096.67	1016.67	1083.33	1116.67	1066.67	1246.67	1093.33	1110	1040	1106.67
1176.67	1090	1083.33	1016.67	1076.67	1123.33	1070	1243.33	1090	1120	1043.33	1126.67
1183.33	1086.67	1086.67	1023.33	1080	1146.67	1080	1256.67	1086.67	1116.67	1043.33	1106.67
1180	1073.33	1076.67	1016.67	1103.33	1143.33	1073.33	1243.33	1070	1113.33	1036.67	1110
1180	1073.33	1096.67	1030	1083.33	1136.67	1070	1260	1073.33	1116.67	1040	1116.67
1176.67	1073.33	1083.33	1020	1100	1143.33	1080	1246.67	1076.67	1123.33	1050	1116.67
1176.67	1093.33	1080	1020	1100	1143.33	1066.67	1236.67	1070	1123.33	1043.33	1113.33
1166.67	1090	1096.67	1033.33	1093.33	1140	1073.33	1260	1076.67	1116.67	1046.67	1120
1176.67	1093.33	1093.33	1020	1086.67	1126.67	1086.67	1246.67	1073.33	1116.67	1043.33	1120
1166.67	1093.33	1103.33	1030	1083.33	1120	1080	1253.33	1056.67	1123.33	1033.33	1116.67
1173.33	1090	1096.67	1033.33	1083.33	1120	1066.67	1233.33	1066.67	1106.67	1043.33	1110
1166.67	1096.67	1083.33	1026.67	1086.67	1120	1070	1240	1073.33	1106.67	1053.33	1106.67
1156.67	1083.33	1083.33	1033.33	1080	1113.33	1070	1250	1090	1116.67	1063.33	1113.33
1176.67	1083.33	1083.33	1023.33	1090	1106.67	1066.67	1250	1083.33	1100	1046.67	1136.67
1173.33	1086.67	1096.67	1026.67	1070	1110	1073.33	1266.67	1076.67	1090	1053.33	1130
1160	1083.33	1096.67	1023.33	1093.33	1113.33	1066.67	1253.33	1090	1086.67	1033.33	1130
1166.67	1076.67	1083.33	1026.67	1073.33	1130	1073.33	1246.67	1090	1086.67	1043.33	1126.67
1173.33	1096.67	1086.67	1030	1076.67	1120	1076.67	1243.33	1100	1090	1040	1126.67
1166.67	1103.33	1073.33	1023.33	1076.67	1123.33	1070	1246.67	1076.67	1083.33	1046.67	1130
1170	1113.33	1073.33	1036.67	1086.67	1130	1070	1226.67	1070	1096.67	1050	1126.67
1166.67	1100	1090	1023.33	1080	1123.33	1076.67	1240	1063.33	1096.67	1060	1143.33
1180	1093.33	1096.67	1016.67	1073.33	1126.67	1080	1236.67	1070	1103.33	1053.33	1133.33
1166.67	1096.67	1106.67	1023.33	1070	1126.67	1080	1236.67	1086.67	1113.33	1053.33	1136.67
1166.67	1103.33	1100	1040	1060	1120	1073.33	1240	1080	1103.33	1043.33	1136.67
1170	1096.67	1090	1046.67	1073.33	1123.33	1066.67	1240	1076.67	1103.33	1043.33	1120
1173.33	1100	1086.67	1033.33	1073.33	1116.67	1076.67	1246.67	1076.67	1100	1046.67	1120
1186.67	1096.67	1086.67	1033.33	1073.33	1130	1070	1226.67	1100	1113.33	1036.67	1133.33
1196.67	1103.33	1086.67	1023.33	1083.33	1123.33	1070	1246.67	1093.33	1103.33	1036.67	1120
1190	1096.67	1096.67	1023.33	1080	1133.33	1063.33	1243.33	1093.33	1103.33	1036.67	1123.33
1183.33	1096.67	1076.67	1026.67	1080	1140	1070	1243.33	1100	1100	1043.33	1140
1176.67	1093.33	1083.33	1036.67	1073.33	1143.33	1070	1240	1100	1086.67	1053.33	1136.67
1173.33	1086.67	1063.33	1036.67	1086.67	1130	1066.67	1240	1106.67	1083.33	1056.67	1130
1176.67	1083.33	1080	1043.33	1073.33	1136.67	1056.67	1243.33	1093.33	1090	1053.33	1143.33
1186.67	1083.33	1096.67	1040	1090	1140	1060	1230	1083.33	1113.33	1053.33	1136.67
1183.33	1093.33	1086.67	1036.67	1083.33	1146.67	1083.33	1243.33	1090	1100	1056.67	1150
1193.33	1090	1090	1023.33	1093.33	1153.33	1090	1226.67	1086.67	1100	1056.67	1133.33
1176.67	1090	1090	1026.67	1076.67	1153.33	1073.33	1226.67	1086.67	1106.67	1056.67	1140
1176.67	1100	1083.33	1030	1090	1133.33	1073.33	1240	1093.33	1103.33	1066.67	1123.33
1173.33	1096.67	1096.67	1026.67	1076.67	1136.67	1076.67	1246.67	1080	1106.67	1056.67	1116.67
1173.33	1086.67	1093.33	1026.67	1070	1130	1070	1233.33	1093.33	1093.33	1040	1110
1176.67	1100	1093.33	1026.67	1073.33	1140	1086.67	1220	1083.33	1096.67	1043.33	1116.67
1176.67	1090	1103.33	1043.33	1076.67	1140	1076.67	1230	1073.33	1106.67	1036.67	1106.67
1183.33	1110	1083.33	1043.33	1083.33	1123.33	1066.67	1240	1080	1096.67	1043.33	1110
1173.33	1103.33	1103.33	1040	1093.33	1140	1060	1246.67	1063.33	1086.67	1046.67	1110
1186.67	1103.33	1106.67	1033.33	1100	1133.33	1066.67	1240	1063.33	1103.33	1030	1113.33
1161.22	1099.91	1090	1024.6	1079.19	1138.92	1078.85	1247.92	1080.81	1109.87	1039.66	1128.58
11.4779	11.3045	11.5092	10.6525	9.56798	11.5736	11.7523	12.3951	11.5073	11.7409	10.7767	11.7945
0	3.33333	6.66667	16.6667	0	0	6.66667	3.33333	-6.66667	10	-3.33333	-10
6.66667	-10	-6.66667	-3.33333	3.33333	10	10	-10	23.3333	-3.33333	0	-3.33333
13.3333	10	0	-16.6667	-6.66667	-3.33333	-6.66667	3.33333	-23.3333	-6.66667	6.66667	3.33333
10	6.66667	-3.33333	10	0	0	-6.66667	16.6667	3.33333	-10	-10	16.6667
-13.3333	-10	-3.33333	-3.33333	6.66667	-10	-3.33333	-10	-13.3333	16.6667	-3.33333	-20
-6.66667	0	13.3333	-3.33333	-3.33333	0	0	0	3.33333	3.33333	-3.33333	10
-13.3333	3.33333	10	3.33333	20	3.33333	-10	-3.33333	0	-3.33333	10	13.3333
10	-10	-16.6667	-3.33333	-13.3333	16.6667	16.6667	10	16.6667	3.33333	-10	-6.66667
-3.33333	6.66667	-13.3333	3.33333	-13.3333	-23.3333	-3.33333	-6.66667	13.3333	0	3.33333	-10
0	0	-3.33333	-3.33333	-10	13.3333	-3.33333	10	-6.66667	0	3.33333	-6.66667
13.3333	-3.33333	3.33333	6.66667	6.66667	3.33333	3.33333	-10	-6.66667	0	-13.3333	-3.33333
0	-3.33333	20	0	-3.33333	-13.3333	0	0	0	6.66667	-3.33333	13.3333
6.66667	13.3333	-6.66667	-6.66667	-10	10	6.66667	6.66667	-6.66667	-3.33333	10	-3.33333
-10	0	0	3.33333	10	6.66667	-6.66667	-3.33333	6.66667	-13.3333	3.33333	-6.66667
-3.33333	0	-3.33333	6.66667	6.66667	3.33333	6.66667	-6.66667	0	6.66667	-3.33333	3.33333
0	-10	0	-6.66667	0	-10	3.33333	13.3333	10	6.66667	0	13.3333
3.33333	0	-6.66667	-3.33333	10	6.66667	-6.66667	0	-6.66667	-16.6667	-16.6667	-6.66667
3.33333	16.6667	-3.33333	0	-10	10	-10	10	-13.3333	10	13.3333	-3.33333
10	-6.66667	-3.33333	6.66667	-6.66667	6.66667	10	-6.66667	10	0	-6.66667	10
-6.66667	-10	6.66667	-13.3333	0	-6.66667	-3.33333	6.66667	10	-3.33333	3.33333	0
0	0	13.3333	6.66667	0	-6.66667	-3.33333	6.66667	3.33333	-3.33333	-6.66667	-10
6.66667	6.66667	0	0	3.33333	-6.66667	-3.33333	-23.3333	-6.66667	10	16.6667	3.33333
-10	0	-13.3333	-10	6.66667	0	10	6.66667	-13.3333	10	-3.33333	23.3333
-3.33333	0	-6.66667	-3.33333	-6.66667	-3.33333	-10	13.3333	13.3333	0	-3.33333	-10
-3.33333	-6.66667	10	13.3333	6.66667	0	6.66667	-10	-13.3333	-3.33333	-6.66667	-3.33333
-10	3.33333	16.6667	3.33333	-13.3333	26.6667	6.66667	6.66667	-3.33333	-10	3.33333	0
-10	10	-3.33333	-6.66667	3.33333	-13.3333	-13.3333	6.66667	3.33333	10	10	-23.3333
0	-16.6667	-13.3333	0	3.33333	-3.33333	-6.66667	-3.33333	13.3333	0	-3.33333	13.3333
13.3333	6.66667	3.33333	-6.66667	3.33333	0	3.33333	-16.6667	-13.3333	-10	-3.33333	13.3333
-3.33333	3.33333	0	0	-10	-6.66667	3.33333	10	6.66667	16.6667	13.3333	-13.3333
6.66667	-13.3333	6.66667	-6.66667	0	10	16.6667	-6.66667	-26.6667	0	10	13.3333
-6.66667	3.33333	0	0	-3.33333	3.33333	-13.3333	13.3333	10	-3.33333	-6.66667	3.33333
6.66667	0	0	0	-10	-10	3.33333	-6.66667	3.33333	-3.33333	0	-10
10	3.33333	0	10	-6.66667	3.33333	0	6.66667	13.3333	6.66667	-6.66667	-6.66667
-13.3333	10	6.66667	-6.66667	13.3333	3.33333	3.33333	0	-6.66667	-10	13.3333	20
10	-3.33333	-6.66667	6.66667	3.33333	-20	-3.33333	0	16.6667	6.66667	-20	-13.3333
-16.6667	3.33333	0	-10	10	3.33333	10	-6.66667	-3.33333	0	20	0
0	-13.3333	-10	6.66667	13.3333	0	-6.66667	10	-3.33333	-3.33333	-13.3333	-16.6667
6.66667	6.66667	6.66667	6.66667	-20	6.66667	3.33333	-16.6667	-3.33333	-3.33333	3.33333	-3.33333
-3.33333	-10	0	3.33333	-6.66667	-3.33333	-3.33333	10	3.33333	13.3333	-13.3333	26.6667
20	0	-3.33333	-10	-6.66667	-3.33333	-6.66667	6.66667	-6.66667	-6.66667	6.66667	-3.33333
0	16.6667	10	16.6667	6.66667	6.66667	0	-3.33333	20	3.33333	0	-3.33333
-10	-20	-16.6667	3.33333	13.3333	3.33333	3.33333	-3.33333	-20	0	0	16.6667
-10	6.66667	0	0	-10	-13.3333	-6.66667	-3.33333	6.66667	-6.66667	0	-23.3333
10	3.33333	10	-3.33333	3.33333	3.33333	16.6667	6.66667	3.33333	10	10	-10
-16.6667	3.33333	-6.66667	-10	6.66667	0	0	-6.66667	-6.66667	-16.6667	0	10
16.6667	-3.33333	13.3333	16.6667	-3.33333	10	0	3.33333	-6.66667	0	16.6667	6.66667
20	3.33333	-6.66667	-13.3333	-3.33333	-16.6667	0	6.66667	16.6667	6.66667	-10	-6.66667
-16.6667	-3.33333	-10	13.3333	3.33333	13.3333	3.33333	-6.66667	-3.33333	3.33333	-10	13.3333
-6.66667	-3.33333	3.33333	-10	-6.66667	10	-10	13.3333	10	0	-10	0
10	0	23.3333	0	3.33333	-6.66667	10	-6.66667	0	3.33333	-3.33333	-16.6667
-6.66667	-10	-3.33333	-10	10	16.6667	0	-13.3333	-13.3333	-3.33333	10	20
13.3333	0	0	3.33333	3.33333	-6.66667	-3.33333	13.3333	16.6667	-6.66667	-3.33333	-3.33333
-10	6.66667	-6.66667	3.33333	0	0	0	20	-13.3333	13.3333	-3.33333	-6.66667
10	10	-10	3.33333	-3.33333	-13.3333	-13.3333	3.33333	3.33333	-13.3333	3.33333	3.33333
0	13.3333	13.3333	0	-3.33333	3.33333	6.66667	-13.3333	10	6.66667	-3.33333	6.66667
-6.66667	-16.6667	-10	3.33333	-10	-6.66667	-10	0	-3.33333	13.3333	0	-3.33333
-10	0	-3.33333	6.66667	10	6.66667	3.33333	-13.3333	-16.6667	-23.3333	-16.6667	-3.33333
6.66667	-10	0	3.33333	-3.33333	3.33333	3.33333	3.33333	3.33333	3.33333	3.33333	-3.33333
-3.33333	-3.33333	-3.33333	-3.33333	-10	3.33333	-10	-6.66667	-6.66667	-3.33333	10	6.66667
0	-3.33333	-3.33333	-10	-3.33333	6.66667	0	16.6667	20	10	10	-10
-3.33333	16.6667	0	-6.66667	6.66667	-13.3333	13.3333	6.66667	-3.33333	0	-3.33333	23.3333
-3.33333	-6.66667	-6.66667	-10	3.33333	-6.66667	0	6.66667	3.33333	0	6.66667	16.6667
-3.33333	-3.33333	16.6667	16.6667	-6.66667	0	0	-6.66667	-3.33333	0	-20	-6.66667
3.33333	10	-10	-6.66667	0	0	10	-10	-16.6667	-6.66667	10	6.66667
-3.33333	3.33333	13.3333	-3.33333	10	16.6667	0	-3.33333	10	6.66667	-6.66667	-20
-3.33333	0	20	6.66667	-6.66667	-20	10	-10	-20	-6.66667	-6.66667	3.33333
13.3333	-6.66667	-16.6667	-3.33333	-3.33333	-6.66667	13.3333	6.66667	20	-3.33333	13.3333	-10
-3.33333	10	16.6667	0	-6.66667	13.3333	-13.3333	-10	3.33333	10	6.66667	3.33333
-13.3333	-3.33333	-3.33333	-20	-6.66667	16.6667	0	-3.33333	6.66667	-16.6667	-10	0
6.66667	-6.66667	-10	6.66667	10	10	-13.3333	10	-23.3333	3.33333	3.33333	-13.3333
3.33333	-10	6.66667	10	10	-13.3333	6.66667	16.6667	13.3333	6.66667	0	16.6667
-13.3333	10	0	10	-13.3333	-6.66667	-6.66667	0	3.33333	0	3.33333	-3.33333
0	0	0	0	3.33333	-16.6667	6.66667	-3.33333	-10	3.33333	3.33333	6.66667
3.33333	0	13.3333	6.66667	6.66667	13.3333	3.33333	-3.33333	-3.33333	3.33333	-16.6667	0
16.6667	0	-3.33333	-23.3333	-3.33333	13.3333	-6.66667	10	13.3333	-3.33333	10	-10
-3.33333	3.33333	13.3333	10	3.33333	-10	0	13.3333	-3.33333	-6.66667	-6.66667	-6.66667
6.66667	-10	-23.3333	-6.66667	-6.66667	3.33333	10	-6.66667	-3.33333	-3.33333	13.3333	10
-3.33333	6.66667	-3.33333	-6.66667	-3.33333	-3.33333	3.33333	-3.33333	-3.33333	0	3.33333	6.66667
-3.33333	3.33333	3.33333	3.33333	13.3333	0	-3.33333	10	6.66667	-3.33333	-20	-10
-6.66667	-10	-3.33333	10	-6.66667	10	-10	-16.6667	3.33333	6.66667	-10	0
3.33333	-3.33333	3.33333	-6.66667	3.33333	-3.33333	0	-10	-10	0	13.3333	3.33333
-10	3.33333	6.66667	0	0	6.66667	0	6.66667	10	16.6667	13.3333	-10
6.66667	6.66667	-6.66667	-3.33333	-6.66667	-6.66667	3.33333	0	0	-10	-13.3333	0
0	10	6.66667	13.3333	3.33333	-10	10	-6.66667	6.66667	0	3.33333	-6.66667
3.33333	-10	6.66667	-3.33333	-6.66667	10	0	0	3.33333	-6.66667	-3.33333	3.33333
-6.66667	3.33333	-16.6667	-20	3.33333	-13.3333	-6.66667	-13.3333	-3.33333	-10	3.33333	0
3.33333	0	6.66667	10	16.6667	13.3333	10	16.6667	30	-3.33333	-10	0
10	-6.66667	3.33333	0	-16.6667	13.3333	0	0	-16.6667	13.3333	13.3333	6.66667
10	3.33333	0	13.3333	3.33333	3.33333	0	-10	-10	-3.33333	0	16.6667
-3.33333	10	-13.3333	3.33333	13.3333	-3.33333	-13.3333	-3.33333	6.66667	0	-3.33333	-13.3333
-6.66667	-6.66667	23.3333	-16.6667	-10	-3.33333	13.3333	0	-6.66667	3.33333	-6.66667	6.66667
3.33333	0	-3.33333	-6.66667	3.33333	-3.33333	-16.6667	3.33333	-6.66667	3.33333	0	-10
3.33333	-6.66667	-6.66667	3.33333	-6.66667	-3.33333	3.33333	-6.66667	3.33333	0	10	0
10	-6.66667	0	16.6667	-13.3333	6.66667	13.3333	6.66667	0	3.33333	13.3333	-3.33333
-6.66667	3.33333	3.33333	-6.66667	6.66667	-3.33333	-6.66667	0	6.66667	0	-6.66667	6.66667
3.33333	6.66667	-23.3333	0	10	0	6.66667	6.66667	-6.66667	3.33333	-6.66667	10
-6.66667	-6.66667	3.33333	3.33333	-13.3333	-3.33333	-13.3333	0	10	-10	0	3.33333
-6.66667	10	-6.66667	-6.66667	10	6.66667	16.6667	0	-10	-3.33333	-6.66667	-10
6.66667	6.66667	3.33333	-3.33333	-10	0	-10	0	0	6.66667	-3.33333	-6.66667
3.33333	3.33333	-6.66667	10	16.6667	0	10	0	-3.33333	0	13.3333	0
-10	-6.66667	10	0	-13.3333	-20	-20	10	6.66667	-6.66667	-3.33333	0
0	3.33333	0	-6.66667	-3.33333	16.6667	-6.66667	3.33333	6.66667	-3.33333	-3.33333	13.3333
3.33333	-6.66667	20	3.33333	6.66667	-13.3333	0	-26.6667	-10	10	-6.66667	0
3.33333	10	-10	0	10	20	13.3333	10	-3.33333	-13.3333	0	-6.66667
-6.66667	3.33333	3.33333	-3.33333	-13.3333	-23.3333	6.66667	0	6.66667	10	-3.33333	3.33333
3.33333	-6.66667	6.66667	13.3333	13.3333	6.66667	-10	0	-10	3.33333	3.33333	0
3.33333	0	-20	-6.66667	-16.6667	3.33333	16.6667	6.66667	-3.33333	-6.66667	3.33333	-3.33333
-13.3333	-10	6.66667	-13.3333	10	3.33333	-16.6667	10	0	-10	3.33333	-10
16.6667	0	-6.66667	6.66667	0	6.66667	6.66667	-10	3.33333	6.66667	-23.3333	0
0	-6.66667	6.66667	0	6.66667	-10	-10	-13.3333	-6.66667	-3.33333	0	3.33333
-6.66667	3.33333	-13.3333	-3.33333	10	3.33333	13.3333	26.6667	10	20	13.3333	3.33333
16.6667	3.33333	10	10	-16.6667	-6.66667	-16.6667	-10	10	-13.3333	3.33333	-3.33333
-3.33333	-10	-3.33333	0	10	-10	10	-10	0	6.66667	-6.66667	-6.66667
-10	0	0	-6.66667	-13.3333	20	3.33333	10	-3.33333	3.33333	3.33333	6.66667
6.66667	13.3333	3.33333	-3.33333	-6.66667	0	6.66667	0	3.33333	-3.33333	10	0
0	-3.33333	16.6667	-10	3.33333	-3.33333	3.33333	-6.66667	0	-3.33333	-6.66667	-10
-6.66667	0	-13.3333	6.66667	10	-10	-13.3333	13.3333	-10	6.66667	-3.33333	-3.33333
-6.66667	13.3333	3.33333	6.66667	3.33333	3.33333	16.6667	-13.3333	10	-10	3.33333	0
0	0	-10	-3.33333	-3.33333	-3.33333	-23.3333	-10	-13.3333	10	13.3333	10
0	6.66667	-16.6667	3.33333	13.3333	10	0	0	0	-6.66667	10	3.33333
6.66667	20	-3.33333	-20	-10	-13.3333	0	3.33333	3.33333	-6.66667	-10	-16.6667
10	-16.6667	16.6667	-3.33333	6.66667	10	-6.66667	16.6667	-16.6667	-3.33333	0	10
-10	3.33333	6.66667	3.33333	-23.3333	-16.6667	-3.33333	-6.66667	10	3.33333	-10	0
13.3333	-13.3333	-6.66667	10	0	30	3.33333	-6.66667	-3.33333	-3.33333	-13.3333	3.33333
-13.3333	10	10	-3.33333	6.66667	-6.66667	0	-3.33333	-3.33333	16.6667	-3.33333	-20
3.33333	-3.33333	-16.6667	6.66667	-3.33333	0	16.6667	6.66667	16.6667	0	0	16.6667
-13.3333	-3.33333	-6.66667	10	16.6667	0	-10	3.33333	-10	0	10	0
6.66667	3.33333	30	0	-3.33333	3.33333	-10	-6.66667	-3.33333	0	6.66667	3.33333
0	-3.33333	-6.66667	-6.66667	-6.66667	3.33333	6.66667	6.66667	-6.66667	6.66667	-3.33333	-16.6667
6.66667	-6.66667	-16.6667	0	-3.33333	-13.3333	3.33333	10	13.3333	-6.66667	0	10
3.33333	10	6.66667	0	3.33333	-3.33333	-10	-10	6.66667	3.33333	-3.33333	10
-10	10	3.33333	20	-3.33333	6.66667	3.33333	3.33333	-6.66667	3.33333	-6.66667	-6.66667
0	-13.3333	-3.33333	-10	16.6667	-10	0	-20	-6.66667	-6.66667	6.66667	6.66667
3.33333	-6.66667	-6.66667	0	-10	6.66667	3.33333	23.3333	6.66667	-3.33333	6.66667	16.6667
-10	6.66667	-3.33333	-6.66667	-10	-3.33333	6.66667	-10	-6.66667	-3.33333	-6.66667	-20
-3.33333	-3.33333	0	-6.66667	3.33333	-6.66667	-6.66667	-3.33333	6.66667	0	3.33333	0
13.3333	-3.33333	6.66667	-6.66667	6.66667	3.33333	0	10	10	-10	3.33333	0
-6.66667	16.6667	10	-3.33333	-3.33333	3.33333	6.66667	-10	6.66667	6.66667	0	0
3.33333	0	-10	6.66667	6.66667	-6.66667	-6.66667	-3.33333	-10	-3.33333	0	0
0	-6.66667	3.33333	10	-10	-3.33333	6.66667	10	0	-3.33333	-10	26.6667
6.66667	6.66667	16.6667	0	16.6667	6.66667	3.33333	0	-13.3333	6.66667	3.33333	-26.6667
10	-3.33333	6.66667	-3.33333	-10	-10	-16.6667	10	20	6.66667	6.66667	3.33333
-6.66667	13.3333	-3.33333	-3.33333	10	-3.33333	-3.33333	-16.6667	-10	3.33333	-6.66667	-3.33333
0	-20	-23.3333	0	-6.66667	13.3333	-10	0	-6.66667	-10	-16.6667	6.66667
-13.3333	0	-3.33333	0	-3.33333	3.33333	0	-13.3333	13.3333	16.6667	16.6667	-10
6.66667	-6.66667	6.66667	-3.33333	-13.3333	0	3.33333	0	-10	-3.33333	3.33333	10
-6.66667	10	-6.66667	3.33333	13.3333	-13.3333	-13.3333	6.66667	3.33333	13.3333	-3.33333	0
0	3.33333	6.66667	0	-10	20	0	-10	-3.33333	13.3333	-3.33333	-16.6667
10	-3.33333	3.33333	-3.33333	10	3.33333	6.66667	0	6.66667	-13.3333	-3.33333	13.3333
-6.66667	6.66667	3.33333	3.33333	-10	-10	10	13.3333	-6.66667	3.33333	0	0
-6.66667	-10	-13.3333	0	3.33333	-3.33333	13.3333	10	10	-6.66667	-6.66667	10
0	16.6667	3.33333	-10	0	3.33333	-13.3333	-6.66667	0	0	10	0
0	-13.3333	10	0	0	-20	-3.33333	23.3333	0	-6.66667	-6.66667	0
-10	13.3333	6.66667	13.3333	20	3.33333	10	-10	-3.33333	3.33333	13.3333	0
-3.33333	-16.6667	-3.33333	-3.33333	6.66667	3.33333	10	3.33333	3.33333	6.66667	0	-16.6667
6.66667	-3.33333	0	-16.6667	-16.6667	3.33333	-6.66667	-3.33333	0	-6.66667	-13.3333	6.66667
6.66667	-6.66667	0	13.3333	-6.66667	-3.33333	3.33333	13.3333	-6.66667	-6.66667	0	-10
10	20	13.3333	0	13.3333	20	-6.66667	-16.6667	-6.66667	13.3333	6.66667	-6.66667
-6.66667	0	-13.3333	3.33333	-3.33333	6.66667	-16.6667	0	10	6.66667	0	0
0	-6.66667	10	-3.33333	-10	-16.6667	-6.66667	6.66667	-3.33333	-6.66667	10	0
10	10	-3.33333	-3.33333	-3.33333	-16.6667	3.33333	0	16.6667	-6.66667	-6.66667	13.3333
6.66667	-10	-6.66667	0	6.66667	13.3333	20	-13.3333	3.33333	-6.66667	20	6.66667
-3.33333	0	-10	-3.33333	13.3333	-13.3333	-16.6667	-6.66667	-6.66667	-3.33333	-13.3333	3.33333
-10	0	0	3.33333	-16.6667	13.3333	0	10	6.66667	6.66667	6.66667	10
-3.33333	10	3.33333	0	0	0	6.66667	-13.3333	-10	10	-10	-20
3.33333	-16.6667	6.66667	13.3333	0	-13.3333	3.33333	-10	0	-3.33333	0	-3.33333
10	6.66667	6.66667	-3.33333	16.6667	6.66667	6.66667	-3.33333	-6.66667	0	-6.66667	16.6667
0	-6.66667	3.33333	-13.3333	-10	6.66667	-10	20	6.66667	6.66667	3.33333	-3.33333
6.66667	10	-10	0	-3.33333	-20	6.66667	3.33333	-10	-6.66667	-10	0
6.66667	0	-13.3333	10	13.3333	36.6667	6.66667	0	0	10	0	0
-20	-6.66667	0	-13.3333	6.66667	-10	-10	0	-13.3333	-13.3333	16.6667	-3.33333
0	16.6667	13.3333	10	-16.6667	3.33333	-6.66667	0	3.33333	6.66667	-13.3333	10
-16.6667	-20	-16.6667	3.33333	0	-3.33333	13.3333	6.66667	-3.33333	-10	3.33333	-20
10	10	0	6.66667	10	3.33333	0	-3.33333	0	3.33333	3.33333	3.33333
-13.3333	-6.66667	6.66667	-6.66667	-16.6667	0	10	-16.6667	16.6667	6.66667	0	-10
13.3333	-6.66667	0	3.33333	13.3333	6.66667	-10	0	-16.6667	0	-10	20
-6.66667	0	-10	-3.33333	0	-16.6667	0	3.33333	10	0	10	-10
6.66667	6.66667	-13.3333	0	-6.66667	-3.33333	-3.33333	3.33333	-6.66667	-6.66667	-6.66667	10
0	-10	6.66667	-6.66667	-10	13.3333	13.3333	-6.66667	13.3333	13.3333	-6.66667	0
0	16.6667	6.66667	3.33333	3.33333	-10	0	-3.33333	0	-10	13.3333	-13.3333
6.66667	-13.3333	-3.33333	-3.33333	10	10	6.66667	0	6.66667	16.6667	-6.66667	6.66667
3.33333	0	26.6667	-3.33333	6.66667	0	-10	-3.33333	-6.66667	-16.6667	3.33333	10
-6.66667	-3.33333	-23.3333	10	-23.3333	16.6667	-3.33333	6.66667	3.33333	-6.66667	3.33333	-13.3333
-6.66667	3.33333	13.3333	-10	-10	-10	-3.33333	20	-6.66667	3.33333	3.33333	10
3.33333	-3.33333	0	3.33333	13.3333	6.66667	3.33333	-10	10	10	6.66667	-10
-6.66667	6.66667	16.6667	6.66667	-6.66667	-6.66667	-10	3.33333	6.66667	6.66667	0	-13.3333
-6.66667	0	-13.3333	0	6.66667	10	-6.66667	-3.33333	-6.66667	-13.3333	6.66667	6.66667
0	3.33333	-3.33333	-10	3.33333	-6.66667	-6.66667	-3.33333	3.33333	23.3333	3.33333	6.66667
0	3.33333	3.33333	10	13.3333	-23.3333	3.33333	16.6667	-3.33333	-16.6667	-20	-13.3333
13.3333	-3.33333	3.33333	-13.3333	-10	10	13.3333	-6.66667	3.33333	0	-3.33333	16.6667
3.33333	-3.33333	3.33333	3.33333	3.33333	6.66667	-3.33333	6.66667	-13.3333	-13.3333	13.3333	0
0	3.33333	-3.33333	3.33333	-3.33333	-3.33333	-3.33333	-6.66667	-6.66667	3.33333	-6.66667	-23.3333
3.33333	-10	-6.66667	3.33333	0	6.66667	16.6667	-3.33333	16.6667	-10	6.66667	0
-3.33333	0	6.66667	3.33333	-6.66667	-13.3333	3.33333	6.66667	13.3333	10	-6.66667	0
0	3.33333	-3.33333	6.66667	13.3333	6.66667	-13.3333	6.66667	-16.6667	10	6.66667	-3.33333
13.3333	-20	6.66667	-6.66667	-6.66667	6.66667	3.33333	-6.66667	13.3333	-6.66667	-20	6.66667
-13.3333	0	3.33333	6.66667	0	-16.6667	-6.66667	-10	-6.66667	10	13.3333	6.66667
-6.66667	0	16.6667	0	10	-10	13.3333	0	0	-13.3333	0	13.3333
6.66667	6.66667	0	6.66667	0	13.3333	-10	3.33333	-3.33333	23.3333	3.33333	-10
0	-3.33333	-16.6667	6.66667	-10	16.6667	0	-16.6667	6.66667	-26.6667	0	-3.33333
-3.33333	-13.3333	-3.33333	-26.6667	-3.33333	-13.3333	6.66667	-6.66667	-16.6667	13.3333	6.66667	0
-6.66667	0	-3.33333	3.33333	3.33333	-6.66667	-10	13.3333	-3.33333	-6.66667	-3.33333	0
3.33333	0	-6.66667	10	6.66667	0	16.6667	6.66667	6.66667	-13.3333	3.33333	6.66667
-3.33333	13.3333	-6.66667	-6.66667	-6.66667	3.33333	-3.33333	0	-3.33333	3.33333	-10	-16.6667
3.33333	10	-3.33333	6.66667	0	-6.66667	-10	-10	-3.33333	6.66667	16.6667	-10
3.33333	-3.33333	-3.33333	0	10	0	6.66667	6.66667	0	0	-23.3333	-3.33333
6.66667	0	6.66667	0	-10	-3.33333	-13.3333	0	-6.66667	10	16.6667	16.6667
13.3333	3.33333	13.3333	-16.6667	3.33333	-3.33333	0	6.66667	3.33333	-10	0	6.66667
13.3333	10	13.3333	6.66667	3.33333	-6.66667	-3.33333	-3.33333	3.33333	-10	3.33333	-16.6667
-10	-6.66667	-13.3333	3.33333	0	-3.33333	3.33333	-3.33333	13.3333	0	-6.66667	3.33333
-3.33333	-10	-13.3333	0	-6.66667	6.66667	3.33333	-3.33333	-3.33333	10	3.33333	20
6.66667	-3.33333	3.33333	6.66667	3.33333	23.3333	10	13.3333	-3.33333	-3.33333	0	-20
-3.33333	-13.3333	-10	-6.66667	23.3333	-3.33333	-6.66667	-13.3333	-16.6667	-3.33333	-6.66667	3.33333
0	0	20	13.3333	-20	-6.66667	-3.33333	16.6667	3.33333	3.33333	3.33333	6.66667
-3.33333	0	-13.3333	-10	16.6667	6.66667	10	-13.3333	3.33333	6.66667	10	0
0	20	-3.33333	0	0	0	-13.3333	-10	-6.66667	0	-6.66667	-3.33333
-10	-3.33333	16.6667	13.3333	-6.66667	-3.33333	6.66667	23.3333	6.66667	-6.66667	3.33333	6.66667
10	3.33333	-3.33333	-13.3333	-6.66667	-13.3333	13.3333	-13.3333	-3.33333	0	-3.33333	0
-10	0	10	10	-3.33333	-6.66667	-6.66667	6.66667	-16.6667	6.66667	-10	-3.33333
6.66667	-3.33333	-6.66667	3.33333	0	0	-13.3333	-20	10	-16.6667	10	-6.66667
-6.66667	6.66667	-13.3333	-6.66667	3.33333	0	3.33333	6.66667	6.66667	0	10	-3.33333
-10	-13.3333	0	6.66667	-6.66667	-6.66667	0	10	16.6667	10	10	6.66667
20	0	0	-10	10	-6.66667	-3.33333	0	-6.66667	-16.6667	-16.6667	23.3333
-3.33333	3.33333	13.3333	3.33333	-20	3.33333	6.66667	16.6667	-6.66667	-10	6.66667	-6.66667
-13.3333	-3.33333	0	-3.33333	23.3333	3.33333	-6.66667	-13.3333	13.3333	-3.33333	-20	0
6.66667	-6.66667	-13.3333	3.33333	-20	16.6667	6.66667	-6.66667	0	0	10	-3.33333
6.66667	20	3.33333	3.33333	3.33333	-10	3.33333	-3.33333	10	3.33333	-3.33333	0
-6.66667	6.66667	-13.3333	-6.66667	0	3.33333	-6.66667	3.33333	-23.3333	-6.66667	6.66667	3.33333
3.33333	10	0	13.3333	10	6.66667	0	-20	-6.66667	13.3333	3.33333	-3.33333
-3.33333	-13.3333	16.6667	-13.3333	-6.66667	-6.66667	6.66667	13.3333	-6.66667	0	10	16.6667
13.3333	-6.66667	6.66667	-6.66667	-6.66667	3.33333	3.33333	-3.33333	6.66667	6.66667	-6.66667	-10
-13.3333	3.33333	10	6.66667	-3.33333	0	0	0	16.6667	10	0	3.33333
0	6.66667	-6.66667	16.6667	-10	-6.66667	-6.66667	3.33333	-6.66667	-10	-10	0
3.33333	-6.66667	-10	6.66667	13.3333	3.33333	-6.66667	0	-3.33333	0	0	-16.6667
3.33333	3.33333	-3.33333	-13.3333	0	-6.66667	10	6.66667	0	-3.33333	3.33333	0
13.3333	-3.33333	0	0	0	13.3333	-6.66667	-20	23.3333	13.3333	-10	13.3333
10	6.66667	0	-10	10	-6.66667	0	20	-6.66667	-10	0	-13.3333
-6.66667	-6.66667	10	0	-3.33333	10	-6.66667	-3.33333	0	0	0	3.33333
-6.66667	0	-20	3.33333	0	6.66667	6.66667	0	6.66667	-3.33333	6.66667	16.6667
-6.66667	-3.33333	6.66667	10	-6.66667	3.33333	0	-3.33333	0	-13.3333	10	-3.33333
-3.33333	-6.66667	-20	0	13.3333	-13.3333	-3.33333	0	6.66667	-3.33333	3.33333	-6.66667
3.33333	-3.33333	16.6667	6.66667	-13.3333	6.66667	-10	3.33333	-13.3333	6.66667	-3.33333	13.3333
10	0	16.6667	-3.33333	16.6667	3.33333	3.33333	-13.3333	-10	23.3333	0	-6.66667
-3.33333	10	-10	-3.33333	-6.66667	6.66667	23.3333	13.3333	6.66667	-13.3333	3.33333	13.3333
10	-3.33333	3.33333	-13.3333	10	6.66667	6.66667	-16.6667	-3.33333	0	0	-16.6667
-16.6667	0	0	3.33333	-16.6667	0	-16.6667	0	0	6.66667	0	6.66667
0	10	-6.66667	3.33333	13.3333	-20	0	13.3333	6.66667	-3.33333	10	-16.6667
-3.33333	-3.33333	13.3333	-3.33333	-13.3333	3.33333	3.33333	6.66667	-13.3333	3.33333	-10	-6.66667
0	-10	-3.33333	0	-6.66667	-6.66667	-6.66667	-13.3333	13.3333	-13.3333	-16.6667	-6.66667
3.33333	13.3333	0	0	3.33333	10	16.6667	-13.3333	-10	3.33333	3.33333	6.66667
0	-10	10	16.6667	3.33333	0	-10	10	-10	10	-6.66667	-10
6.66667	20	-20	0	6.66667	-16.6667	-10	10	6.66667	-10	6.66667	3.33333
-10	-6.66667	20	-3.33333	10	16.6667	-6.66667	6.66667	-16.6667	-10	3.33333	0
13.3333	0	3.33333	-6.66667	6.66667	-6.66667	6.66667	-6.66667	0	16.6667	-16.6667	3.33333
0.156863	0.0130719	0.0915033	0	0.0130719	0.0392157	-0.0130719	0.0784314	-0.0130719	0.0392157	-0.104575	-0.0392157
8.17951	8.37391	10.1019	8.08961	9.45819	10.0892	8.68169	9.78746	9.81232	8.67657	8.79868	10.308

## Sheet: IOI CV1.5%
1163.33	1083.33	1056.67	1016.67	1080	1153.33	1080	1273.33	1093.33	1120	1023.33	1130
1170	1086.67	1073.33	1030	1063.33	1150	1090	1253.33	1066.67	1116.67	1030	1130
1166.67	1090	1100	1026.67	1076.67	1146.67	1080	1240	1080	1110	1056.67	1120
1150	1073.33	1093.33	1026.67	1060	1140	1070	1243.33	1086.67	1133.33	1033.33	1113.33
1166.67	1093.33	1103.33	1040	1083.33	1143.33	1083.33	1243.33	1076.67	1133.33	1056.67	1123.33
1193.33	1100	1100	1036.67	1066.67	1136.67	1066.67	1263.33	1073.33	1126.67	1043.33	1130
1170	1100	1073.33	1033.33	1076.67	1116.67	1076.67	1240	1060	1123.33	1033.33	1100
1163.33	1090	1083.33	1040	1076.67	1126.67	1053.33	1246.67	1080	1130	1043.33	1120
1133.33	1086.67	1080	1050	1066.67	1123.33	1056.67	1216.67	1076.67	1110	1043.33	1110
1150	1100	1086.67	1043.33	1046.67	1140	1056.67	1236.67	1070	1140	1030	1130
1146.67	1093.33	1096.67	1046.67	1053.33	1146.67	1036.67	1266.67	1070	1123.33	1040	1136.67
1153.33	1083.33	1113.33	1050	1053.33	1126.67	1053.33	1246.67	1066.67	1123.33	1040	1130
1163.33	1106.67	1103.33	1040	1070	1133.33	1066.67	1236.67	1083.33	1113.33	1046.67	1120
1136.67	1116.67	1106.67	1050	1083.33	1136.67	1063.33	1230	1086.67	1143.33	1033.33	1140
1153.33	1106.67	1093.33	1050	1056.67	1126.67	1066.67	1233.33	1083.33	1133.33	1020	1143.33
1143.33	1113.33	1100	1043.33	1056.67	1136.67	1070	1253.33	1076.67	1123.33	1020	1140
1160	1106.67	1090	1030	1060	1136.67	1070	1250	1093.33	1150	1040	1130
1173.33	1113.33	1103.33	1050	1066.67	1133.33	1063.33	1256.67	1083.33	1130	1033.33	1126.67
1186.67	1096.67	1103.33	1050	1046.67	1123.33	1060	1276.67	1066.67	1150	1033.33	1126.67
1183.33	1096.67	1110	1046.67	1050	1123.33	1080	1240	1076.67	1130	1033.33	1126.67
1180	1123.33	1103.33	1043.33	1070	1136.67	1073.33	1270	1083.33	1140	1033.33	1116.67
1180	1113.33	1103.33	1043.33	1073.33	1143.33	1060	1280	1093.33	1130	1036.67	1106.67
1180	1103.33	1110	1033.33	1086.67	1133.33	1066.67	1256.67	1090	1123.33	1053.33	1090
1150	1113.33	1126.67	1043.33	1083.33	1126.67	1066.67	1246.67	1083.33	1130	1050	1110
1173.33	1120	1113.33	1043.33	1090	1130	1063.33	1280	1090	1123.33	1056.67	1133.33
1180	1096.67	1106.67	1040	1070	1133.33	1066.67	1250	1076.67	1113.33	1063.33	1146.67
1196.67	1086.67	1116.67	1033.33	1100	1143.33	1080	1256.67	1066.67	1106.67	1073.33	1140
1180	1120	1093.33	1033.33	1103.33	1133.33	1086.67	1246.67	1080	1113.33	1063.33	1130
1166.67	1090	1083.33	1043.33	1086.67	1133.33	1073.33	1280	1083.33	1100	1070	1123.33
1163.33	1070	1096.67	1036.67	1076.67	1113.33	1093.33	1263.33	1090	1116.67	1073.33	1116.67
1136.67	1090	1093.33	1023.33	1070	1103.33	1080	1260	1083.33	1103.33	1056.67	1093.33
1133.33	1080	1090	1036.67	1080	1110	1086.67	1253.33	1083.33	1110	1073.33	1103.33
1160	1093.33	1103.33	1040	1076.67	1116.67	1070	1273.33	1080	1113.33	1056.67	1133.33
1183.33	1093.33	1113.33	1046.67	1070	1146.67	1080	1263.33	1083.33	1123.33	1050	1123.33
1176.67	1103.33	1090	1050	1076.67	1120	1063.33	1253.33	1093.33	1100	1043.33	1126.67
1173.33	1113.33	1083.33	1023.33	1066.67	1120	1096.67	1253.33	1086.67	1106.67	1063.33	1116.67
1183.33	1110	1076.67	1043.33	1080	1100	1080	1243.33	1093.33	1116.67	1060	1116.67
1196.67	1093.33	1096.67	1040	1066.67	1113.33	1083.33	1246.67	1086.67	1130	1066.67	1113.33
1193.33	1086.67	1063.33	1046.67	1090	1133.33	1090	1240	1073.33	1123.33	1070	1130
1176.67	1110	1093.33	1030	1083.33	1133.33	1086.67	1260	1066.67	1113.33	1060	1106.67
1173.33	1100	1086.67	1023.33	1080	1120	1066.67	1286.67	1086.67	1113.33	1040	1116.67
1173.33	1080	1090	1020	1093.33	1133.33	1073.33	1243.33	1073.33	1106.67	1056.67	1100
1166.67	1100	1100	1013.33	1093.33	1120	1076.67	1236.67	1090	1123.33	1056.67	1110
1143.33	1096.67	1080	1003.33	1086.67	1123.33	1073.33	1246.67	1060	1103.33	1053.33	1113.33
1136.67	1090	1073.33	1010	1086.67	1113.33	1073.33	1240	1056.67	1090	1053.33	1116.67
1153.33	1093.33	1056.67	1006.67	1090	1106.67	1083.33	1226.67	1060	1086.67	1050	1110
1183.33	1083.33	1053.33	1013.33	1086.67	1123.33	1110	1210	1060	1100	1063.33	1113.33
1153.33	1083.33	1063.33	1016.67	1093.33	1140	1110	1236.67	1080	1066.67	1060	1130
1176.67	1070	1073.33	1030	1083.33	1146.67	1113.33	1210	1080	1076.67	1040	1140
1183.33	1080	1063.33	1026.67	1090	1143.33	1093.33	1233.33	1093.33	1083.33	1046.67	1143.33
1176.67	1083.33	1056.67	1010	1093.33	1136.67	1066.67	1240	1056.67	1096.67	1056.67	1133.33
1163.33	1056.67	1093.33	1003.33	1083.33	1153.33	1053.33	1246.67	1070	1080	1063.33	1110
1156.67	1056.67	1076.67	1016.67	1076.67	1146.67	1063.33	1233.33	1080	1093.33	1046.67	1110
1156.67	1083.33	1076.67	1023.33	1063.33	1136.67	1076.67	1226.67	1056.67	1116.67	1030	1130
1160	1080	1076.67	1036.67	1086.67	1140	1080	1250	1066.67	1103.33	1050	1103.33
1183.33	1093.33	1073.33	1023.33	1076.67	1143.33	1083.33	1253.33	1063.33	1090	1046.67	1100
1190	1070	1076.67	1026.67	1096.67	1143.33	1083.33	1223.33	1090	1120	1053.33	1110
1200	1090	1056.67	1030	1066.67	1156.67	1093.33	1203.33	1090	1106.67	1053.33	1126.67
1163.33	1080	1046.67	1016.67	1063.33	1150	1093.33	1216.67	1080	1113.33	1043.33	1113.33
1170	1106.67	1053.33	1040	1083.33	1146.67	1083.33	1230	1086.67	1113.33	1033.33	1103.33
1190	1103.33	1073.33	1033.33	1066.67	1143.33	1083.33	1243.33	1100	1106.67	1030	1116.67
1190	1076.67	1063.33	1033.33	1076.67	1143.33	1086.67	1193.33	1096.67	1110	1026.67	1126.67
1153.33	1110	1066.67	1030	1083.33	1146.67	1060	1223.33	1100	1103.33	1023.33	1110
1143.33	1093.33	1066.67	1056.67	1083.33	1180	1043.33	1230	1103.33	1110	1026.67	1116.67
1156.67	1100	1063.33	1026.67	1070	1146.67	1070	1223.33	1103.33	1100	1036.67	1120
1170	1106.67	1060	1023.33	1073.33	1136.67	1043.33	1216.67	1100	1100	1033.33	1136.67
1156.67	1103.33	1073.33	1000	1056.67	1140	1070	1223.33	1083.33	1100	1040	1123.33
1166.67	1110	1086.67	1036.67	1063.33	1150	1070	1253.33	1096.67	1106.67	1046.67	1126.67
1153.33	1086.67	1083.33	1016.67	1080	1143.33	1073.33	1246.67	1103.33	1116.67	1026.67	1140
1173.33	1080	1090	1016.67	1080	1170	1073.33	1226.67	1083.33	1086.67	1023.33	1130
1170	1096.67	1080	1016.67	1073.33	1170	1086.67	1230	1076.67	1100	1023.33	1143.33
1163.33	1090	1063.33	1023.33	1083.33	1170	1100	1220	1083.33	1113.33	1036.67	1146.67
1170	1080	1083.33	1013.33	1080	1160	1096.67	1243.33	1096.67	1113.33	1053.33	1150
1173.33	1080	1093.33	1026.67	1083.33	1160	1086.67	1246.67	1100	1103.33	1036.67	1136.67
1160	1080	1100	1020	1093.33	1163.33	1083.33	1236.67	1096.67	1106.67	1030	1126.67
1136.67	1103.33	1100	1013.33	1086.67	1136.67	1093.33	1223.33	1096.67	1096.67	1046.67	1153.33
1133.33	1106.67	1110	1010	1076.67	1150	1086.67	1226.67	1100	1130	1033.33	1136.67
1133.33	1110	1090	1026.67	1083.33	1166.67	1063.33	1256.67	1073.33	1130	1056.67	1133.33
1130	1113.33	1090	1046.67	1073.33	1140	1076.67	1240	1090	1133.33	1046.67	1143.33
1153.33	1093.33	1096.67	1036.67	1070	1133.33	1083.33	1256.67	1093.33	1120	1056.67	1163.33
1156.67	1096.67	1096.67	1033.33	1063.33	1120	1073.33	1250	1096.67	1103.33	1053.33	1156.67
1160	1096.67	1113.33	1036.67	1090	1133.33	1076.67	1236.67	1090	1103.33	1076.67	1130
1170	1100	1090	1030	1093.33	1136.67	1066.67	1263.33	1110	1113.33	1040	1123.33
1166.67	1110	1090	1023.33	1093.33	1130	1076.67	1260	1123.33	1116.67	1043.33	1116.67
1163.33	1100	1120	996.667	1096.67	1156.67	1076.67	1256.67	1096.67	1106.67	1016.67	1133.33
1166.67	1096.67	1106.67	1013.33	1110	1130	1073.33	1240	1100	1110	1053.33	1113.33
1150	1103.33	1090	1046.67	1116.67	1143.33	1063.33	1243.33	1103.33	1103.33	1030	1113.33
1136.67	1096.67	1106.67	1016.67	1096.67	1140	1073.33	1256.67	1093.33	1100	1040	1130
1153.33	1100	1120	1026.67	1076.67	1133.33	1080	1243.33	1080	1100	1033.33	1133.33
1153.33	1083.33	1093.33	1006.67	1106.67	1106.67	1063.33	1233.33	1076.67	1103.33	1040	1120
1166.67	1083.33	1100	1010	1093.33	1123.33	1076.67	1240	1086.67	1083.33	1033.33	1120
1160	1076.67	1096.67	1013.33	1090	1146.67	1073.33	1260	1066.67	1090	1040	1120
1153.33	1056.67	1086.67	1010	1096.67	1140	1080	1243.33	1063.33	1103.33	1026.67	1126.67
1160	1073.33	1110	1010	1103.33	1133.33	1080	1250	1083.33	1096.67	1030	1126.67
1190	1076.67	1096.67	1020	1100	1133.33	1083.33	1250	1076.67	1093.33	1030	1143.33
1180	1076.67	1103.33	1013.33	1096.67	1136.67	1060	1263.33	1070	1103.33	1036.67	1140
1163.33	1090	1090	1010	1076.67	1110	1073.33	1266.67	1066.67	1100	1060	1140
1170	1080	1096.67	1016.67	1060	1140	1056.67	1253.33	1090	1103.33	1053.33	1130
1176.67	1090	1093.33	1020	1070	1126.67	1070	1256.67	1073.33	1110	1043.33	1130
1203.33	1083.33	1100	1023.33	1073.33	1150	1063.33	1233.33	1083.33	1113.33	1033.33	1106.67
1176.67	1090	1120	1000	1086.67	1153.33	1080	1236.67	1080	1103.33	1033.33	1126.67
1200	1096.67	1103.33	1013.33	1086.67	1133.33	1070	1246.67	1080	1106.67	1033.33	1103.33
1176.67	1090	1123.33	1003.33	1090	1150	1066.67	1263.33	1090	1096.67	1013.33	1130
1173.33	1083.33	1116.67	1016.67	1086.67	1156.67	1076.67	1260	1096.67	1110	1020	1133.33
1186.67	1090	1063.33	1033.33	1060	1166.67	1076.67	1256.67	1100	1096.67	1056.67	1136.67
1163.33	1086.67	1066.67	1013.33	1076.67	1166.67	1090	1273.33	1100	1096.67	1040	1133.33
1160	1086.67	1076.67	1020	1056.67	1160	1086.67	1230	1106.67	1120	1036.67	1136.67
1146.67	1086.67	1086.67	1010	1060	1173.33	1066.67	1230	1110	1113.33	1016.67	1153.33
1150	1096.67	1093.33	1016.67	1036.67	1146.67	1050	1236.67	1090	1110	1040	1136.67
1150	1106.67	1100	1033.33	1053.33	1156.67	1046.67	1223.33	1066.67	1106.67	1046.67	1153.33
1173.33	1093.33	1083.33	1016.67	1066.67	1140	1063.33	1263.33	1073.33	1120	1040	1133.33
1153.33	1110	1083.33	1026.67	1073.33	1143.33	1050	1270	1093.33	1126.67	1033.33	1146.67
1153.33	1103.33	1090	1013.33	1086.67	1140	1066.67	1243.33	1096.67	1133.33	1036.67	1130
1150	1106.67	1093.33	1036.67	1070	1150	1083.33	1226.67	1076.67	1126.67	1016.67	1123.33
1116.67	1096.67	1093.33	1013.33	1070	1153.33	1096.67	1263.33	1090	1123.33	1013.33	1106.67
1150	1103.33	1106.67	1026.67	1066.67	1143.33	1093.33	1236.67	1096.67	1120	1020	1130
1160	1080	1106.67	1026.67	1070	1143.33	1073.33	1260	1070	1133.33	1030	1136.67
1143.33	1123.33	1080	1023.33	1053.33	1143.33	1066.67	1263.33	1083.33	1126.67	1050	1133.33
1120	1096.67	1096.67	1013.33	1060	1156.67	1093.33	1246.67	1070	1123.33	1030	1130
1136.67	1106.67	1106.67	1020	1060	1143.33	1090	1223.33	1056.67	1116.67	1046.67	1136.67
1153.33	1113.33	1106.67	1016.67	1050	1130	1110	1250	1086.67	1106.67	1023.33	1130
1156.67	1110	1126.67	1026.67	1063.33	1133.33	1093.33	1266.67	1080	1110	1036.67	1143.33
1143.33	1090	1103.33	1046.67	1036.67	1136.67	1090	1290	1073.33	1110	1046.67	1140
1156.67	1093.33	1080	1036.67	1050	1136.67	1093.33	1276.67	1073.33	1093.33	1023.33	1133.33
1143.33	1096.67	1083.33	1026.67	1056.67	1133.33	1110	1270	1080	1133.33	1023.33	1120
1150	1100	1066.67	1030	1066.67	1133.33	1090	1273.33	1070	1140	1013.33	1146.67
1136.67	1100	1086.67	1023.33	1056.67	1143.33	1103.33	1263.33	1086.67	1126.67	1033.33	1140
1160	1110	1086.67	1010	1043.33	1160	1113.33	1283.33	1086.67	1133.33	1050	1120
1146.67	1123.33	1076.67	1013.33	1046.67	1140	1100	1290	1100	1130	1030	1113.33
1123.33	1133.33	1073.33	1020	1053.33	1136.67	1103.33	1283.33	1096.67	1143.33	1043.33	1120
1113.33	1133.33	1076.67	1016.67	1060	1130	1103.33	1296.67	1093.33	1146.67	1040	1116.67
1150	1106.67	1083.33	1026.67	1070	1136.67	1100	1276.67	1070	1136.67	1046.67	1113.33
1146.67	1080	1100	1023.33	1076.67	1120	1086.67	1273.33	1090	1136.67	1026.67	1140
1153.33	1076.67	1086.67	1016.67	1060	1130	1096.67	1270	1096.67	1140	1036.67	1143.33
1143.33	1090	1083.33	1010	1060	1146.67	1093.33	1260	1100	1103.33	1033.33	1136.67
1150	1103.33	1090	1020	1060	1143.33	1083.33	1273.33	1113.33	1106.67	1033.33	1140
1146.67	1103.33	1086.67	1020	1083.33	1156.67	1083.33	1260	1096.67	1120	1026.67	1140
1153.33	1096.67	1076.67	1013.33	1090	1143.33	1083.33	1256.67	1083.33	1140	1036.67	1140
1163.33	1096.67	1106.67	1010	1066.67	1146.67	1080	1230	1093.33	1130	1030	1136.67
1156.67	1100	1103.33	1003.33	1086.67	1153.33	1090	1263.33	1090	1140	1046.67	1140
1133.33	1106.67	1103.33	1000	1096.67	1146.67	1083.33	1243.33	1086.67	1140	1053.33	1150
1133.33	1100	1093.33	1006.67	1066.67	1126.67	1080	1243.33	1086.67	1113.33	1046.67	1160
1160	1106.67	1080	1023.33	1076.67	1120	1100	1263.33	1083.33	1103.33	1043.33	1143.33
1133.33	1113.33	1090	1040	1086.67	1156.67	1090	1283.33	1076.67	1116.67	1040	1146.67
1143.33	1100	1083.33	1036.67	1083.33	1140	1073.33	1280	1076.67	1140	1040	1143.33
1146.67	1066.67	1080	1040	1070	1140	1113.33	1270	1066.67	1133.33	1040	1143.33
1140	1093.33	1070	1016.67	1080	1156.67	1103.33	1286.67	1070	1130	1033.33	1146.67
1133.33	1070	1056.67	1033.33	1060	1146.67	1080	1290	1073.33	1136.67	1036.67	1163.33
1156.67	1090	1093.33	1053.33	1050	1146.67	1086.67	1250	1066.67	1143.33	1043.33	1146.67
1163.33	1086.67	1080	1040	1070	1156.67	1096.67	1250	1066.67	1140	1046.67	1170
1176.67	1080	1090	1040	1080	1160	1090	1240	1073.33	1116.67	1030	1170
1150	1083.33	1110	1016.67	1066.67	1140	1083.33	1253.33	1090	1136.67	1033.33	1163.33
1143.33	1106.67	1080	1036.67	1053.33	1156.67	1083.33	1243.33	1110	1113.33	1016.67	1153.33
1153.33	1113.33	1076.67	1046.67	1040	1146.67	1093.33	1236.67	1096.67	1113.33	1026.67	1170
1150	1113.33	1083.33	1046.67	1073.33	1146.67	1090	1280	1086.67	1076.67	1030	1146.67
1136.67	1106.67	1110	1040	1086.67	1160	1093.33	1276.67	1083.33	1106.67	1033.33	1146.67
1156.67	1106.67	1083.33	1036.67	1096.67	1173.33	1100	1253.33	1076.67	1100	1030	1160
1166.67	1116.67	1080	1043.33	1086.67	1170	1096.67	1270	1070	1086.67	1020	1156.67
1153.33	1106.67	1083.33	1040	1096.67	1173.33	1093.33	1290	1063.33	1103.33	1023.33	1143.33
1156.67	1086.67	1120	1053.33	1100	1170	1100	1280	1056.67	1106.67	1023.33	1153.33
1150	1113.33	1126.67	1043.33	1086.67	1163.33	1096.67	1286.67	1076.67	1116.67	1023.33	1166.67
1143.33	1113.33	1116.67	1026.67	1083.33	1166.67	1090	1233.33	1060	1130	1043.33	1160
1156.67	1103.33	1083.33	1036.67	1070	1170	1086.67	1256.67	1053.33	1116.67	1040	1146.67
1170	1103.33	1076.67	1033.33	1076.67	1176.67	1100	1263.33	1060	1106.67	1046.67	1143.33
1150	1103.33	1090	1040	1093.33	1160	1090	1246.67	1053.33	1083.33	1026.67	1150
1166.67	1113.33	1086.67	1033.33	1066.67	1163.33	1090	1266.67	1056.67	1086.67	1046.67	1143.33
1180	1100	1090	1046.67	1070	1153.33	1100	1250	1060	1096.67	1066.67	1123.33
1186.67	1113.33	1080	1063.33	1080	1163.33	1066.67	1216.67	1040	1113.33	1060	1136.67
1186.67	1100	1100	1056.67	1086.67	1140	1066.67	1220	1056.67	1100	1056.67	1126.67
1170	1113.33	1126.67	1063.33	1086.67	1143.33	1083.33	1270	1073.33	1103.33	1036.67	1136.67
1160	1106.67	1140	1063.33	1083.33	1143.33	1093.33	1263.33	1083.33	1110	1060	1153.33
1186.67	1100	1110	1060	1113.33	1153.33	1090	1273.33	1070	1123.33	1066.67	1150
1160	1106.67	1110	1050	1110	1163.33	1083.33	1250	1093.33	1113.33	1073.33	1140
1156.67	1100	1103.33	1036.67	1080	1140	1060	1256.67	1076.67	1096.67	1060	1136.67
1153.33	1106.67	1096.67	1033.33	1086.67	1113.33	1066.67	1230	1063.33	1110	1053.33	1140
1163.33	1103.33	1120	1040	1076.67	1143.33	1053.33	1246.67	1073.33	1083.33	1063.33	1126.67
1170	1110	1110	1036.67	1086.67	1150	1063.33	1253.33	1073.33	1116.67	1063.33	1130
1170	1080	1093.33	1036.67	1086.67	1140	1053.33	1270	1080	1100	1076.67	1133.33
1160	1100	1090	1023.33	1063.33	1143.33	1080	1250	1063.33	1096.67	1063.33	1136.67
1160	1090	1113.33	1030	1073.33	1126.67	1076.67	1263.33	1063.33	1103.33	1050	1123.33
1166.67	1103.33	1110	1016.67	1090	1133.33	1073.33	1253.33	1053.33	1116.67	1050	1150
1150	1093.33	1103.33	1016.67	1076.67	1140	1056.67	1250	1063.33	1120	1060	1130
1163.33	1113.33	1076.67	1016.67	1083.33	1140	1066.67	1276.67	1056.67	1100	1070	1133.33
1180	1096.67	1106.67	1006.67	1086.67	1130	1086.67	1266.67	1056.67	1096.67	1063.33	1113.33
1146.67	1103.33	1103.33	1043.33	1083.33	1120	1090	1253.33	1063.33	1086.67	1066.67	1106.67
1156.67	1103.33	1086.67	1033.33	1113.33	1113.33	1086.67	1263.33	1073.33	1100	1090	1136.67
1160	1103.33	1083.33	1050	1096.67	1123.33	1100	1250	1060	1110	1073.33	1130
1166.67	1123.33	1086.67	1026.67	1100	1133.33	1136.67	1230	1060	1110	1070	1140
1193.33	1116.67	1070	1026.67	1086.67	1116.67	1113.33	1253.33	1063.33	1090	1063.33	1160
1193.33	1090	1080	1026.67	1073.33	1123.33	1116.67	1210	1093.33	1100	1066.67	1143.33
1196.67	1066.67	1090	1013.33	1090	1110	1103.33	1210	1090	1083.33	1056.67	1146.67
1170	1073.33	1096.67	1020	1070	1130	1120	1223.33	1086.67	1106.67	1036.67	1140
1193.33	1083.33	1096.67	1023.33	1073.33	1126.67	1103.33	1240	1073.33	1086.67	1043.33	1156.67
1170	1070	1086.67	1030	1093.33	1123.33	1113.33	1243.33	1063.33	1076.67	1050	1153.33
1170	1093.33	1106.67	1026.67	1100	1140	1093.33	1223.33	1066.67	1086.67	1056.67	1146.67
1193.33	1116.67	1106.67	1023.33	1090	1130	1103.33	1223.33	1046.67	1103.33	1040	1163.33
1173.33	1120	1103.33	1026.67	1080	1156.67	1083.33	1246.67	1066.67	1100	1043.33	1143.33
1183.33	1123.33	1103.33	1023.33	1076.67	1143.33	1086.67	1233.33	1053.33	1096.67	1046.67	1136.67
1170	1110	1090	1016.67	1096.67	1150	1076.67	1253.33	1036.67	1110	1050	1130
1176.67	1106.67	1100	1010	1086.67	1130	1090	1260	1046.67	1120	1043.33	1133.33
1173.33	1123.33	1096.67	1036.67	1086.67	1123.33	1090	1263.33	1056.67	1110	1050	1130
1166.67	1120	1096.67	1036.67	1070	1136.67	1110	1216.67	1056.67	1116.67	1033.33	1123.33
1156.67	1146.67	1076.67	1040	1080	1130	1113.33	1230	1053.33	1113.33	1056.67	1130
1153.33	1116.67	1110	1026.67	1076.67	1116.67	1123.33	1243.33	1066.67	1096.67	1043.33	1133.33
1146.67	1106.67	1096.67	1026.67	1113.33	1116.67	1110	1233.33	1073.33	1083.33	1050	1130
1146.67	1110	1073.33	1016.67	1090	1126.67	1086.67	1226.67	1056.67	1113.33	1030	1106.67
1136.67	1133.33	1100	1016.67	1120	1126.67	1086.67	1230	1060	1106.67	1036.67	1123.33
1150	1116.67	1116.67	1023.33	1106.67	1123.33	1060	1240	1070	1093.33	1046.67	1123.33
1153.33	1120	1100	1033.33	1110	1116.67	1086.67	1260	1046.67	1096.67	1036.67	1130
1166.67	1153.33	1106.67	1020	1093.33	1123.33	1083.33	1236.67	1083.33	1116.67	1053.33	1133.33
1146.67	1136.67	1103.33	1016.67	1086.67	1120	1080	1250	1073.33	1090	1043.33	1136.67
1146.67	1130	1070	1033.33	1066.67	1140	1093.33	1240	1083.33	1096.67	1043.33	1116.67
1136.67	1140	1056.67	1040	1086.67	1123.33	1073.33	1250	1073.33	1083.33	1030	1103.33
1133.33	1126.67	1100	1030	1063.33	1140	1070	1280	1073.33	1090	1030	1110
1133.33	1123.33	1096.67	1033.33	1083.33	1120	1043.33	1246.67	1060	1086.67	1030	1116.67
1150	1120	1090	1030	1063.33	1120	1060	1250	1050	1090	1040	1123.33
1140	1110	1073.33	1026.67	1090	1100	1086.67	1236.67	1056.67	1083.33	1030	1110
1143.33	1116.67	1056.67	1016.67	1100	1120	1100	1236.67	1066.67	1080	1030	1123.33
1153.33	1106.67	1080	1020	1083.33	1116.67	1096.67	1250	1053.33	1076.67	1050	1113.33
1153.33	1106.67	1056.67	993.333	1100	1116.67	1103.33	1230	1063.33	1090	1053.33	1123.33
1163.33	1110	1070	1016.67	1076.67	1146.67	1076.67	1223.33	1056.67	1076.67	1053.33	1106.67
1150	1123.33	1083.33	1030	1096.67	1130	1083.33	1223.33	1046.67	1076.67	1036.67	1100
1140	1123.33	1090	1023.33	1110	1130	1076.67	1216.67	1060	1066.67	1036.67	1110
1160	1120	1083.33	1013.33	1130	1143.33	1063.33	1236.67	1076.67	1090	1026.67	1103.33
1133.33	1136.67	1076.67	1026.67	1123.33	1136.67	1086.67	1233.33	1066.67	1076.67	1033.33	1106.67
1126.67	1133.33	1103.33	1020	1116.67	1143.33	1100	1266.67	1073.33	1080	1030	1090
1150	1106.67	1076.67	1020	1103.33	1113.33	1076.67	1253.33	1050	1090	1043.33	1090
1136.67	1136.67	1096.67	1010	1113.33	1110	1086.67	1246.67	1063.33	1090	1033.33	1090
1133.33	1133.33	1066.67	1020	1110	1096.67	1070	1263.33	1076.67	1096.67	1036.67	1100
1126.67	1096.67	1066.67	1030	1100	1093.33	1093.33	1250	1073.33	1080	1053.33	1106.67
1143.33	1106.67	1070	1023.33	1093.33	1103.33	1100	1240	1083.33	1083.33	1053.33	1136.67
1126.67	1113.33	1080	1010	1103.33	1093.33	1066.67	1230	1060	1080	1050	1120
1150	1106.67	1063.33	1006.67	1100	1100	1083.33	1250	1083.33	1090	1043.33	1113.33
1156.67	1116.67	1066.67	1026.67	1093.33	1130	1073.33	1236.67	1070	1110	1036.67	1096.67
1136.67	1106.67	1060	1013.33	1120	1113.33	1103.33	1260	1056.67	1083.33	1043.33	1106.67
1133.33	1123.33	1066.67	1023.33	1113.33	1140	1096.67	1253.33	1063.33	1100	1040	1096.67
1153.33	1120	1080	1013.33	1086.67	1130	1076.67	1233.33	1076.67	1086.67	1043.33	1090
1143.33	1133.33	1093.33	1026.67	1093.33	1123.33	1060	1233.33	1083.33	1100	1023.33	1100
1173.33	1123.33	1083.33	1020	1100	1143.33	1073.33	1230	1093.33	1110	1036.67	1080
1153.33	1120	1083.33	1006.67	1083.33	1113.33	1100	1246.67	1100	1100	1036.67	1100
1156.67	1126.67	1086.67	993.333	1090	1106.67	1083.33	1266.67	1090	1113.33	1030	1106.67
1156.67	1140	1076.67	1013.33	1103.33	1096.67	1083.33	1236.67	1093.33	1096.67	1016.67	1100
1156.67	1123.33	1086.67	1013.33	1076.67	1123.33	1063.33	1240	1086.67	1106.67	1030	1116.67
1143.33	1113.33	1090	1013.33	1080	1123.33	1070	1240	1106.67	1090	1040	1106.67
1163.33	1116.67	1090	1016.67	1080	1113.33	1056.67	1240	1113.33	1100	1046.67	1110
1160	1130	1090	1010	1093.33	1133.33	1070	1250	1080	1083.33	1046.67	1096.67
1160	1113.33	1080	1020	1070	1133.33	1073.33	1246.67	1100	1080	1050	1106.67
1143.33	1113.33	1086.67	1023.33	1086.67	1140	1053.33	1290	1100	1076.67	1056.67	1143.33
1133.33	1113.33	1096.67	1006.67	1080	1150	1060	1270	1103.33	1080	1036.67	1136.67
1133.33	1093.33	1080	1020	1076.67	1126.67	1056.67	1236.67	1096.67	1110	1030	1120
1146.67	1093.33	1086.67	1006.67	1096.67	1123.33	1066.67	1253.33	1110	1110	1033.33	1120
1133.33	1106.67	1083.33	1000	1100	1133.33	1086.67	1286.67	1090	1126.67	1040	1116.67
1160	1113.33	1083.33	1003.33	1093.33	1130	1070	1290	1093.33	1110	1016.67	1113.33
1156.67	1106.67	1076.67	1023.33	1060	1146.67	1066.67	1276.67	1090	1113.33	1033.33	1116.67
1173.33	1116.67	1056.67	1033.33	1073.33	1123.33	1070	1260	1076.67	1103.33	1020	1126.67
1170	1086.67	1076.67	1000	1100	1116.67	1066.67	1246.67	1080	1080	1040	1123.33
1158.98	1101.6	1089.45	1026.35	1080.61	1136.91	1080.95	1249.44	1078.72	1108.15	1042.43	1128.09
17.3798	16.7929	16.5803	14.049	16.8556	16.8546	16.3568	18.9711	15.7049	17.5085	14.1889	17.3953
6.66667	3.33333	16.6667	13.3333	-16.6667	-3.33333	10	-20	-26.6667	-3.33333	6.66667	0
-3.33333	3.33333	26.6667	-3.33333	13.3333	-3.33333	-10	-13.3333	13.3333	-6.66667	26.6667	-10
-16.6667	-16.6667	-6.66667	0	-16.6667	-6.66667	-10	3.33333	6.66667	23.3333	-23.3333	-6.66667
16.6667	20	10	13.3333	23.3333	3.33333	13.3333	0	-10	0	23.3333	10
26.6667	6.66667	-3.33333	-3.33333	-16.6667	-6.66667	-16.6667	20	-3.33333	-6.66667	-13.3333	6.66667
-23.3333	0	-26.6667	-3.33333	10	-20	10	-23.3333	-13.3333	-3.33333	-10	-30
-6.66667	-10	10	6.66667	0	10	-23.3333	6.66667	20	6.66667	10	20
-30	-3.33333	-3.33333	10	-10	-3.33333	3.33333	-30	-3.33333	-20	0	-10
16.6667	13.3333	6.66667	-6.66667	-20	16.6667	0	20	-6.66667	30	-13.3333	20
-3.33333	-6.66667	10	3.33333	6.66667	6.66667	-20	30	0	-16.6667	10	6.66667
6.66667	-10	16.6667	3.33333	0	-20	16.6667	-20	-3.33333	0	0	-6.66667
10	23.3333	-10	-10	16.6667	6.66667	13.3333	-10	16.6667	-10	6.66667	-10
-26.6667	10	3.33333	10	13.3333	3.33333	-3.33333	-6.66667	3.33333	30	-13.3333	20
16.6667	-10	-13.3333	0	-26.6667	-10	3.33333	3.33333	-3.33333	-10	-13.3333	3.33333
-10	6.66667	6.66667	-6.66667	0	10	3.33333	20	-6.66667	-10	0	-3.33333
16.6667	-6.66667	-10	-13.3333	3.33333	0	0	-3.33333	16.6667	26.6667	20	-10
13.3333	6.66667	13.3333	20	6.66667	-3.33333	-6.66667	6.66667	-10	-20	-6.66667	-3.33333
13.3333	-16.6667	0	0	-20	-10	-3.33333	20	-16.6667	20	0	0
-3.33333	0	6.66667	-3.33333	3.33333	0	20	-36.6667	10	-20	0	0
-3.33333	26.6667	-6.66667	-3.33333	20	13.3333	-6.66667	30	6.66667	10	0	-10
0	-10	0	0	3.33333	6.66667	-13.3333	10	10	-10	3.33333	-10
0	-10	6.66667	-10	13.3333	-10	6.66667	-23.3333	-3.33333	-6.66667	16.6667	-16.6667
-30	10	16.6667	10	-3.33333	-6.66667	0	-10	-6.66667	6.66667	-3.33333	20
23.3333	6.66667	-13.3333	0	6.66667	3.33333	-3.33333	33.3333	6.66667	-6.66667	6.66667	23.3333
6.66667	-23.3333	-6.66667	-3.33333	-20	3.33333	3.33333	-30	-13.3333	-10	6.66667	13.3333
16.6667	-10	10	-6.66667	30	10	13.3333	6.66667	-10	-6.66667	10	-6.66667
-16.6667	33.3333	-23.3333	0	3.33333	-10	6.66667	-10	13.3333	6.66667	-10	-10
-13.3333	-30	-10	10	-16.6667	0	-13.3333	33.3333	3.33333	-13.3333	6.66667	-6.66667
-3.33333	-20	13.3333	-6.66667	-10	-20	20	-16.6667	6.66667	16.6667	3.33333	-6.66667
-26.6667	20	-3.33333	-13.3333	-6.66667	-10	-13.3333	-3.33333	-6.66667	-13.3333	-16.6667	-23.3333
-3.33333	-10	-3.33333	13.3333	10	6.66667	6.66667	-6.66667	0	6.66667	16.6667	10
26.6667	13.3333	13.3333	3.33333	-3.33333	6.66667	-16.6667	20	-3.33333	3.33333	-16.6667	30
23.3333	0	10	6.66667	-6.66667	30	10	-10	3.33333	10	-6.66667	-10
-6.66667	10	-23.3333	3.33333	6.66667	-26.6667	-16.6667	-10	10	-23.3333	-6.66667	3.33333
-3.33333	10	-6.66667	-26.6667	-10	0	33.3333	0	-6.66667	6.66667	20	-10
10	-3.33333	-6.66667	20	13.3333	-20	-16.6667	-10	6.66667	10	-3.33333	0
13.3333	-16.6667	20	-3.33333	-13.3333	13.3333	3.33333	3.33333	-6.66667	13.3333	6.66667	-3.33333
-3.33333	-6.66667	-33.3333	6.66667	23.3333	20	6.66667	-6.66667	-13.3333	-6.66667	3.33333	16.6667
-16.6667	23.3333	30	-16.6667	-6.66667	0	-3.33333	20	-6.66667	-10	-10	-23.3333
-3.33333	-10	-6.66667	-6.66667	-3.33333	-13.3333	-20	26.6667	20	0	-20	10
0	-20	3.33333	-3.33333	13.3333	13.3333	6.66667	-43.3333	-13.3333	-6.66667	16.6667	-16.6667
-6.66667	20	10	-6.66667	0	-13.3333	3.33333	-6.66667	16.6667	16.6667	0	10
-23.3333	-3.33333	-20	-10	-6.66667	3.33333	-3.33333	10	-30	-20	-3.33333	3.33333
-6.66667	-6.66667	-6.66667	6.66667	0	-10	0	-6.66667	-3.33333	-13.3333	0	3.33333
16.6667	3.33333	-16.6667	-3.33333	3.33333	-6.66667	10	-13.3333	3.33333	-3.33333	-3.33333	-6.66667
30	-10	-3.33333	6.66667	-3.33333	16.6667	26.6667	-16.6667	0	13.3333	13.3333	3.33333
-30	0	10	3.33333	6.66667	16.6667	0	26.6667	20	-33.3333	-3.33333	16.6667
23.3333	-13.3333	10	13.3333	-10	6.66667	3.33333	-26.6667	0	10	-20	10
6.66667	10	-10	-3.33333	6.66667	-3.33333	-20	23.3333	13.3333	6.66667	6.66667	3.33333
-6.66667	3.33333	-6.66667	-16.6667	3.33333	-6.66667	-26.6667	6.66667	-36.6667	13.3333	10	-10
-13.3333	-26.6667	36.6667	-6.66667	-10	16.6667	-13.3333	6.66667	13.3333	-16.6667	6.66667	-23.3333
-6.66667	0	-16.6667	13.3333	-6.66667	-6.66667	10	-13.3333	10	13.3333	-16.6667	0
0	26.6667	0	6.66667	-13.3333	-10	13.3333	-6.66667	-23.3333	23.3333	-16.6667	20
3.33333	-3.33333	0	13.3333	23.3333	3.33333	3.33333	23.3333	10	-13.3333	20	-26.6667
23.3333	13.3333	-3.33333	-13.3333	-10	3.33333	3.33333	3.33333	-3.33333	-13.3333	-3.33333	-3.33333
6.66667	-23.3333	3.33333	3.33333	20	0	0	-30	26.6667	30	6.66667	10
10	20	-20	3.33333	-30	13.3333	10	-20	0	-13.3333	0	16.6667
-36.6667	-10	-10	-13.3333	-3.33333	-6.66667	0	13.3333	-10	6.66667	-10	-13.3333
6.66667	26.6667	6.66667	23.3333	20	-3.33333	-10	13.3333	6.66667	0	-10	-10
20	-3.33333	20	-6.66667	-16.6667	-3.33333	0	13.3333	13.3333	-6.66667	-3.33333	13.3333
0	-26.6667	-10	0	10	0	3.33333	-50	-3.33333	3.33333	-3.33333	10
-36.6667	33.3333	3.33333	-3.33333	6.66667	3.33333	-26.6667	30	3.33333	-6.66667	-3.33333	-16.6667
-10	-16.6667	0	26.6667	0	33.3333	-16.6667	6.66667	3.33333	6.66667	3.33333	6.66667
13.3333	6.66667	-3.33333	-30	-13.3333	-33.3333	26.6667	-6.66667	0	-10	10	3.33333
13.3333	6.66667	-3.33333	-3.33333	3.33333	-10	-26.6667	-6.66667	-3.33333	0	-3.33333	16.6667
-13.3333	-3.33333	13.3333	-23.3333	-16.6667	3.33333	26.6667	6.66667	-16.6667	0	6.66667	-13.3333
10	6.66667	13.3333	36.6667	6.66667	10	0	30	13.3333	6.66667	6.66667	3.33333
-13.3333	-23.3333	-3.33333	-20	16.6667	-6.66667	3.33333	-6.66667	6.66667	10	-20	13.3333
20	-6.66667	6.66667	0	0	26.6667	0	-20	-20	-30	-3.33333	-10
-3.33333	16.6667	-10	0	-6.66667	0	13.3333	3.33333	-6.66667	13.3333	0	13.3333
-6.66667	-6.66667	-16.6667	6.66667	10	0	13.3333	-10	6.66667	13.3333	13.3333	3.33333
6.66667	-10	20	-10	-3.33333	-10	-3.33333	23.3333	13.3333	0	16.6667	3.33333
3.33333	0	10	13.3333	3.33333	0	-10	3.33333	3.33333	-10	-16.6667	-13.3333
-13.3333	0	6.66667	-6.66667	10	3.33333	-3.33333	-10	-3.33333	3.33333	-6.66667	-10
-23.3333	23.3333	0	-6.66667	-6.66667	-26.6667	10	-13.3333	0	-10	16.6667	26.6667
-3.33333	3.33333	10	-3.33333	-10	13.3333	-6.66667	3.33333	3.33333	33.3333	-13.3333	-16.6667
0	3.33333	-20	16.6667	6.66667	16.6667	-23.3333	30	-26.6667	0	23.3333	-3.33333
-3.33333	3.33333	0	20	-10	-26.6667	13.3333	-16.6667	16.6667	3.33333	-10	10
23.3333	-20	6.66667	-10	-3.33333	-6.66667	6.66667	16.6667	3.33333	-13.3333	10	20
3.33333	3.33333	0	-3.33333	-6.66667	-13.3333	-10	-6.66667	3.33333	-16.6667	-3.33333	-6.66667
3.33333	0	16.6667	3.33333	26.6667	13.3333	3.33333	-13.3333	-6.66667	0	23.3333	-26.6667
10	3.33333	-23.3333	-6.66667	3.33333	3.33333	-10	26.6667	20	10	-36.6667	-6.66667
-3.33333	10	0	-6.66667	0	-6.66667	10	-3.33333	13.3333	3.33333	3.33333	-6.66667
-3.33333	-10	30	-26.6667	3.33333	26.6667	0	-3.33333	-26.6667	-10	-26.6667	16.6667
3.33333	-3.33333	-13.3333	16.6667	13.3333	-26.6667	-3.33333	-16.6667	3.33333	3.33333	36.6667	-20
-16.6667	6.66667	-16.6667	33.3333	6.66667	13.3333	-10	3.33333	3.33333	-6.66667	-23.3333	0
-13.3333	-6.66667	16.6667	-30	-20	-3.33333	10	13.3333	-10	-3.33333	10	16.6667
16.6667	3.33333	13.3333	10	-20	-6.66667	6.66667	-13.3333	-13.3333	0	-6.66667	3.33333
0	-16.6667	-26.6667	-20	30	-26.6667	-16.6667	-10	-3.33333	3.33333	6.66667	-13.3333
13.3333	0	6.66667	3.33333	-13.3333	16.6667	13.3333	6.66667	10	-20	-6.66667	0
-6.66667	-6.66667	-3.33333	3.33333	-3.33333	23.3333	-3.33333	20	-20	6.66667	6.66667	0
-6.66667	-20	-10	-3.33333	6.66667	-6.66667	6.66667	-16.6667	-3.33333	13.3333	-13.3333	6.66667
6.66667	16.6667	23.3333	0	6.66667	-6.66667	0	6.66667	20	-6.66667	3.33333	0
30	3.33333	-13.3333	10	-3.33333	0	3.33333	0	-6.66667	-3.33333	0	16.6667
-10	0	6.66667	-6.66667	-3.33333	3.33333	-23.3333	13.3333	-6.66667	10	6.66667	-3.33333
-16.6667	13.3333	-13.3333	-3.33333	-20	-26.6667	13.3333	3.33333	-3.33333	-3.33333	23.3333	0
6.66667	-10	6.66667	6.66667	-16.6667	30	-16.6667	-13.3333	23.3333	3.33333	-6.66667	-10
6.66667	10	-3.33333	3.33333	10	-13.3333	13.3333	3.33333	-16.6667	6.66667	-10	0
26.6667	-6.66667	6.66667	3.33333	3.33333	23.3333	-6.66667	-23.3333	10	3.33333	-10	-23.3333
-26.6667	6.66667	20	-23.3333	13.3333	3.33333	16.6667	3.33333	-3.33333	-10	0	20
23.3333	6.66667	-16.6667	13.3333	0	-20	-10	10	0	3.33333	0	-23.3333
-23.3333	-6.66667	20	-10	3.33333	16.6667	-3.33333	16.6667	10	-10	-20	26.6667
-3.33333	-6.66667	-6.66667	13.3333	-3.33333	6.66667	10	-3.33333	6.66667	13.3333	6.66667	3.33333
13.3333	6.66667	-53.3333	16.6667	-26.6667	10	0	-3.33333	3.33333	-13.3333	36.6667	3.33333
-23.3333	-3.33333	3.33333	-20	16.6667	0	13.3333	16.6667	0	0	-16.6667	-3.33333
-3.33333	0	10	6.66667	-20	-6.66667	-3.33333	-43.3333	6.66667	23.3333	-3.33333	3.33333
-13.3333	0	10	-10	3.33333	13.3333	-20	0	3.33333	-6.66667	-20	16.6667
3.33333	10	6.66667	6.66667	-23.3333	-26.6667	-16.6667	6.66667	-20	-3.33333	23.3333	-16.6667
0	10	6.66667	16.6667	16.6667	10	-3.33333	-13.3333	-23.3333	-3.33333	6.66667	16.6667
23.3333	-13.3333	-16.6667	-16.6667	13.3333	-16.6667	16.6667	40	6.66667	13.3333	-6.66667	-20
-20	16.6667	0	10	6.66667	3.33333	-13.3333	6.66667	20	6.66667	-6.66667	13.3333
0	-6.66667	6.66667	-13.3333	13.3333	-3.33333	16.6667	-26.6667	3.33333	6.66667	3.33333	-16.6667
-3.33333	3.33333	3.33333	23.3333	-16.6667	10	16.6667	-16.6667	-20	-6.66667	-20	-6.66667
-33.3333	-10	0	-23.3333	0	3.33333	13.3333	36.6667	13.3333	-3.33333	-3.33333	-16.6667
33.3333	6.66667	13.3333	13.3333	-3.33333	-10	-3.33333	-26.6667	6.66667	-3.33333	6.66667	23.3333
10	-23.3333	0	0	3.33333	0	-20	23.3333	-26.6667	13.3333	10	6.66667
-16.6667	43.3333	-26.6667	-3.33333	-16.6667	0	-6.66667	3.33333	13.3333	-6.66667	20	-3.33333
-23.3333	-26.6667	16.6667	-10	6.66667	13.3333	26.6667	-16.6667	-13.3333	-3.33333	-20	-3.33333
16.6667	10	10	6.66667	0	-13.3333	-3.33333	-23.3333	-13.3333	-6.66667	16.6667	6.66667
16.6667	6.66667	0	-3.33333	-10	-13.3333	20	26.6667	30	-10	-23.3333	-6.66667
3.33333	-3.33333	20	10	13.3333	3.33333	-16.6667	16.6667	-6.66667	3.33333	13.3333	13.3333
-13.3333	-20	-23.3333	20	-26.6667	3.33333	-3.33333	23.3333	-6.66667	0	10	-3.33333
13.3333	3.33333	-23.3333	-10	13.3333	0	3.33333	-13.3333	0	-16.6667	-23.3333	-6.66667
-13.3333	3.33333	3.33333	-10	6.66667	-3.33333	16.6667	-6.66667	6.66667	40	0	-13.3333
6.66667	3.33333	-16.6667	3.33333	10	0	-20	3.33333	-10	6.66667	-10	26.6667
-13.3333	0	20	-6.66667	-10	10	13.3333	-10	16.6667	-13.3333	20	-6.66667
23.3333	10	0	-13.3333	-13.3333	16.6667	10	20	0	6.66667	16.6667	-20
-13.3333	13.3333	-10	3.33333	3.33333	-20	-13.3333	6.66667	13.3333	-3.33333	-20	-6.66667
-23.3333	10	-3.33333	6.66667	6.66667	-3.33333	3.33333	-6.66667	-3.33333	13.3333	13.3333	6.66667
-10	0	3.33333	-3.33333	6.66667	-6.66667	0	13.3333	-3.33333	3.33333	-3.33333	-3.33333
36.6667	-26.6667	6.66667	10	10	6.66667	-3.33333	-20	-23.3333	-10	6.66667	-3.33333
-3.33333	-26.6667	16.6667	-3.33333	6.66667	-16.6667	-13.3333	-3.33333	20	0	-20	26.6667
6.66667	-3.33333	-13.3333	-6.66667	-16.6667	10	10	-3.33333	6.66667	3.33333	10	3.33333
-10	13.3333	-3.33333	-6.66667	0	16.6667	-3.33333	-10	3.33333	-36.6667	-3.33333	-6.66667
6.66667	13.3333	6.66667	10	0	-3.33333	-10	13.3333	13.3333	3.33333	0	3.33333
-3.33333	0	-3.33333	0	23.3333	13.3333	0	-13.3333	-16.6667	13.3333	-6.66667	0
6.66667	-6.66667	-10	-6.66667	6.66667	-13.3333	0	-3.33333	-13.3333	20	10	0
10	0	30	-3.33333	-23.3333	3.33333	-3.33333	-26.6667	10	-10	-6.66667	-3.33333
-6.66667	3.33333	-3.33333	-6.66667	20	6.66667	10	33.3333	-3.33333	10	16.6667	3.33333
-23.3333	6.66667	0	-3.33333	10	-6.66667	-6.66667	-20	-3.33333	0	6.66667	10
0	-6.66667	-10	6.66667	-30	-20	-3.33333	0	0	-26.6667	-6.66667	10
26.6667	6.66667	-13.3333	16.6667	10	-6.66667	20	20	-3.33333	-10	-3.33333	-16.6667
-26.6667	6.66667	10	16.6667	10	36.6667	-10	20	-6.66667	13.3333	-3.33333	3.33333
10	-13.3333	-6.66667	-3.33333	-3.33333	-16.6667	-16.6667	-3.33333	0	23.3333	0	-3.33333
3.33333	-33.3333	-3.33333	3.33333	-13.3333	0	40	-10	-10	-6.66667	0	0
-6.66667	26.6667	-10	-23.3333	10	16.6667	-10	16.6667	3.33333	-3.33333	-6.66667	3.33333
-6.66667	-23.3333	-13.3333	16.6667	-20	-10	-23.3333	3.33333	3.33333	6.66667	3.33333	16.6667
23.3333	20	36.6667	20	-10	0	6.66667	-40	-6.66667	6.66667	6.66667	-16.6667
6.66667	-3.33333	-13.3333	-13.3333	20	10	10	0	0	-3.33333	3.33333	23.3333
13.3333	-6.66667	10	0	10	3.33333	-6.66667	-10	6.66667	-23.3333	-16.6667	0
-26.6667	3.33333	20	-23.3333	-13.3333	-20	-6.66667	13.3333	16.6667	20	3.33333	-6.66667
-6.66667	23.3333	-30	20	-13.3333	16.6667	0	-10	20	-23.3333	-16.6667	-10
10	6.66667	-3.33333	10	-13.3333	-10	10	-6.66667	-13.3333	0	10	16.6667
-3.33333	0	6.66667	0	33.3333	0	-3.33333	43.3333	-10	-36.6667	3.33333	-23.3333
-13.3333	-6.66667	26.6667	-6.66667	13.3333	13.3333	3.33333	-3.33333	-3.33333	30	3.33333	0
20	0	-26.6667	-3.33333	10	13.3333	6.66667	-23.3333	-6.66667	-6.66667	-3.33333	13.3333
10	10	-3.33333	6.66667	-10	-3.33333	-3.33333	16.6667	-6.66667	-13.3333	-10	-3.33333
-13.3333	-10	3.33333	-3.33333	10	3.33333	-3.33333	20	-6.66667	16.6667	3.33333	-13.3333
3.33333	-20	36.6667	13.3333	3.33333	-3.33333	6.66667	-10	-6.66667	3.33333	0	10
-6.66667	26.6667	6.66667	-10	-13.3333	-6.66667	-3.33333	6.66667	20	10	0	13.3333
-6.66667	0	-10	-16.6667	-3.33333	3.33333	-6.66667	-53.3333	-16.6667	13.3333	20	-6.66667
13.3333	-10	-33.3333	10	-13.3333	3.33333	-3.33333	23.3333	-6.66667	-13.3333	-3.33333	-13.3333
13.3333	0	-6.66667	-3.33333	6.66667	6.66667	13.3333	6.66667	6.66667	-10	6.66667	-3.33333
-20	0	13.3333	6.66667	16.6667	-16.6667	-10	-16.6667	-6.66667	-23.3333	-20	6.66667
16.6667	10	-3.33333	-6.66667	-26.6667	3.33333	0	20	3.33333	3.33333	20	-6.66667
13.3333	-13.3333	3.33333	13.3333	3.33333	-10	10	-16.6667	3.33333	10	20	-20
6.66667	13.3333	-10	16.6667	10	10	-33.3333	-33.3333	-20	16.6667	-6.66667	13.3333
0	-13.3333	20	-6.66667	6.66667	-23.3333	0	3.33333	16.6667	-13.3333	-3.33333	-10
-16.6667	13.3333	26.6667	6.66667	0	3.33333	16.6667	50	16.6667	3.33333	-20	10
-10	-6.66667	13.3333	0	-3.33333	0	10	-6.66667	10	6.66667	23.3333	16.6667
26.6667	-6.66667	-30	-3.33333	30	10	-3.33333	10	-13.3333	13.3333	6.66667	-3.33333
-26.6667	6.66667	0	-10	-3.33333	10	-6.66667	-23.3333	23.3333	-10	6.66667	-10
-3.33333	-6.66667	-6.66667	-13.3333	-30	-23.3333	-23.3333	6.66667	-16.6667	-16.6667	-13.3333	-3.33333
-3.33333	6.66667	-6.66667	-3.33333	6.66667	-26.6667	6.66667	-26.6667	-13.3333	13.3333	-6.66667	3.33333
10	-3.33333	23.3333	6.66667	-10	30	-13.3333	16.6667	10	-26.6667	10	-13.3333
6.66667	6.66667	-10	-3.33333	10	6.66667	10	6.66667	0	33.3333	0	3.33333
0	-30	-16.6667	0	0	-10	-10	16.6667	6.66667	-16.6667	13.3333	3.33333
-10	20	-3.33333	-13.3333	-23.3333	3.33333	26.6667	-20	-16.6667	-3.33333	-13.3333	3.33333
0	-10	23.3333	6.66667	10	-16.6667	-3.33333	13.3333	0	6.66667	-13.3333	-13.3333
6.66667	13.3333	-3.33333	-13.3333	16.6667	6.66667	-3.33333	-10	-10	13.3333	0	26.6667
-16.6667	-10	-6.66667	0	-13.3333	6.66667	-16.6667	-3.33333	10	3.33333	10	-20
13.3333	20	-26.6667	0	6.66667	0	10	26.6667	-6.66667	-20	10	3.33333
16.6667	-16.6667	30	-10	3.33333	-10	20	-10	0	-3.33333	-6.66667	-20
-33.3333	6.66667	-3.33333	36.6667	-3.33333	-10	3.33333	-13.3333	6.66667	-10	3.33333	-6.66667
10	0	-16.6667	-10	30	-6.66667	-3.33333	10	10	13.3333	23.3333	30
3.33333	0	-3.33333	16.6667	-16.6667	10	13.3333	-13.3333	-13.3333	10	-16.6667	-6.66667
6.66667	20	3.33333	-23.3333	3.33333	10	36.6667	-20	0	0	-3.33333	10
26.6667	-6.66667	-16.6667	0	-13.3333	-16.6667	-23.3333	23.3333	3.33333	-20	-6.66667	20
0	-26.6667	10	0	-13.3333	6.66667	3.33333	-43.3333	30	10	3.33333	-16.6667
3.33333	-23.3333	10	-13.3333	16.6667	-13.3333	-13.3333	0	-3.33333	-16.6667	-10	3.33333
-26.6667	6.66667	6.66667	6.66667	-20	20	16.6667	13.3333	-3.33333	23.3333	-20	-6.66667
23.3333	10	0	3.33333	3.33333	-3.33333	-16.6667	16.6667	-13.3333	-20	6.66667	16.6667
-23.3333	-13.3333	-10	6.66667	20	-3.33333	10	3.33333	-10	-10	6.66667	-3.33333
0	23.3333	20	-3.33333	6.66667	16.6667	-20	-20	3.33333	10	6.66667	-6.66667
23.3333	23.3333	0	-3.33333	-10	-10	10	0	-20	16.6667	-16.6667	16.6667
-20	3.33333	-3.33333	3.33333	-10	26.6667	-20	23.3333	20	-3.33333	3.33333	-20
10	3.33333	0	-3.33333	-3.33333	-13.3333	3.33333	-13.3333	-13.3333	-3.33333	3.33333	-6.66667
-13.3333	-13.3333	-13.3333	-6.66667	20	6.66667	-10	20	-16.6667	13.3333	3.33333	-6.66667
6.66667	-3.33333	10	-6.66667	-10	-20	13.3333	6.66667	10	10	-6.66667	3.33333
-3.33333	16.6667	-3.33333	26.6667	0	-6.66667	0	3.33333	10	-10	6.66667	-3.33333
-6.66667	-3.33333	0	0	-16.6667	13.3333	20	-46.6667	0	6.66667	-16.6667	-6.66667
-10	26.6667	-20	3.33333	10	-6.66667	3.33333	13.3333	-3.33333	-3.33333	23.3333	6.66667
-3.33333	-30	33.3333	-13.3333	-3.33333	-13.3333	10	13.3333	13.3333	-16.6667	-13.3333	3.33333
-6.66667	-10	-13.3333	0	36.6667	0	-13.3333	-10	6.66667	-13.3333	6.66667	-3.33333
0	3.33333	-23.3333	-10	-23.3333	10	-23.3333	-6.66667	-16.6667	30	-20	-23.3333
-10	23.3333	26.6667	0	30	0	0	3.33333	3.33333	-6.66667	6.66667	16.6667
13.3333	-16.6667	16.6667	6.66667	-13.3333	-3.33333	-26.6667	10	10	-13.3333	10	0
3.33333	3.33333	-16.6667	10	3.33333	-6.66667	26.6667	20	-23.3333	3.33333	-10	6.66667
13.3333	33.3333	6.66667	-13.3333	-16.6667	6.66667	-3.33333	-23.3333	36.6667	20	16.6667	3.33333
-20	-16.6667	-3.33333	-3.33333	-6.66667	-3.33333	-3.33333	13.3333	-10	-26.6667	-10	3.33333
0	-6.66667	-33.3333	16.6667	-20	20	13.3333	-10	10	6.66667	0	-20
-10	10	-13.3333	6.66667	20	-16.6667	-20	10	-10	-13.3333	-13.3333	-13.3333
-3.33333	-13.3333	43.3333	-10	-23.3333	16.6667	-3.33333	30	0	6.66667	0	6.66667
0	-3.33333	-3.33333	3.33333	20	-20	-26.6667	-33.3333	-13.3333	-3.33333	0	6.66667
16.6667	-3.33333	-6.66667	-3.33333	-20	0	16.6667	3.33333	-10	3.33333	10	6.66667
-10	-10	-16.6667	-3.33333	26.6667	-20	26.6667	-13.3333	6.66667	-6.66667	-10	-13.3333
3.33333	6.66667	-16.6667	-10	10	20	13.3333	0	10	-3.33333	0	13.3333
10	-10	23.3333	3.33333	-16.6667	-3.33333	-3.33333	13.3333	-13.3333	-3.33333	20	-10
0	0	-23.3333	-26.6667	16.6667	0	6.66667	-20	10	13.3333	3.33333	10
10	3.33333	13.3333	23.3333	-23.3333	30	-26.6667	-6.66667	-6.66667	-13.3333	0	-16.6667
-13.3333	13.3333	13.3333	13.3333	20	-16.6667	6.66667	0	-10	0	-16.6667	-6.66667
-10	0	6.66667	-6.66667	13.3333	0	-6.66667	-6.66667	13.3333	-10	0	10
20	-3.33333	-6.66667	-10	20	13.3333	-13.3333	20	16.6667	23.3333	-10	-6.66667
-26.6667	16.6667	-6.66667	13.3333	-6.66667	-6.66667	23.3333	-3.33333	-10	-13.3333	6.66667	3.33333
-6.66667	-3.33333	26.6667	-6.66667	-6.66667	6.66667	13.3333	33.3333	6.66667	3.33333	-3.33333	-16.6667
23.3333	-26.6667	-26.6667	0	-13.3333	-30	-23.3333	-13.3333	-23.3333	10	13.3333	0
-13.3333	30	20	-10	10	-3.33333	10	-6.66667	13.3333	0	-10	0
-3.33333	-3.33333	-30	10	-3.33333	-13.3333	-16.6667	16.6667	13.3333	6.66667	3.33333	10
-6.66667	-36.6667	0	10	-10	-3.33333	23.3333	-13.3333	-3.33333	-16.6667	16.6667	6.66667
16.6667	10	3.33333	-6.66667	-6.66667	10	6.66667	-10	10	3.33333	0	30
-16.6667	6.66667	10	-13.3333	10	-10	-33.3333	-10	-23.3333	-3.33333	-3.33333	-16.6667
23.3333	-6.66667	-16.6667	-3.33333	-3.33333	6.66667	16.6667	20	23.3333	10	-6.66667	-6.66667
6.66667	10	3.33333	20	-6.66667	30	-10	-13.3333	-13.3333	20	-6.66667	-16.6667
-20	-10	-6.66667	-13.3333	26.6667	-16.6667	30	23.3333	-13.3333	-26.6667	6.66667	10
-3.33333	16.6667	6.66667	10	-6.66667	26.6667	-6.66667	-6.66667	6.66667	16.6667	-3.33333	-10
20	-3.33333	13.3333	-10	-26.6667	-10	-20	-20	13.3333	-13.3333	3.33333	-6.66667
-10	13.3333	13.3333	13.3333	6.66667	-6.66667	-16.6667	0	6.66667	13.3333	-20	10
30	-10	-10	-6.66667	6.66667	20	13.3333	-3.33333	10	10	13.3333	-20
-20	-3.33333	0	-13.3333	-16.6667	-30	26.6667	16.6667	6.66667	-10	0	20
3.33333	6.66667	3.33333	-13.3333	6.66667	-6.66667	-16.6667	20	-10	13.3333	-6.66667	6.66667
0	13.3333	-10	20	13.3333	-10	0	-30	3.33333	-16.6667	-13.3333	-6.66667
0	-16.6667	10	0	-26.6667	26.6667	-20	3.33333	-6.66667	10	13.3333	16.6667
-13.3333	-10	3.33333	0	3.33333	0	6.66667	0	20	-16.6667	10	-10
20	3.33333	0	3.33333	0	-10	-13.3333	0	6.66667	10	6.66667	3.33333
-3.33333	13.3333	0	-6.66667	13.3333	20	13.3333	10	-33.3333	-16.6667	0	-13.3333
0	-16.6667	-10	10	-23.3333	0	3.33333	-3.33333	20	-3.33333	3.33333	10
-16.6667	0	6.66667	3.33333	16.6667	6.66667	-20	43.3333	0	-3.33333	6.66667	36.6667
-10	0	10	-16.6667	-6.66667	10	6.66667	-20	3.33333	3.33333	-20	-6.66667
0	-20	-16.6667	13.3333	-3.33333	-23.3333	-3.33333	-33.3333	-6.66667	30	-6.66667	-16.6667
13.3333	0	6.66667	-13.3333	20	-3.33333	10	16.6667	13.3333	0	3.33333	0
-13.3333	13.3333	-3.33333	-6.66667	3.33333	10	20	33.3333	-20	16.6667	6.66667	-3.33333
26.6667	6.66667	0	3.33333	-6.66667	-3.33333	-16.6667	3.33333	3.33333	-16.6667	-23.3333	-3.33333
-3.33333	-6.66667	-6.66667	20	-33.3333	16.6667	-3.33333	-13.3333	-3.33333	3.33333	16.6667	3.33333
16.6667	10	-20	10	13.3333	-23.3333	3.33333	-16.6667	-13.3333	-10	-13.3333	10
-3.33333	-30	20	-33.3333	26.6667	-6.66667	-3.33333	-13.3333	3.33333	-23.3333	20	-3.33333
0.0261438	0.0130719	0.0784314	-0.0653595	0.0784314	-0.143791	-0.0522876	-0.104575	-0.0522876	-0.156863	0.0653595	-0.0261438
15.1227	14.0288	15.0297	12.0529	14.2712	13.5361	13.9018	18.5589	12.6497	13.7523	12.4034	12.8215

## Sheet: IOI CV 2%
1123.33	1106.67	1103.33	1030	1096.67	1163.33	1076.67	1220	1040	1113.33	1063.33	1106.67
1133.33	1076.67	1096.67	1026.67	1100	1170	1056.67	1233.33	1046.67	1123.33	1046.67	1113.33
1143.33	1086.67	1106.67	1030	1090	1156.67	1083.33	1216.67	1083.33	1110	1056.67	1123.33
1140	1066.67	1110	1036.67	1066.67	1156.67	1080	1223.33	1066.67	1116.67	1046.67	1110
1153.33	1090	1126.67	1033.33	1073.33	1170	1056.67	1223.33	1070	1130	1060	1123.33
1160	1103.33	1123.33	1033.33	1093.33	1143.33	1056.67	1213.33	1056.67	1096.67	1063.33	1110
1110	1100	1110	1053.33	1080	1160	1086.67	1186.67	1056.67	1086.67	1066.67	1110
1106.67	1116.67	1110	1070	1056.67	1136.67	1083.33	1226.67	1073.33	1106.67	1063.33	1096.67
1146.67	1083.33	1120	1050	1066.67	1153.33	1080	1200	1093.33	1083.33	1046.67	1080
1126.67	1060	1120	1073.33	1083.33	1153.33	1063.33	1220	1100	1073.33	1036.67	1090
1113.33	1080	1120	1060	1086.67	1150	1056.67	1230	1080	1086.67	1053.33	1103.33
1120	1116.67	1096.67	1026.67	1130	1160	1093.33	1233.33	1093.33	1083.33	1073.33	1103.33
1136.67	1096.67	1093.33	1033.33	1110	1143.33	1073.33	1226.67	1080	1116.67	1063.33	1110
1123.33	1103.33	1096.67	1056.67	1066.67	1170	1050	1216.67	1063.33	1120	1063.33	1103.33
1153.33	1106.67	1106.67	1026.67	1070	1143.33	1060	1223.33	1090	1120	1076.67	1116.67
1166.67	1066.67	1076.67	1050	1080	1153.33	1060	1213.33	1096.67	1110	1040	1116.67
1153.33	1090	1123.33	1033.33	1070	1170	1063.33	1253.33	1086.67	1116.67	1056.67	1106.67
1133.33	1090	1133.33	1046.67	1086.67	1143.33	1036.67	1253.33	1053.33	1083.33	1043.33	1096.67
1106.67	1096.67	1113.33	1040	1110	1140	1030	1220	1070	1106.67	1040	1090
1120	1110	1116.67	1043.33	1116.67	1123.33	1060	1253.33	1080	1143.33	1046.67	1083.33
1113.33	1133.33	1110	1076.67	1100	1110	1043.33	1250	1096.67	1113.33	1053.33	1100
1130	1126.67	1120	1026.67	1100	1143.33	1076.67	1270	1060	1123.33	1066.67	1100
1123.33	1133.33	1126.67	1043.33	1110	1173.33	1116.67	1263.33	1053.33	1136.67	1050	1076.67
1126.67	1100	1116.67	1036.67	1133.33	1160	1076.67	1246.67	1073.33	1120	1056.67	1086.67
1130	1106.67	1120	1023.33	1103.33	1143.33	1093.33	1256.67	1053.33	1153.33	1036.67	1083.33
1126.67	1093.33	1133.33	996.667	1116.67	1160	1093.33	1236.67	1083.33	1153.33	1040	1086.67
1123.33	1120	1100	1036.67	1120	1156.67	1080	1260	1116.67	1130	1053.33	1060
1140	1116.67	1100	1036.67	1130	1153.33	1106.67	1236.67	1100	1150	1040	1103.33
1126.67	1126.67	1110	1013.33	1083.33	1153.33	1100	1233.33	1110	1143.33	1043.33	1086.67
1130	1130	1130	1030	1090	1153.33	1106.67	1216.67	1070	1126.67	1043.33	1073.33
1130	1123.33	1126.67	1013.33	1100	1156.67	1113.33	1196.67	1103.33	1133.33	1040	1106.67
1110	1143.33	1130	1040	1103.33	1156.67	1110	1190	1086.67	1110	1050	1103.33
1150	1150	1126.67	1043.33	1066.67	1160	1133.33	1223.33	1070	1140	1040	1110
1126.67	1126.67	1110	1036.67	1080	1150	1096.67	1250	1080	1153.33	1026.67	1110
1150	1110	1093.33	1043.33	1110	1136.67	1090	1260	1076.67	1120	1026.67	1120
1143.33	1123.33	1113.33	996.667	1070	1146.67	1100	1283.33	1083.33	1120	1036.67	1093.33
1176.67	1113.33	1136.67	1016.67	1100	1133.33	1080	1273.33	1073.33	1120	1043.33	1096.67
1126.67	1100	1130	1050	1103.33	1153.33	1090	1276.67	1070	1136.67	1050	1120
1166.67	1116.67	1120	1050	1123.33	1156.67	1106.67	1250	1076.67	1100	1046.67	1113.33
1170	1103.33	1153.33	1043.33	1093.33	1140	1096.67	1223.33	1100	1120	1063.33	1113.33
1170	1106.67	1140	1046.67	1083.33	1116.67	1120	1243.33	1076.67	1123.33	1076.67	1123.33
1166.67	1123.33	1133.33	1040	1116.67	1126.67	1126.67	1223.33	1036.67	1133.33	1056.67	1123.33
1166.67	1136.67	1103.33	1040	1100	1133.33	1093.33	1236.67	1060	1123.33	1070	1110
1170	1096.67	1126.67	1043.33	1126.67	1156.67	1100	1270	1090	1096.67	1073.33	1096.67
1140	1093.33	1100	1026.67	1130	1133.33	1110	1260	1076.67	1096.67	1040	1100
1143.33	1083.33	1080	1023.33	1116.67	1136.67	1096.67	1266.67	1090	1113.33	1053.33	1093.33
1153.33	1096.67	1040	1016.67	1096.67	1153.33	1083.33	1256.67	1070	1133.33	1070	1113.33
1156.67	1056.67	1070	990	1093.33	1156.67	1113.33	1243.33	1070	1153.33	1063.33	1110
1123.33	1106.67	1073.33	983.333	1100	1173.33	1113.33	1263.33	1046.67	1140	1070	1123.33
1150	1110	1056.67	1016.67	1083.33	1153.33	1113.33	1253.33	1046.67	1153.33	1053.33	1136.67
1156.67	1103.33	1080	1026.67	1100	1120	1113.33	1223.33	1043.33	1163.33	1063.33	1123.33
1153.33	1113.33	1080	1006.67	1113.33	1103.33	1103.33	1240	1046.67	1173.33	1056.67	1146.67
1150	1086.67	1090	990	1120	1096.67	1063.33	1260	1063.33	1136.67	1053.33	1143.33
1153.33	1083.33	1100	996.667	1106.67	1120	1063.33	1283.33	1050	1150	1096.67	1133.33
1190	1066.67	1096.67	1020	1106.67	1120	1066.67	1283.33	1076.67	1160	1046.67	1130
1183.33	1056.67	1086.67	1003.33	1106.67	1110	1060	1300	1073.33	1156.67	1066.67	1140
1153.33	1066.67	1063.33	1016.67	1086.67	1126.67	1070	1250	1073.33	1150	1060	1120
1163.33	1076.67	1066.67	1023.33	1056.67	1150	1076.67	1223.33	1086.67	1150	1036.67	1103.33
1166.67	1076.67	1073.33	1030	1083.33	1126.67	1076.67	1246.67	1093.33	1156.67	1020	1133.33
1173.33	1063.33	1110	1036.67	1083.33	1140	1103.33	1223.33	1070	1146.67	1050	1120
1166.67	1096.67	1076.67	1033.33	1080	1123.33	1093.33	1230	1093.33	1103.33	1033.33	1126.67
1146.67	1066.67	1076.67	1043.33	1066.67	1146.67	1096.67	1236.67	1093.33	1133.33	1016.67	1116.67
1156.67	1073.33	1093.33	1026.67	1063.33	1130	1113.33	1240	1066.67	1136.67	1036.67	1123.33
1123.33	1090	1103.33	1003.33	1066.67	1116.67	1073.33	1250	1066.67	1123.33	1013.33	1136.67
1146.67	1090	1100	1010	1070	1113.33	1090	1270	1090	1140	1040	1133.33
1120	1086.67	1073.33	1023.33	1073.33	1120	1076.67	1266.67	1083.33	1126.67	1053.33	1126.67
1173.33	1073.33	1100	1030	1060	1126.67	1090	1253.33	1090	1100	1043.33	1136.67
1150	1046.67	1083.33	1040	1060	1103.33	1063.33	1240	1103.33	1110	1050	1133.33
1170	1053.33	1103.33	1033.33	1053.33	1096.67	1076.67	1280	1123.33	1110	1013.33	1143.33
1186.67	1060	1086.67	1063.33	1046.67	1116.67	1073.33	1280	1100	1106.67	1030	1106.67
1140	1050	1090	1043.33	1046.67	1123.33	1080	1260	1100	1113.33	1056.67	1103.33
1153.33	1063.33	1086.67	1033.33	1076.67	1126.67	1093.33	1300	1083.33	1113.33	1056.67	1120
1160	1063.33	1110	1043.33	1060	1113.33	1103.33	1296.67	1100	1110	1043.33	1126.67
1163.33	1063.33	1103.33	1023.33	1070	1110	1080	1253.33	1120	1110	1040	1130
1170	1063.33	1080	1020	1073.33	1100	1090	1233.33	1056.67	1120	1050	1116.67
1126.67	1076.67	1083.33	1026.67	1066.67	1090	1083.33	1220	1083.33	1110	1060	1123.33
1173.33	1096.67	1060	1036.67	1056.67	1116.67	1046.67	1210	1086.67	1150	1053.33	1116.67
1160	1090	1083.33	1046.67	1073.33	1113.33	1033.33	1236.67	1090	1143.33	1046.67	1146.67
1153.33	1106.67	1090	1030	1056.67	1110	1050	1233.33	1076.67	1156.67	1040	1150
1160	1096.67	1086.67	1016.67	1056.67	1100	1080	1230	1073.33	1143.33	1023.33	1143.33
1156.67	1070	1080	1010	1070	1093.33	1070	1240	1086.67	1123.33	1013.33	1146.67
1186.67	1083.33	1090	1006.67	1076.67	1096.67	1096.67	1250	1073.33	1116.67	1013.33	1156.67
1163.33	1096.67	1066.67	993.333	1063.33	1106.67	1076.67	1233.33	1090	1123.33	1043.33	1136.67
1140	1103.33	1076.67	1006.67	1080	1093.33	1076.67	1246.67	1110	1126.67	1056.67	1163.33
1150	1113.33	1066.67	1010	1086.67	1100	1103.33	1290	1093.33	1123.33	1020	1180
1176.67	1126.67	1060	1046.67	1096.67	1110	1100	1290	1096.67	1126.67	996.667	1190
1173.33	1106.67	1066.67	1013.33	1066.67	1126.67	1073.33	1260	1096.67	1120	1000	1150
1163.33	1106.67	1086.67	1006.67	1060	1103.33	1070	1213.33	1103.33	1136.67	1013.33	1146.67
1163.33	1110	1076.67	1006.67	1100	1070	1076.67	1216.67	1076.67	1113.33	1013.33	1156.67
1156.67	1103.33	1096.67	1010	1106.67	1070	1073.33	1260	1093.33	1086.67	1036.67	1163.33
1170	1133.33	1100	1010	1083.33	1086.67	1066.67	1250	1090	1083.33	1033.33	1166.67
1156.67	1113.33	1100	1026.67	1126.67	1103.33	1056.67	1260	1086.67	1120	1036.67	1130
1166.67	1093.33	1100	1030	1093.33	1106.67	1063.33	1286.67	1073.33	1106.67	1056.67	1156.67
1190	1126.67	1093.33	1006.67	1083.33	1126.67	1053.33	1266.67	1113.33	1116.67	1043.33	1173.33
1160	1106.67	1086.67	1023.33	1103.33	1123.33	1073.33	1283.33	1103.33	1070	1056.67	1183.33
1166.67	1103.33	1066.67	1016.67	1100	1143.33	1053.33	1256.67	1123.33	1073.33	1030	1163.33
1156.67	1126.67	1063.33	1003.33	1096.67	1126.67	1073.33	1290	1126.67	1096.67	1020	1136.67
1156.67	1136.67	1086.67	1010	1103.33	1150	1106.67	1273.33	1093.33	1100	1030	1126.67
1156.67	1103.33	1090	1006.67	1080	1133.33	1116.67	1273.33	1090	1116.67	1050	1126.67
1153.33	1113.33	1073.33	1013.33	1106.67	1160	1110	1266.67	1093.33	1083.33	1053.33	1136.67
1140	1113.33	1083.33	1013.33	1106.67	1140	1073.33	1273.33	1090	1100	1053.33	1133.33
1126.67	1103.33	1100	1020	1076.67	1136.67	1060	1280	1090	1116.67	1056.67	1130
1130	1136.67	1080	1013.33	1086.67	1133.33	1080	1263.33	1110	1103.33	1073.33	1110
1160	1120	1083.33	983.333	1083.33	1173.33	1066.67	1273.33	1083.33	1146.67	1060	1150
1166.67	1120	1056.67	1016.67	1100	1136.67	1090	1253.33	1096.67	1120	1036.67	1166.67
1133.33	1103.33	1070	1006.67	1093.33	1143.33	1093.33	1273.33	1090	1153.33	1056.67	1173.33
1143.33	1096.67	1063.33	1006.67	1076.67	1146.67	1080	1256.67	1073.33	1080	1026.67	1170
1156.67	1120	1063.33	993.333	1090	1160	1066.67	1243.33	1096.67	1150	1040	1160
1160	1123.33	1063.33	1006.67	1070	1180	1083.33	1236.67	1090	1126.67	1026.67	1146.67
1173.33	1150	1070	1006.67	1063.33	1180	1103.33	1243.33	1073.33	1120	1050	1136.67
1130	1113.33	1053.33	996.667	1100	1156.67	1096.67	1250	1080	1146.67	1076.67	1156.67
1140	1143.33	1063.33	1020	1086.67	1153.33	1093.33	1256.67	1103.33	1130	1056.67	1143.33
1133.33	1130	1056.67	1006.67	1083.33	1140	1076.67	1256.67	1103.33	1106.67	1036.67	1136.67
1136.67	1073.33	1050	1016.67	1103.33	1126.67	1090	1266.67	1126.67	1100	1043.33	1143.33
1170	1073.33	1043.33	1003.33	1110	1150	1126.67	1286.67	1143.33	1100	1036.67	1130
1160	1093.33	1066.67	1013.33	1070	1163.33	1093.33	1276.67	1113.33	1110	1000	1146.67
1150	1090	1043.33	990	1103.33	1160	1110	1233.33	1120	1083.33	1020	1133.33
1160	1100	1046.67	966.667	1100	1176.67	1103.33	1256.67	1100	1096.67	1026.67	1146.67
1140	1110	1060	973.333	1076.67	1163.33	1103.33	1270	1060	1113.33	1043.33	1170
1153.33	1093.33	1060	983.333	1093.33	1153.33	1086.67	1240	1083.33	1083.33	1020	1143.33
1123.33	1090	1066.67	1010	1090	1163.33	1076.67	1243.33	1083.33	1093.33	1030	1160
1163.33	1100	1060	996.667	1126.67	1163.33	1093.33	1253.33	1093.33	1073.33	1020	1153.33
1156.67	1106.67	1056.67	980	1110	1146.67	1096.67	1240	1100	1083.33	1010	1170
1160	1113.33	1050	993.333	1113.33	1170	1103.33	1250	1080	1100	1020	1153.33
1136.67	1126.67	1083.33	980	1096.67	1156.67	1106.67	1256.67	1070	1093.33	1040	1133.33
1126.67	1113.33	1096.67	996.667	1076.67	1156.67	1080	1246.67	1076.67	1100	1036.67	1123.33
1123.33	1073.33	1073.33	976.667	1076.67	1146.67	1063.33	1233.33	1053.33	1120	1016.67	1136.67
1116.67	1123.33	1080	1006.67	1080	1153.33	1066.67	1210	1090	1123.33	1036.67	1113.33
1143.33	1133.33	1086.67	996.667	1060	1160	1110	1236.67	1073.33	1096.67	1040	1106.67
1140	1123.33	1110	993.333	1046.67	1143.33	1073.33	1230	1053.33	1103.33	1020	1133.33
1176.67	1140	1100	1003.33	1073.33	1156.67	1050	1233.33	1063.33	1080	1006.67	1110
1163.33	1113.33	1086.67	1026.67	1046.67	1166.67	1070	1240	1053.33	1096.67	1006.67	1113.33
1196.67	1090	1093.33	1020	1070	1176.67	1063.33	1233.33	1093.33	1106.67	1030	1130
1166.67	1100	1076.67	1046.67	1070	1173.33	1066.67	1220	1120	1093.33	1023.33	1096.67
1146.67	1063.33	1080	996.667	1070	1166.67	1043.33	1200	1070	1110	1013.33	1086.67
1170	1093.33	1076.67	1006.67	1046.67	1153.33	1060	1183.33	1086.67	1110	1020	1123.33
1196.67	1090	1080	1010	1080	1150	1060	1190	1096.67	1116.67	1006.67	1130
1173.33	1086.67	1060	1023.33	1030	1143.33	1043.33	1220	1106.67	1100	1020	1113.33
1176.67	1093.33	1056.67	1020	1070	1156.67	1083.33	1213.33	1096.67	1076.67	1013.33	1123.33
1180	1070	1046.67	1003.33	1056.67	1120	1060	1236.67	1100	1086.67	1023.33	1136.67
1176.67	1090	1063.33	1033.33	1060	1146.67	1063.33	1230	1090	1100	1013.33	1123.33
1166.67	1100	1076.67	1023.33	1090	1170	1066.67	1250	1093.33	1103.33	1023.33	1116.67
1176.67	1086.67	1086.67	1023.33	1083.33	1173.33	1090	1230	1090	1086.67	1016.67	1133.33
1153.33	1083.33	1116.67	990	1083.33	1163.33	1096.67	1223.33	1066.67	1080	1003.33	1143.33
1166.67	1096.67	1116.67	996.667	1073.33	1163.33	1093.33	1206.67	1083.33	1113.33	1026.67	1136.67
1193.33	1103.33	1113.33	1013.33	1083.33	1170	1093.33	1230	1056.67	1086.67	1006.67	1130
1200	1090	1106.67	1020	1080	1143.33	1083.33	1223.33	1093.33	1113.33	1030	1150
1196.67	1133.33	1086.67	1036.67	1093.33	1126.67	1103.33	1250	1076.67	1103.33	1036.67	1120
1180	1126.67	1100	1033.33	1106.67	1136.67	1106.67	1253.33	1066.67	1116.67	1046.67	1110
1183.33	1116.67	1080	1016.67	1066.67	1133.33	1086.67	1236.67	1090	1100	1013.33	1126.67
1166.67	1100	1080	1023.33	1050	1120	1096.67	1266.67	1086.67	1120	986.667	1133.33
1170	1083.33	1106.67	1016.67	1056.67	1130	1070	1220	1073.33	1100	993.333	1136.67
1173.33	1093.33	1103.33	1010	1070	1110	1076.67	1223.33	1070	1093.33	1006.67	1156.67
1176.67	1100	1106.67	1020	1090	1130	1090	1220	1066.67	1123.33	1016.67	1133.33
1203.33	1093.33	1080	1016.67	1073.33	1113.33	1140	1273.33	1066.67	1110	1000	1116.67
1196.67	1086.67	1093.33	1033.33	1056.67	1123.33	1143.33	1203.33	1080	1100	993.333	1113.33
1156.67	1063.33	1106.67	1030	1043.33	1143.33	1103.33	1216.67	1043.33	1120	993.333	1133.33
1153.33	1110	1093.33	1030	1060	1153.33	1100	1233.33	1053.33	1116.67	970	1153.33
1133.33	1080	1066.67	990	1070	1153.33	1096.67	1250	1046.67	1103.33	993.333	1133.33
1163.33	1076.67	1076.67	1026.67	1080	1183.33	1090	1266.67	1056.67	1103.33	990	1146.67
1163.33	1100	1120	1016.67	1046.67	1170	1070	1286.67	1040	1066.67	1013.33	1126.67
1170	1080	1130	1030	1056.67	1160	1056.67	1250	1073.33	1100	1013.33	1123.33
1183.33	1083.33	1130	1006.67	1050	1156.67	1050	1246.67	1093.33	1090	1010	1120
1153.33	1093.33	1133.33	1023.33	1043.33	1156.67	1060	1226.67	1083.33	1113.33	1020	1130
1173.33	1116.67	1096.67	1020	1066.67	1143.33	1090	1236.67	1053.33	1120	1036.67	1123.33
1156.67	1090	1080	1053.33	1050	1146.67	1110	1216.67	1100	1073.33	1043.33	1143.33
1146.67	1090	1086.67	1020	1050	1153.33	1090	1243.33	1046.67	1086.67	1046.67	1160
1183.33	1096.67	1080	1040	1066.67	1140	1053.33	1246.67	1050	1093.33	1013.33	1143.33
1190	1140	1070	1023.33	1096.67	1133.33	1083.33	1233.33	1070	1113.33	1036.67	1130
1196.67	1146.67	1086.67	1010	1073.33	1136.67	1063.33	1256.67	1060	1086.67	1036.67	1140
1190	1143.33	1090	990	1050	1130	1096.67	1246.67	1090	1110	1050	1130
1193.33	1090	1103.33	1000	1056.67	1130	1080	1230	1110	1093.33	1046.67	1126.67
1190	1093.33	1110	1030	1070	1140	1066.67	1236.67	1093.33	1106.67	1020	1113.33
1190	1103.33	1103.33	1013.33	1080	1150	1083.33	1256.67	1063.33	1113.33	1043.33	1140
1193.33	1106.67	1100	1043.33	1070	1143.33	1063.33	1216.67	1056.67	1106.67	1030	1146.67
1176.67	1083.33	1080	1040	1090	1133.33	1086.67	1246.67	1100	1100	1026.67	1133.33
1176.67	1096.67	1126.67	1046.67	1076.67	1153.33	1086.67	1233.33	1083.33	1093.33	1013.33	1136.67
1206.67	1100	1106.67	1046.67	1070	1146.67	1063.33	1230	1103.33	1106.67	1016.67	1126.67
1190	1143.33	1090	1056.67	1090	1153.33	1063.33	1266.67	1090	1130	1030	1126.67
1156.67	1146.67	1126.67	1043.33	1046.67	1140	1066.67	1263.33	1086.67	1106.67	1036.67	1146.67
1150	1116.67	1130	1063.33	1070	1133.33	1086.67	1246.67	1090	1100	1060	1136.67
1166.67	1113.33	1096.67	1036.67	1080	1173.33	1086.67	1246.67	1070	1120	1046.67	1123.33
1176.67	1120	1080	1023.33	1086.67	1203.33	1063.33	1296.67	1053.33	1100	1020	1106.67
1203.33	1110	1073.33	1023.33	1100	1190	1073.33	1250	1070	1080	1036.67	1120
1193.33	1153.33	1076.67	1033.33	1066.67	1183.33	1056.67	1310	1086.67	1083.33	1023.33	1153.33
1183.33	1126.67	1080	1033.33	1090	1163.33	1046.67	1266.67	1106.67	1073.33	1016.67	1160
1163.33	1093.33	1070	1030	1070	1146.67	1080	1243.33	1083.33	1110	1023.33	1136.67
1180	1100	1066.67	1020	1083.33	1166.67	1093.33	1276.67	1073.33	1100	1013.33	1163.33
1166.67	1123.33	1080	1033.33	1046.67	1170	1116.67	1266.67	1066.67	1076.67	1040	1163.33
1143.33	1130	1083.33	1023.33	1056.67	1173.33	1100	1246.67	1066.67	1083.33	1043.33	1166.67
1150	1113.33	1073.33	1020	1063.33	1163.33	1083.33	1273.33	1086.67	1090	1040	1140
1153.33	1080	1086.67	1033.33	1073.33	1156.67	1063.33	1256.67	1063.33	1096.67	1013.33	1146.67
1143.33	1113.33	1113.33	1033.33	1100	1143.33	1066.67	1260	1076.67	1106.67	1033.33	1123.33
1160	1110	1113.33	1023.33	1090	1140	1063.33	1253.33	1076.67	1103.33	1033.33	1136.67
1146.67	1093.33	1090	1023.33	1093.33	1150	1083.33	1240	1066.67	1113.33	1043.33	1120
1140	1083.33	1046.67	1013.33	1073.33	1163.33	1056.67	1226.67	1073.33	1096.67	1036.67	1110
1166.67	1083.33	1053.33	1033.33	1053.33	1150	1066.67	1256.67	1083.33	1106.67	1026.67	1130
1146.67	1080	1093.33	1033.33	1076.67	1130	1053.33	1250	1056.67	1116.67	1046.67	1126.67
1173.33	1103.33	1073.33	1036.67	1073.33	1166.67	1070	1230	1100	1086.67	1073.33	1136.67
1173.33	1113.33	1080	1033.33	1043.33	1143.33	1096.67	1253.33	1106.67	1070	1046.67	1133.33
1170	1130	1106.67	1020	1063.33	1130	1063.33	1253.33	1103.33	1093.33	1056.67	1133.33
1173.33	1116.67	1100	986.667	1056.67	1143.33	1060	1256.67	1080	1110	1043.33	1123.33
1173.33	1110	1103.33	1003.33	1066.67	1106.67	1076.67	1276.67	1120	1103.33	1030	1120
1166.67	1130	1086.67	1003.33	1073.33	1153.33	1066.67	1276.67	1086.67	1100	1010	1120
1156.67	1120	1116.67	1030	1103.33	1133.33	1080	1283.33	1073.33	1096.67	1013.33	1140
1160	1116.67	1120	1046.67	1086.67	1093.33	1076.67	1293.33	1083.33	1073.33	1046.67	1113.33
1203.33	1096.67	1120	1033.33	1086.67	1083.33	1080	1293.33	1076.67	1110	1033.33	1110
1203.33	1083.33	1100	1033.33	1060	1113.33	1113.33	1300	1066.67	1113.33	1053.33	1120
1180	1106.67	1116.67	1016.67	1053.33	1136.67	1063.33	1323.33	1076.67	1086.67	1050	1126.67
1200	1106.67	1130	1050	1093.33	1163.33	1090	1323.33	1073.33	1106.67	1050	1123.33
1176.67	1110	1103.33	1016.67	1093.33	1123.33	1113.33	1283.33	1073.33	1090	1043.33	1143.33
1200	1080	1106.67	1030	1080	1113.33	1096.67	1306.67	1093.33	1083.33	1056.67	1143.33
1160	1123.33	1096.67	1030	1043.33	1126.67	1080	1290	1073.33	1090	1043.33	1136.67
1160	1113.33	1110	1046.67	1060	1133.33	1110	1266.67	1096.67	1086.67	1056.67	1120
1193.33	1070	1090	1036.67	1060	1103.33	1090	1256.67	1080	1100	1040	1120
1200	1110	1086.67	1040	1030	1110	1086.67	1313.33	1096.67	1106.67	1036.67	1153.33
1186.67	1123.33	1080	1003.33	1060	1116.67	1076.67	1296.67	1066.67	1080	1030	1176.67
1213.33	1123.33	1093.33	1006.67	1080	1126.67	1123.33	1286.67	1073.33	1066.67	1043.33	1146.67
1220	1133.33	1096.67	1033.33	1083.33	1150	1090	1293.33	1070	1060	1036.67	1133.33
1166.67	1126.67	1106.67	1036.67	1096.67	1133.33	1093.33	1280	1060	1080	1040	1136.67
1160	1076.67	1093.33	1033.33	1073.33	1146.67	1086.67	1256.67	1073.33	1093.33	1036.67	1160
1200	1066.67	1093.33	1016.67	1033.33	1156.67	1113.33	1266.67	1086.67	1073.33	1043.33	1156.67
1150	1110	1113.33	1023.33	1073.33	1160	1093.33	1250	1106.67	1106.67	1036.67	1146.67
1126.67	1086.67	1120	1033.33	1040	1163.33	1086.67	1260	1083.33	1063.33	1030	1136.67
1166.67	1086.67	1083.33	1050	1056.67	1153.33	1086.67	1253.33	1130	1116.67	1033.33	1146.67
1150	1066.67	1106.67	1046.67	1050	1153.33	1073.33	1246.67	1096.67	1086.67	1046.67	1126.67
1153.33	1070	1113.33	1040	1070	1126.67	1090	1260	1100	1036.67	1046.67	1173.33
1150	1103.33	1076.67	1030	1073.33	1103.33	1103.33	1283.33	1090	1090	1046.67	1160
1166.67	1066.67	1076.67	1016.67	1076.67	1160	1103.33	1243.33	1090	1083.33	1053.33	1163.33
1186.67	1076.67	1083.33	1013.33	1063.33	1163.33	1140	1256.67	1086.67	1083.33	1063.33	1166.67
1183.33	1090	1083.33	1013.33	1100	1136.67	1093.33	1283.33	1090	1060	1056.67	1163.33
1176.67	1100	1093.33	1030	1070	1140	1083.33	1300	1096.67	1073.33	1046.67	1170
1153.33	1093.33	1083.33	1003.33	1050	1160	1090	1283.33	1106.67	1080	1053.33	1176.67
1193.33	1073.33	1080	1056.67	1043.33	1150	1060	1243.33	1083.33	1116.67	1040	1153.33
1160	1110	1086.67	1033.33	1063.33	1136.67	1063.33	1273.33	1090	1110	1006.67	1156.67
1126.67	1096.67	1073.33	1023.33	1090	1160	1043.33	1270	1103.33	1093.33	1016.67	1143.33
1153.33	1126.67	1076.67	1033.33	1030	1126.67	1080	1283.33	1113.33	1076.67	1016.67	1120
1153.33	1090	1090	1026.67	1080	1143.33	1066.67	1256.67	1110	1063.33	1033.33	1136.67
1160	1056.67	1090	1046.67	1080	1143.33	1083.33	1246.67	1096.67	1056.67	1040	1136.67
1163.33	1056.67	1083.33	1033.33	1083.33	1173.33	1090	1246.67	1090	1096.67	1026.67	1116.67
1133.33	1076.67	1076.67	1020	1056.67	1190	1100	1230	1113.33	1100	1036.67	1130
1133.33	1053.33	1063.33	1033.33	1073.33	1176.67	1076.67	1226.67	1123.33	1110	1033.33	1100
1110	1060	1053.33	1050	1073.33	1136.67	1073.33	1210	1060	1063.33	1060	1133.33
1156.67	1046.67	1030	1056.67	1070	1156.67	1080	1233.33	1080	1083.33	1040	1153.33
1153.33	1080	1033.33	1056.67	1083.33	1146.67	1090	1240	1070	1083.33	1040	1143.33
1106.67	1096.67	1073.33	1043.33	1036.67	1163.33	1046.67	1236.67	1090	1073.33	1033.33	1153.33
1113.33	1103.33	1060	1060	1020	1156.67	1043.33	1256.67	1066.67	1086.67	1053.33	1190
1156.67	1083.33	1063.33	1026.67	1056.67	1170	1046.67	1256.67	1060	1113.33	1040	1186.67
1133.33	1090	1063.33	1016.67	1043.33	1166.67	1060	1233.33	1080	1126.67	1046.67	1140
1130	1096.67	1083.33	1030	1046.67	1156.67	1086.67	1223.33	1063.33	1083.33	1026.67	1136.67
1120	1080	1073.33	1036.67	1053.33	1153.33	1023.33	1236.67	1043.33	1110	1016.67	1163.33
1156.67	1083.33	1053.33	1010	1046.67	1133.33	1066.67	1240	1066.67	1106.67	1053.33	1166.67
1150	1113.33	1046.67	1023.33	1070	1150	1066.67	1256.67	1050	1113.33	1043.33	1156.67
1196.67	1090	1066.67	1023.33	1070	1150	1053.33	1250	1076.67	1106.67	1050	1140
1190	1110	1060	1020	1083.33	1146.67	1060	1233.33	1083.33	1113.33	1040	1170
1136.67	1093.33	1076.67	1046.67	1070	1156.67	1070	1250	1100	1113.33	1046.67	1156.67
1158.42	1099.56	1089.8	1023.79	1078.31	1142.21	1081.6	1249.91	1082.28	1107.47	1037.45	1131.64
23.2874	22.367	22.8437	19.0975	21.7512	22.8523	20.8928	25.3797	19.2126	23.0836	19.3623	23.0089
10	-30	-6.66667	-3.33333	3.33333	6.66667	-20	13.3333	6.66667	10	-16.6667	6.66667
10	10	10	3.33333	-10	-13.3333	26.6667	-16.6667	36.6667	-13.3333	10	10
-3.33333	-20	3.33333	6.66667	-23.3333	0	-3.33333	6.66667	-16.6667	6.66667	-10	-13.3333
13.3333	23.3333	16.6667	-3.33333	6.66667	13.3333	-23.3333	0	3.33333	13.3333	13.3333	13.3333
6.66667	13.3333	-3.33333	0	20	-26.6667	0	-10	-13.3333	-33.3333	3.33333	-13.3333
-50	-3.33333	-13.3333	20	-13.3333	16.6667	30	-26.6667	0	-10	3.33333	0
-3.33333	16.6667	0	16.6667	-23.3333	-23.3333	-3.33333	40	16.6667	20	-3.33333	-13.3333
40	-33.3333	10	-20	10	16.6667	-3.33333	-26.6667	20	-23.3333	-16.6667	-16.6667
-20	-23.3333	0	23.3333	16.6667	0	-16.6667	20	6.66667	-10	-10	10
-13.3333	20	0	-13.3333	3.33333	-3.33333	-6.66667	10	-20	13.3333	16.6667	13.3333
6.66667	36.6667	-23.3333	-33.3333	43.3333	10	36.6667	3.33333	13.3333	-3.33333	20	0
16.6667	-20	-3.33333	6.66667	-20	-16.6667	-20	-6.66667	-13.3333	33.3333	-10	6.66667
-13.3333	6.66667	3.33333	23.3333	-43.3333	26.6667	-23.3333	-10	-16.6667	3.33333	0	-6.66667
30	3.33333	10	-30	3.33333	-26.6667	10	6.66667	26.6667	0	13.3333	13.3333
13.3333	-40	-30	23.3333	10	10	0	-10	6.66667	-10	-36.6667	0
-13.3333	23.3333	46.6667	-16.6667	-10	16.6667	3.33333	40	-10	6.66667	16.6667	-10
-20	0	10	13.3333	16.6667	-26.6667	-26.6667	0	-33.3333	-33.3333	-13.3333	-10
-26.6667	6.66667	-20	-6.66667	23.3333	-3.33333	-6.66667	-33.3333	16.6667	23.3333	-3.33333	-6.66667
13.3333	13.3333	3.33333	3.33333	6.66667	-16.6667	30	33.3333	10	36.6667	6.66667	-6.66667
-6.66667	23.3333	-6.66667	33.3333	-16.6667	-13.3333	-16.6667	-3.33333	16.6667	-30	6.66667	16.6667
16.6667	-6.66667	10	-50	0	33.3333	33.3333	20	-36.6667	10	13.3333	0
-6.66667	6.66667	6.66667	16.6667	10	30	40	-6.66667	-6.66667	13.3333	-16.6667	-23.3333
3.33333	-33.3333	-10	-6.66667	23.3333	-13.3333	-40	-16.6667	20	-16.6667	6.66667	10
3.33333	6.66667	3.33333	-13.3333	-30	-16.6667	16.6667	10	-20	33.3333	-20	-3.33333
-3.33333	-13.3333	13.3333	-26.6667	13.3333	16.6667	0	-20	30	0	3.33333	3.33333
-3.33333	26.6667	-33.3333	40	3.33333	-3.33333	-13.3333	23.3333	33.3333	-23.3333	13.3333	-26.6667
16.6667	-3.33333	0	0	10	-3.33333	26.6667	-23.3333	-16.6667	20	-13.3333	43.3333
-13.3333	10	10	-23.3333	-46.6667	0	-6.66667	-3.33333	10	-6.66667	3.33333	-16.6667
3.33333	3.33333	20	16.6667	6.66667	0	6.66667	-16.6667	-40	-16.6667	0	-13.3333
0	-6.66667	-3.33333	-16.6667	10	3.33333	6.66667	-20	33.3333	6.66667	-3.33333	33.3333
-20	20	3.33333	26.6667	3.33333	0	-3.33333	-6.66667	-16.6667	-23.3333	10	-3.33333
40	6.66667	-3.33333	3.33333	-36.6667	3.33333	23.3333	33.3333	-16.6667	30	-10	6.66667
-23.3333	-23.3333	-16.6667	-6.66667	13.3333	-10	-36.6667	26.6667	10	13.3333	-13.3333	0
23.3333	-16.6667	-16.6667	6.66667	30	-13.3333	-6.66667	10	-3.33333	-33.3333	0	10
-6.66667	13.3333	20	-46.6667	-40	10	10	23.3333	6.66667	0	10	-26.6667
33.3333	-10	23.3333	20	30	-13.3333	-20	-10	-10	0	6.66667	3.33333
-50	-13.3333	-6.66667	33.3333	3.33333	20	10	3.33333	-3.33333	16.6667	6.66667	23.3333
40	16.6667	-10	0	20	3.33333	16.6667	-26.6667	6.66667	-36.6667	-3.33333	-6.66667
3.33333	-13.3333	33.3333	-6.66667	-30	-16.6667	-10	-26.6667	23.3333	20	16.6667	0
0	3.33333	-13.3333	3.33333	-10	-23.3333	23.3333	20	-23.3333	3.33333	13.3333	10
-3.33333	16.6667	-6.66667	-6.66667	33.3333	10	6.66667	-20	-40	10	-20	0
0	13.3333	-30	0	-16.6667	6.66667	-33.3333	13.3333	23.3333	-10	13.3333	-13.3333
3.33333	-40	23.3333	3.33333	26.6667	23.3333	6.66667	33.3333	30	-26.6667	3.33333	-13.3333
-30	-3.33333	-26.6667	-16.6667	3.33333	-23.3333	10	-10	-13.3333	0	-33.3333	3.33333
3.33333	-10	-20	-3.33333	-13.3333	3.33333	-13.3333	6.66667	13.3333	16.6667	13.3333	-6.66667
10	13.3333	-40	-6.66667	-20	16.6667	-13.3333	-10	-20	20	16.6667	20
3.33333	-40	30	-26.6667	-3.33333	3.33333	30	-13.3333	0	20	-6.66667	-3.33333
-33.3333	50	3.33333	-6.66667	6.66667	16.6667	0	20	-23.3333	-13.3333	6.66667	13.3333
26.6667	3.33333	-16.6667	33.3333	-16.6667	-20	0	-10	0	13.3333	-16.6667	13.3333
6.66667	-6.66667	23.3333	10	16.6667	-33.3333	0	-30	-3.33333	10	10	-13.3333
-3.33333	10	0	-20	13.3333	-16.6667	-10	16.6667	3.33333	10	-6.66667	23.3333
-3.33333	-26.6667	10	-16.6667	6.66667	-6.66667	-40	20	16.6667	-36.6667	-3.33333	-3.33333
3.33333	-3.33333	10	6.66667	-13.3333	23.3333	0	23.3333	-13.3333	13.3333	43.3333	-10
36.6667	-16.6667	-3.33333	23.3333	0	0	3.33333	0	26.6667	10	-50	-3.33333
-6.66667	-10	-10	-16.6667	0	-10	-6.66667	16.6667	-3.33333	-3.33333	20	10
-30	10	-23.3333	13.3333	-20	16.6667	10	-50	0	-6.66667	-6.66667	-20
10	10	3.33333	6.66667	-30	23.3333	6.66667	-26.6667	13.3333	0	-23.3333	-16.6667
3.33333	0	6.66667	6.66667	26.6667	-23.3333	0	23.3333	6.66667	6.66667	-16.6667	30
6.66667	-13.3333	36.6667	6.66667	0	13.3333	26.6667	-23.3333	-23.3333	-10	30	-13.3333
-6.66667	33.3333	-33.3333	-3.33333	-3.33333	-16.6667	-10	6.66667	23.3333	-43.3333	-16.6667	6.66667
-20	-30	0	10	-13.3333	23.3333	3.33333	6.66667	0	30	-16.6667	-10
10	6.66667	16.6667	-16.6667	-3.33333	-16.6667	16.6667	3.33333	-26.6667	3.33333	20	6.66667
-33.3333	16.6667	10	-23.3333	3.33333	-13.3333	-40	10	0	-13.3333	-23.3333	13.3333
23.3333	0	-3.33333	6.66667	3.33333	-3.33333	16.6667	20	23.3333	16.6667	26.6667	-3.33333
-26.6667	-3.33333	-26.6667	13.3333	3.33333	6.66667	-13.3333	-3.33333	-6.66667	-13.3333	13.3333	-6.66667
53.3333	-13.3333	26.6667	6.66667	-13.3333	6.66667	13.3333	-13.3333	6.66667	-26.6667	-10	10
-23.3333	-26.6667	-16.6667	10	0	-23.3333	-26.6667	-13.3333	13.3333	10	6.66667	-3.33333
20	6.66667	20	-6.66667	-6.66667	-6.66667	13.3333	40	20	0	-36.6667	10
16.6667	6.66667	-16.6667	30	-6.66667	20	-3.33333	0	-23.3333	-3.33333	16.6667	-36.6667
-46.6667	-10	3.33333	-20	0	6.66667	6.66667	-20	0	6.66667	26.6667	-3.33333
13.3333	13.3333	-3.33333	-10	30	3.33333	13.3333	40	-16.6667	0	0	16.6667
6.66667	0	23.3333	10	-16.6667	-13.3333	10	-3.33333	16.6667	-3.33333	-13.3333	6.66667
3.33333	0	-6.66667	-20	10	-3.33333	-23.3333	-43.3333	20	0	-3.33333	3.33333
6.66667	0	-23.3333	-3.33333	3.33333	-10	10	-20	-63.3333	10	10	-13.3333
-43.3333	13.3333	3.33333	6.66667	-6.66667	-10	-6.66667	-13.3333	26.6667	-10	10	6.66667
46.6667	20	-23.3333	10	-10	26.6667	-36.6667	-10	3.33333	40	-6.66667	-6.66667
-13.3333	-6.66667	23.3333	10	16.6667	-3.33333	-13.3333	26.6667	3.33333	-6.66667	-6.66667	30
-6.66667	16.6667	6.66667	-16.6667	-16.6667	-3.33333	16.6667	-3.33333	-13.3333	13.3333	-6.66667	3.33333
6.66667	-10	-3.33333	-13.3333	0	-10	30	-3.33333	-3.33333	-13.3333	-16.6667	-6.66667
-3.33333	-26.6667	-6.66667	-6.66667	13.3333	-6.66667	-10	10	13.3333	-20	-10	3.33333
30	13.3333	10	-3.33333	6.66667	3.33333	26.6667	10	-13.3333	-6.66667	0	10
-23.3333	13.3333	-23.3333	-13.3333	-13.3333	10	-20	-16.6667	16.6667	6.66667	30	-20
-23.3333	6.66667	10	13.3333	16.6667	-13.3333	0	13.3333	20	3.33333	13.3333	26.6667
10	10	-10	3.33333	6.66667	6.66667	26.6667	43.3333	-16.6667	-3.33333	-36.6667	16.6667
26.6667	13.3333	-6.66667	36.6667	10	10	-3.33333	0	3.33333	3.33333	-23.3333	10
-3.33333	-20	6.66667	-33.3333	-30	16.6667	-26.6667	-30	0	-6.66667	3.33333	-40
-10	0	20	-6.66667	-6.66667	-23.3333	-3.33333	-46.6667	6.66667	16.6667	13.3333	-3.33333
0	3.33333	-10	0	40	-33.3333	6.66667	3.33333	-26.6667	-23.3333	0	10
-6.66667	-6.66667	20	3.33333	6.66667	0	-3.33333	43.3333	16.6667	-26.6667	23.3333	6.66667
13.3333	30	3.33333	0	-23.3333	16.6667	-6.66667	-10	-3.33333	-3.33333	-3.33333	3.33333
-13.3333	-20	0	16.6667	43.3333	16.6667	-10	10	-3.33333	36.6667	3.33333	-36.6667
10	-20	0	3.33333	-33.3333	3.33333	6.66667	26.6667	-13.3333	-13.3333	20	26.6667
23.3333	33.3333	-6.66667	-23.3333	-10	20	-10	-20	40	10	-13.3333	16.6667
-30	-20	-6.66667	16.6667	20	-3.33333	20	16.6667	-10	-46.6667	13.3333	10
6.66667	-3.33333	-20	-6.66667	-3.33333	20	-20	-26.6667	20	3.33333	-26.6667	-20
-10	23.3333	-3.33333	-13.3333	-3.33333	-16.6667	20	33.3333	3.33333	23.3333	-10	-26.6667
0	10	23.3333	6.66667	6.66667	23.3333	33.3333	-16.6667	-33.3333	3.33333	10	-10
0	-33.3333	3.33333	-3.33333	-23.3333	-16.6667	10	0	-3.33333	16.6667	20	0
-3.33333	10	-16.6667	6.66667	26.6667	26.6667	-6.66667	-6.66667	3.33333	-33.3333	3.33333	10
-13.3333	0	10	0	0	-20	-36.6667	6.66667	-3.33333	16.6667	0	-3.33333
-13.3333	-10	16.6667	6.66667	-30	-3.33333	-13.3333	6.66667	0	16.6667	3.33333	-3.33333
3.33333	33.3333	-20	-6.66667	10	-3.33333	20	-16.6667	20	-13.3333	16.6667	-20
30	-16.6667	3.33333	-30	-3.33333	40	-13.3333	10	-26.6667	43.3333	-13.3333	40
6.66667	0	-26.6667	33.3333	16.6667	-36.6667	23.3333	-20	13.3333	-26.6667	-23.3333	16.6667
-33.3333	-16.6667	13.3333	-10	-6.66667	6.66667	3.33333	20	-6.66667	33.3333	20	6.66667
10	-6.66667	-6.66667	0	-16.6667	3.33333	-13.3333	-16.6667	-16.6667	-73.3333	-30	-3.33333
13.3333	23.3333	0	-13.3333	13.3333	13.3333	-13.3333	-13.3333	23.3333	70	13.3333	-10
3.33333	3.33333	0	13.3333	-20	20	16.6667	-6.66667	-6.66667	-23.3333	-13.3333	-13.3333
13.3333	26.6667	6.66667	0	-6.66667	0	20	6.66667	-16.6667	-6.66667	23.3333	-10
-43.3333	-36.6667	-16.6667	-10	36.6667	-23.3333	-6.66667	6.66667	6.66667	26.6667	26.6667	20
10	30	10	23.3333	-13.3333	-3.33333	-3.33333	6.66667	23.3333	-16.6667	-20	-13.3333
-6.66667	-13.3333	-6.66667	-13.3333	-3.33333	-13.3333	-16.6667	0	0	-23.3333	-20	-6.66667
3.33333	-56.6667	-6.66667	10	20	-13.3333	13.3333	10	23.3333	-6.66667	6.66667	6.66667
33.3333	0	-6.66667	-13.3333	6.66667	23.3333	36.6667	20	16.6667	0	-6.66667	-13.3333
-10	20	23.3333	10	-40	13.3333	-33.3333	-10	-30	10	-36.6667	16.6667
-10	-3.33333	-23.3333	-23.3333	33.3333	-3.33333	16.6667	-43.3333	6.66667	-26.6667	20	-13.3333
10	10	3.33333	-23.3333	-3.33333	16.6667	-6.66667	23.3333	-20	13.3333	6.66667	13.3333
-20	10	13.3333	6.66667	-23.3333	-13.3333	0	13.3333	-40	16.6667	16.6667	23.3333
13.3333	-16.6667	0	10	16.6667	-10	-16.6667	-30	23.3333	-30	-23.3333	-26.6667
-30	-3.33333	6.66667	26.6667	-3.33333	10	-10	3.33333	0	10	10	16.6667
40	10	-6.66667	-13.3333	36.6667	0	16.6667	10	10	-20	-10	-6.66667
-6.66667	6.66667	-3.33333	-16.6667	-16.6667	-16.6667	3.33333	-13.3333	6.66667	10	-10	16.6667
3.33333	6.66667	-6.66667	13.3333	3.33333	23.3333	6.66667	10	-20	16.6667	10	-16.6667
-23.3333	13.3333	33.3333	-13.3333	-16.6667	-13.3333	3.33333	6.66667	-10	-6.66667	20	-20
-10	-13.3333	13.3333	16.6667	-20	0	-26.6667	-10	6.66667	6.66667	-3.33333	-10
-3.33333	-40	-23.3333	-20	0	-10	-16.6667	-13.3333	-23.3333	20	-20	13.3333
-6.66667	50	6.66667	30	3.33333	6.66667	3.33333	-23.3333	36.6667	3.33333	20	-23.3333
26.6667	10	6.66667	-10	-20	6.66667	43.3333	26.6667	-16.6667	-26.6667	3.33333	-6.66667
-3.33333	-10	23.3333	-3.33333	-13.3333	-16.6667	-36.6667	-6.66667	-20	6.66667	-20	26.6667
36.6667	16.6667	-10	10	26.6667	13.3333	-23.3333	3.33333	10	-23.3333	-13.3333	-23.3333
-13.3333	-26.6667	-13.3333	23.3333	-26.6667	10	20	6.66667	-10	16.6667	0	3.33333
33.3333	-23.3333	6.66667	-6.66667	23.3333	10	-6.66667	-6.66667	40	10	23.3333	16.6667
-30	10	-16.6667	26.6667	0	-3.33333	3.33333	-13.3333	26.6667	-13.3333	-6.66667	-33.3333
-20	-36.6667	3.33333	-50	0	-6.66667	-23.3333	-20	-50	16.6667	-10	-10
23.3333	30	-3.33333	10	-23.3333	-13.3333	16.6667	-16.6667	16.6667	0	6.66667	36.6667
26.6667	-3.33333	3.33333	3.33333	33.3333	-3.33333	0	6.66667	10	6.66667	-13.3333	6.66667
-23.3333	-3.33333	-20	13.3333	-50	-6.66667	-16.6667	30	10	-16.6667	13.3333	-16.6667
3.33333	6.66667	-3.33333	-3.33333	40	13.3333	40	-6.66667	-10	-23.3333	-6.66667	10
3.33333	-23.3333	-10	-16.6667	-13.3333	-36.6667	-23.3333	23.3333	3.33333	10	10	13.3333
-3.33333	20	16.6667	30	3.33333	26.6667	3.33333	-6.66667	-10	13.3333	-10	-13.3333
-10	10	13.3333	-10	30	23.3333	3.33333	20	3.33333	3.33333	10	-6.66667
10	-13.3333	10	0	-6.66667	3.33333	23.3333	-20	-3.33333	-16.6667	-6.66667	16.6667
-23.3333	-3.33333	30	-33.3333	0	-10	6.66667	-6.66667	-23.3333	-6.66667	-13.3333	10
13.3333	13.3333	0	6.66667	-10	0	-3.33333	-16.6667	16.6667	33.3333	23.3333	-6.66667
26.6667	6.66667	-3.33333	16.6667	10	6.66667	0	23.3333	-26.6667	-26.6667	-20	-6.66667
6.66667	-13.3333	-6.66667	6.66667	-3.33333	-26.6667	-10	-6.66667	36.6667	26.6667	23.3333	20
-3.33333	43.3333	-20	16.6667	13.3333	-16.6667	20	26.6667	-16.6667	-10	6.66667	-30
-16.6667	-6.66667	13.3333	-3.33333	13.3333	10	3.33333	3.33333	-10	13.3333	10	-10
3.33333	-10	-20	-16.6667	-40	-3.33333	-20	-16.6667	23.3333	-16.6667	-33.3333	16.6667
-16.6667	-16.6667	0	6.66667	-16.6667	-13.3333	10	30	-3.33333	20	-26.6667	6.66667
3.33333	-16.6667	26.6667	-6.66667	6.66667	10	-26.6667	-46.6667	-13.3333	-20	6.66667	3.33333
3.33333	10	-3.33333	-6.66667	13.3333	-20	6.66667	3.33333	-3.33333	-6.66667	13.3333	20
3.33333	6.66667	3.33333	10	20	20	13.3333	-3.33333	-3.33333	30	10	-23.3333
26.6667	-6.66667	-26.6667	-3.33333	-16.6667	-16.6667	50	53.3333	0	-13.3333	-16.6667	-16.6667
-6.66667	-6.66667	13.3333	16.6667	-16.6667	10	3.33333	-70	13.3333	-10	-6.66667	-3.33333
-40	-23.3333	13.3333	-3.33333	-13.3333	20	-40	13.3333	-36.6667	20	0	20
-3.33333	46.6667	-13.3333	0	16.6667	10	-3.33333	16.6667	10	-3.33333	-23.3333	20
-20	-30	-26.6667	-40	10	0	-3.33333	16.6667	-6.66667	-13.3333	23.3333	-20
30	-3.33333	10	36.6667	10	30	-6.66667	16.6667	10	0	-3.33333	13.3333
0	23.3333	43.3333	-10	-33.3333	-13.3333	-20	20	-16.6667	-36.6667	23.3333	-20
6.66667	-20	10	13.3333	10	-10	-13.3333	-36.6667	33.3333	33.3333	0	-3.33333
13.3333	3.33333	0	-23.3333	-6.66667	-3.33333	-6.66667	-3.33333	20	-10	-3.33333	-3.33333
-30	10	3.33333	16.6667	-6.66667	0	10	-20	-10	23.3333	10	10
20	23.3333	-36.6667	-3.33333	23.3333	-13.3333	30	10	-30	6.66667	16.6667	-6.66667
-16.6667	-26.6667	-16.6667	33.3333	-16.6667	3.33333	20	-20	46.6667	-46.6667	6.66667	20
-10	0	6.66667	-33.3333	0	6.66667	-20	26.6667	-53.3333	13.3333	3.33333	16.6667
36.6667	6.66667	-6.66667	20	16.6667	-13.3333	-36.6667	3.33333	3.33333	6.66667	-33.3333	-16.6667
6.66667	43.3333	-10	-16.6667	30	-6.66667	30	-13.3333	20	20	23.3333	-13.3333
6.66667	6.66667	16.6667	-13.3333	-23.3333	3.33333	-20	23.3333	-10	-26.6667	0	10
-6.66667	-3.33333	3.33333	-20	-23.3333	-6.66667	33.3333	-10	30	23.3333	13.3333	-10
3.33333	-53.3333	13.3333	10	6.66667	0	-16.6667	-16.6667	20	-16.6667	-3.33333	-3.33333
-3.33333	3.33333	6.66667	30	13.3333	10	-13.3333	6.66667	-16.6667	13.3333	-26.6667	-13.3333
0	10	-6.66667	-16.6667	10	10	16.6667	20	-30	6.66667	23.3333	26.6667
3.33333	3.33333	-3.33333	30	-10	-6.66667	-20	-40	-6.66667	-6.66667	-13.3333	6.66667
-16.6667	-23.3333	-20	-3.33333	20	-10	23.3333	30	43.3333	-6.66667	-3.33333	-13.3333
0	13.3333	46.6667	6.66667	-13.3333	20	0	-13.3333	-16.6667	-6.66667	-13.3333	3.33333
30	3.33333	-20	0	-6.66667	-6.66667	-23.3333	-3.33333	20	13.3333	3.33333	-10
-16.6667	43.3333	-16.6667	10	20	6.66667	0	36.6667	-13.3333	23.3333	13.3333	0
-33.3333	3.33333	36.6667	-13.3333	-43.3333	-13.3333	3.33333	-3.33333	-3.33333	-23.3333	6.66667	20
-6.66667	-30	3.33333	20	23.3333	-6.66667	20	-16.6667	3.33333	-6.66667	23.3333	-10
16.6667	-3.33333	-33.3333	-26.6667	10	40	0	0	-20	20	-13.3333	-13.3333
10	6.66667	-16.6667	-13.3333	6.66667	30	-23.3333	50	-16.6667	-20	-26.6667	-16.6667
26.6667	-10	-6.66667	0	13.3333	-13.3333	10	-46.6667	16.6667	-20	16.6667	13.3333
-10	43.3333	3.33333	10	-33.3333	-6.66667	-16.6667	60	16.6667	3.33333	-13.3333	33.3333
-10	-26.6667	3.33333	0	23.3333	-20	-10	-43.3333	20	-10	-6.66667	6.66667
-20	-33.3333	-10	-3.33333	-20	-16.6667	33.3333	-23.3333	-23.3333	36.6667	6.66667	-23.3333
16.6667	6.66667	-3.33333	-10	13.3333	20	13.3333	33.3333	-10	-10	-10	26.6667
-13.3333	23.3333	13.3333	13.3333	-36.6667	3.33333	23.3333	-10	-6.66667	-23.3333	26.6667	0
-23.3333	6.66667	3.33333	-10	10	3.33333	-16.6667	-20	0	6.66667	3.33333	3.33333
6.66667	-16.6667	-10	-3.33333	6.66667	-10	-16.6667	26.6667	20	6.66667	-3.33333	-26.6667
3.33333	-33.3333	13.3333	13.3333	10	-6.66667	-20	-16.6667	-23.3333	6.66667	-26.6667	6.66667
-10	33.3333	26.6667	0	26.6667	-13.3333	3.33333	3.33333	13.3333	10	20	-23.3333
16.6667	-3.33333	0	-10	-10	-3.33333	-3.33333	-6.66667	0	-3.33333	0	13.3333
-13.3333	-16.6667	-23.3333	0	3.33333	10	20	-13.3333	-10	10	10	-16.6667
-6.66667	-10	-43.3333	-10	-20	13.3333	-26.6667	-13.3333	6.66667	-16.6667	-6.66667	-10
26.6667	0	6.66667	20	-20	-13.3333	10	30	10	10	-10	20
-20	-3.33333	40	0	23.3333	-20	-13.3333	-6.66667	-26.6667	10	20	-3.33333
26.6667	23.3333	-20	3.33333	-3.33333	36.6667	16.6667	-20	43.3333	-30	26.6667	10
0	10	6.66667	-3.33333	-30	-23.3333	26.6667	23.3333	6.66667	-16.6667	-26.6667	-3.33333
-3.33333	16.6667	26.6667	-13.3333	20	-13.3333	-33.3333	0	-3.33333	23.3333	10	0
3.33333	-13.3333	-6.66667	-33.3333	-6.66667	13.3333	-3.33333	3.33333	-23.3333	16.6667	-13.3333	-10
0	-6.66667	3.33333	16.6667	10	-36.6667	16.6667	20	40	-6.66667	-13.3333	-3.33333
-6.66667	20	-16.6667	0	6.66667	46.6667	-10	0	-33.3333	-3.33333	-20	0
-10	-10	30	26.6667	30	-20	13.3333	6.66667	-13.3333	-3.33333	3.33333	20
3.33333	-3.33333	3.33333	16.6667	-16.6667	-40	-3.33333	10	10	-23.3333	33.3333	-26.6667
43.3333	-20	0	-13.3333	0	-10	3.33333	0	-6.66667	36.6667	-13.3333	-3.33333
0	-13.3333	-20	0	-26.6667	30	33.3333	6.66667	-10	3.33333	20	10
-23.3333	23.3333	16.6667	-16.6667	-6.66667	23.3333	-50	23.3333	10	-26.6667	-3.33333	6.66667
20	0	13.3333	33.3333	40	26.6667	26.6667	0	-3.33333	20	0	-3.33333
-23.3333	3.33333	-26.6667	-33.3333	0	-40	23.3333	-40	0	-16.6667	-6.66667	20
23.3333	-30	3.33333	13.3333	-13.3333	-10	-16.6667	23.3333	20	-6.66667	13.3333	0
-40	43.3333	-10	0	-36.6667	13.3333	-16.6667	-16.6667	-20	6.66667	-13.3333	-6.66667
0	-10	13.3333	16.6667	16.6667	6.66667	30	-23.3333	23.3333	-3.33333	13.3333	-16.6667
33.3333	-43.3333	-20	-10	0	-30	-20	-10	-16.6667	13.3333	-16.6667	0
6.66667	40	-3.33333	3.33333	-30	6.66667	-3.33333	56.6667	16.6667	6.66667	-3.33333	33.3333
-13.3333	13.3333	-6.66667	-36.6667	30	6.66667	-10	-16.6667	-30	-26.6667	-6.66667	23.3333
26.6667	0	13.3333	3.33333	20	10	46.6667	-10	6.66667	-13.3333	13.3333	-30
6.66667	10	3.33333	26.6667	3.33333	23.3333	-33.3333	6.66667	-3.33333	-6.66667	-6.66667	-13.3333
-53.3333	-6.66667	10	3.33333	13.3333	-16.6667	3.33333	-13.3333	-10	20	3.33333	3.33333
-6.66667	-50	-13.3333	-3.33333	-23.3333	13.3333	-6.66667	-23.3333	13.3333	13.3333	-3.33333	23.3333
40	-10	0	-16.6667	-40	10	26.6667	10	13.3333	-20	6.66667	-3.33333
-50	43.3333	20	6.66667	40	3.33333	-20	-16.6667	20	33.3333	-6.66667	-10
-23.3333	-23.3333	6.66667	10	-33.3333	3.33333	-6.66667	10	-23.3333	-43.3333	-6.66667	-10
40	0	-36.6667	16.6667	16.6667	-10	0	-6.66667	46.6667	53.3333	3.33333	10
-16.6667	-20	23.3333	-3.33333	-6.66667	0	-13.3333	-6.66667	-33.3333	-30	13.3333	-20
3.33333	3.33333	6.66667	-6.66667	20	-26.6667	16.6667	13.3333	3.33333	-50	0	46.6667
-3.33333	33.3333	-36.6667	-10	3.33333	-23.3333	13.3333	23.3333	-10	53.3333	0	-13.3333
16.6667	-36.6667	0	-13.3333	3.33333	56.6667	0	-40	0	-6.66667	6.66667	3.33333
20	10	6.66667	-3.33333	-13.3333	3.33333	36.6667	13.3333	-3.33333	0	10	3.33333
-3.33333	13.3333	0	0	36.6667	-26.6667	-46.6667	26.6667	3.33333	-23.3333	-6.66667	-3.33333
-6.66667	10	10	16.6667	-30	3.33333	-10	16.6667	6.66667	13.3333	-10	6.66667
-23.3333	-6.66667	-10	-26.6667	-20	20	6.66667	-16.6667	10	6.66667	6.66667	6.66667
40	-20	-3.33333	53.3333	-6.66667	-10	-30	-40	-23.3333	36.6667	-13.3333	-23.3333
-33.3333	36.6667	6.66667	-23.3333	20	-13.3333	3.33333	30	6.66667	-6.66667	-33.3333	3.33333
-33.3333	-13.3333	-13.3333	-10	26.6667	23.3333	-20	-3.33333	13.3333	-16.6667	10	-13.3333
26.6667	30	3.33333	10	-60	-33.3333	36.6667	13.3333	10	-16.6667	0	-23.3333
0	-36.6667	13.3333	-6.66667	50	16.6667	-13.3333	-26.6667	-3.33333	-13.3333	16.6667	16.6667
6.66667	-33.3333	0	20	0	0	16.6667	-10	-13.3333	-6.66667	6.66667	0
3.33333	0	-6.66667	-13.3333	3.33333	30	6.66667	0	-6.66667	40	-13.3333	-20
-30	20	-6.66667	-13.3333	-26.6667	16.6667	10	-16.6667	23.3333	3.33333	10	13.3333
0	-23.3333	-13.3333	13.3333	16.6667	-13.3333	-23.3333	-3.33333	10	10	-3.33333	-30
-23.3333	6.66667	-10	16.6667	0	-40	-3.33333	-16.6667	-63.3333	-46.6667	26.6667	33.3333
46.6667	-13.3333	-23.3333	6.66667	-3.33333	20	6.66667	23.3333	20	20	-20	20
-3.33333	33.3333	3.33333	0	13.3333	-10	10	6.66667	-10	0	0	-10
-46.6667	16.6667	40	-13.3333	-46.6667	16.6667	-43.3333	-3.33333	20	-10	-6.66667	10
6.66667	6.66667	-13.3333	16.6667	-16.6667	-6.66667	-3.33333	20	-23.3333	13.3333	20	36.6667
43.3333	-20	3.33333	-33.3333	36.6667	13.3333	3.33333	0	-6.66667	26.6667	-13.3333	-3.33333
-23.3333	6.66667	0	-10	-13.3333	-3.33333	13.3333	-23.3333	20	13.3333	6.66667	-46.6667
-3.33333	6.66667	20	13.3333	3.33333	-10	26.6667	-10	-16.6667	-43.3333	-20	-3.33333
-10	-16.6667	-10	6.66667	6.66667	-3.33333	-63.3333	13.3333	-20	26.6667	-10	26.6667
36.6667	3.33333	-20	-26.6667	-6.66667	-20	43.3333	3.33333	23.3333	-3.33333	36.6667	3.33333
-6.66667	30	-6.66667	13.3333	23.3333	16.6667	0	16.6667	-16.6667	6.66667	-10	-10
46.6667	-23.3333	20	0	0	0	-13.3333	-6.66667	26.6667	-6.66667	6.66667	-16.6667
-6.66667	20	-6.66667	-3.33333	13.3333	-3.33333	6.66667	-16.6667	6.66667	6.66667	-10	30
-53.3333	-16.6667	16.6667	26.6667	-13.3333	10	10	16.6667	16.6667	0	6.66667	-13.3333
0.0522876	-0.0522876	-0.104575	0.0653595	-0.104575	-0.0261438	-0.0261438	0.117647	0.235294	0	-0.0653595	0.196078
21.1191	20.4733	16.5953	17.45	20.295	17.1096	20.0786	21.1613	19.8757	20.6606	15.9325	16.4369

## Sheet: ISI iso
1160	1100	1043.33	1040	1063.33	1123.33	1063.33	1243.33	1083.33	1123.33	1020	1156.67
1140	1090	1110	1016.67	1083.33	1146.67	1066.67	1263.33	1083.33	1113.33	1043.33	1146.67
1133.33	1103.33	1083.33	1030	1070	1143.33	1066.67	1246.67	1086.67	1093.33	1040	1113.33
1170	1096.67	1060	1020	1090	1143.33	1080	1243.33	1080	1096.67	1036.67	1116.67
1146.67	1106.67	1093.33	1023.33	1073.33	1120	1083.33	1256.67	1090	1133.33	1036.67	1140
1166.67	1103.33	1110	1026.67	1103.33	1143.33	1093.33	1233.33	1076.67	1093.33	1040	1133.33
1150	1090	1100	1033.33	1083.33	1156.67	1090	1260	1066.67	1106.67	1050	1120
1130	1070	1096.67	1026.67	1093.33	1140	1093.33	1240	1086.67	1116.67	1033.33	1160
1176.67	1100	1093.33	1023.33	1080	1170	1093.33	1243.33	1080	1103.33	1046.67	1133.33
1176.67	1073.33	1070	1026.67	1073.33	1193.33	1063.33	1260	1080	1110	1066.67	1136.67
1180	1103.33	1076.67	1030	1053.33	1123.33	1073.33	1260	1070	1080	1066.67	1126.67
1193.33	1113.33	1086.67	1030	1080	1116.67	1080	1260	1076.67	1126.67	1063.33	1160
1196.67	1090	1123.33	1026.67	1073.33	1123.33	1093.33	1260	1073.33	1123.33	1036.67	1143.33
1140	1103.33	1083.33	1000	1076.67	1126.67	1083.33	1243.33	1076.67	1113.33	1070	1136.67
1153.33	1096.67	1086.67	1040	1096.67	1136.67	1086.67	1256.67	1080	1126.67	1076.67	1123.33
1170	1093.33	1093.33	1030	1100	1106.67	1076.67	1243.33	1080	1093.33	1020	1116.67
1136.67	1110	1103.33	1010	1073.33	1163.33	1076.67	1246.67	1076.67	1123.33	1036.67	1110
1173.33	1090	1070	1030	1066.67	1143.33	1070	1253.33	1066.67	1133.33	1006.67	1126.67
1190	1123.33	1096.67	1006.67	1086.67	1120	1073.33	1240	1083.33	1093.33	1040	1120
1136.67	1106.67	1086.67	1030	1093.33	1140	1090	1253.33	1090	1093.33	1050	1126.67
1136.67	1110	1096.67	1030	1103.33	1130	1083.33	1246.67	1093.33	1086.67	1016.67	1116.67
1143.33	1100	1093.33	1030	1056.67	1130	1083.33	1253.33	1073.33	1096.67	1043.33	1123.33
1146.67	1110	1070	1030	1080	1156.67	1080	1250	1093.33	1113.33	1046.67	1130
1163.33	1110	1083.33	1026.67	1063.33	1180	1080	1256.67	1086.67	1133.33	1036.67	1136.67
1176.67	1090	1096.67	1020	1063.33	1116.67	1073.33	1256.67	1086.67	1113.33	1046.67	1113.33
1146.67	1126.67	1056.67	1020	1083.33	1156.67	1083.33	1250	1080	1083.33	1016.67	1133.33
1143.33	1103.33	1093.33	1030	1076.67	1123.33	1073.33	1260	1080	1113.33	1056.67	1116.67
1160	1120	1096.67	1040	1096.67	1120	1066.67	1243.33	1096.67	1126.67	1040	1136.67
1213.33	1096.67	1113.33	1013.33	1086.67	1146.67	1080	1230	1070	1110	1036.67	1113.33
1143.33	1103.33	1096.67	1010	1076.67	1133.33	1083.33	1246.67	1080	1096.67	1056.67	1130
1140	1106.67	1113.33	1010	1090	1136.67	1080	1213.33	1083.33	1120	1053.33	1136.67
1166.67	1103.33	1063.33	1040	1086.67	1130	1070	1260	1076.67	1090	1066.67	1123.33
1166.67	1106.67	1100	1026.67	1073.33	1143.33	1090	1250	1073.33	1126.67	1053.33	1136.67
1170	1106.67	1113.33	1016.67	1086.67	1153.33	1073.33	1263.33	1086.67	1080	1060	1120
1163.33	1093.33	1066.67	1023.33	1066.67	1130	1083.33	1256.67	1063.33	1140	1033.33	1136.67
1196.67	1116.67	1080	1033.33	1086.67	1146.67	1066.67	1243.33	1080	1090	1036.67	1130
1150	1106.67	1066.67	1026.67	1080	1156.67	1086.67	1256.67	1086.67	1110	1056.67	1136.67
1163.33	1093.33	1110	1030	1080	1136.67	1076.67	1250	1090	1116.67	1033.33	1120
1173.33	1073.33	1103.33	1030	1083.33	1156.67	1083.33	1263.33	1073.33	1140	1033.33	1136.67
1176.67	1086.67	1083.33	1040	1080	1133.33	1090	1256.67	1066.67	1113.33	1040	1110
1153.33	1086.67	1093.33	1026.67	1070	1146.67	1086.67	1256.67	1070	1123.33	1036.67	1143.33
1133.33	1116.67	1100	1033.33	1083.33	1153.33	1076.67	1236.67	1080	1096.67	1033.33	1140
1163.33	1100	1073.33	1020	1060	1140	1086.67	1246.67	1066.67	1106.67	1030	1126.67
1153.33	1090	1103.33	1016.67	1100	1140	1086.67	1236.67	1070	1093.33	1026.67	1126.67
1156.67	1093.33	1086.67	1023.33	1103.33	1143.33	1076.67	1256.67	1090	1100	1026.67	1136.67
1126.67	1120	1083.33	1033.33	1073.33	1136.67	1080	1243.33	1070	1100	1016.67	1123.33
1136.67	1100	1080	1013.33	1066.67	1123.33	1076.67	1250	1083.33	1110	1013.33	1143.33
1170	1073.33	1080	1023.33	1060	1116.67	1083.33	1243.33	1090	1096.67	1040	1136.67
1150	1113.33	1086.67	1020	1080	1126.67	1063.33	1260	1086.67	1113.33	1040	1136.67
1170	1086.67	1116.67	1030	1086.67	1140	1076.67	1253.33	1093.33	1096.67	1033.33	1140
1170	1093.33	1063.33	1033.33	1070	1140	1066.67	1233.33	1086.67	1150	1040	1136.67
1183.33	1103.33	1063.33	1016.67	1106.67	1136.67	1086.67	1243.33	1093.33	1110	1016.67	1130
1166.67	1093.33	1120	1040	1076.67	1153.33	1090	1253.33	1066.67	1130	1066.67	1133.33
1150	1113.33	1123.33	1026.67	1073.33	1126.67	1080	1266.67	1076.67	1126.67	1033.33	1136.67
1150	1113.33	1086.67	1040	1073.33	1130	1073.33	1273.33	1080	1096.67	1033.33	1146.67
1153.33	1086.67	1100	1013.33	1083.33	1133.33	1090	1270	1080	1100	1050	1140
1166.67	1100	1090	1033.33	1063.33	1140	1073.33	1253.33	1080	1113.33	1033.33	1130
1153.33	1103.33	1106.67	1023.33	1080	1153.33	1090	1236.67	1060	1116.67	1043.33	1140
1153.33	1116.67	1080	1030	1080	1156.67	1096.67	1230	1080	1113.33	1036.67	1126.67
1176.67	1106.67	1070	1020	1083.33	1156.67	1056.67	1250	1063.33	1080	1040	1130
1163.33	1110	1093.33	1040	1076.67	1143.33	1073.33	1233.33	1086.67	1116.67	1060	1143.33
1173.33	1090	1080	1010	1096.67	1140	1060	1240	1066.67	1093.33	1020	1130
1146.67	1096.67	1100	1020	1086.67	1130	1100	1270	1100	1093.33	1043.33	1120
1163.33	1103.33	1086.67	1023.33	1076.67	1140	1103.33	1250	1076.67	1140	1040	1120
1173.33	1100	1093.33	1013.33	1070	1113.33	1093.33	1260	1090	1130	1010	1133.33
1163.33	1116.67	1113.33	1033.33	1090	1146.67	1090	1260	1080	1133.33	1043.33	1120
1170	1083.33	1090	1023.33	1080	1130	1070	1240	1076.67	1120	1043.33	1123.33
1166.67	1106.67	1063.33	1023.33	1076.67	1136.67	1086.67	1253.33	1086.67	1113.33	1060	1120
1146.67	1086.67	1080	1013.33	1080	1156.67	1080	1240	1080	1096.67	1073.33	1126.67
1156.67	1103.33	1100	1040	1086.67	1143.33	1073.33	1250	1076.67	1103.33	1026.67	1126.67
1163.33	1083.33	1100	1023.33	1083.33	1146.67	1073.33	1240	1086.67	1103.33	1023.33	1116.67
1136.67	1093.33	1096.67	1026.67	1093.33	1103.33	1076.67	1240	1066.67	1103.33	1020	1130
1113.33	1106.67	1063.33	1026.67	1056.67	1160	1066.67	1253.33	1070	1093.33	1036.67	1133.33
1173.33	1080	1086.67	1040	1090	1140	1076.67	1246.67	1076.67	1106.67	1030	1133.33
1150	1096.67	1086.67	1016.67	1083.33	1143.33	1080	1256.67	1076.67	1106.67	1040	1133.33
1146.67	1110	1093.33	1023.33	1080	1160	1073.33	1256.67	1086.67	1083.33	1040	1120
1180	1100	1103.33	1020	1076.67	1133.33	1086.67	1250	1080	1096.67	1040	1136.67
1193.33	1110	1083.33	1020	1086.67	1143.33	1063.33	1253.33	1073.33	1116.67	1046.67	1130
1153.33	1110	1100	1020	1090	1143.33	1086.67	1270	1086.67	1140	1043.33	1136.67
1193.33	1093.33	1110	1026.67	1070	1116.67	1076.67	1253.33	1066.67	1120	1056.67	1140
1160	1093.33	1096.67	1033.33	1090	1163.33	1086.67	1236.67	1086.67	1103.33	1016.67	1140
1173.33	1086.67	1070	1006.67	1080	1133.33	1083.33	1236.67	1090	1126.67	1030	1116.67
1163.33	1110	1080	1013.33	1070	1130	1073.33	1243.33	1090	1093.33	1026.67	1130
1183.33	1096.67	1103.33	1040	1076.67	1146.67	1093.33	1253.33	1083.33	1106.67	1043.33	1126.67
1146.67	1103.33	1083.33	1020	1073.33	1153.33	1093.33	1240	1063.33	1110	1033.33	1113.33
1160	1106.67	1083.33	1020	1070	1140	1076.67	1233.33	1070	1100	1063.33	1136.67
1160	1090	1100	1023.33	1083.33	1116.67	1076.67	1253.33	1066.67	1110	1066.67	1130
1160	1096.67	1083.33	1016.67	1066.67	1156.67	1086.67	1246.67	1083.33	1123.33	1040	1126.67
1146.67	1113.33	1096.67	1016.67	1083.33	1130	1070	1250	1083.33	1133.33	1056.67	1130
1153.33	1140	1096.67	1030	1083.33	1113.33	1083.33	1250	1076.67	1150	1060	1130
1143.33	1103.33	1063.33	1030	1073.33	1156.67	1083.33	1273.33	1086.67	1106.67	1040	1120
1120	1096.67	1100	1040	1073.33	1170	1073.33	1253.33	1070	1126.67	1036.67	1136.67
1126.67	1093.33	1090	1020	1090	1130	1076.67	1246.67	1086.67	1093.33	1030	1143.33
1166.67	1116.67	1083.33	1020	1066.67	1140	1083.33	1253.33	1090	1116.67	1046.67	1110
1173.33	1103.33	1080	1030	1080	1150	1096.67	1260	1076.67	1090	1080	1126.67
1170	1100	1086.67	1030	1093.33	1153.33	1086.67	1250	1080	1106.67	1050	1140
1163.33	1086.67	1083.33	1013.33	1083.33	1163.33	1076.67	1246.67	1080	1083.33	1033.33	1126.67
1176.67	1120	1100	1040	1090	1116.67	1096.67	1253.33	1083.33	1113.33	1023.33	1140
1163.33	1116.67	1080	1000	1070	1116.67	1070	1250	1083.33	1093.33	1010	1126.67
1186.67	1103.33	1100	1036.67	1086.67	1110	1070	1233.33	1080	1123.33	1036.67	1140
1176.67	1093.33	1130	1020	1070	1150	1076.67	1230	1066.67	1096.67	1006.67	1126.67
1180	1096.67	1093.33	1030	1080	1106.67	1090	1250	1073.33	1126.67	1033.33	1110
1133.33	1100	1066.67	1023.33	1083.33	1166.67	1076.67	1253.33	1093.33	1130	1036.67	1110
1136.67	1106.67	1090	1026.67	1093.33	1150	1070	1256.67	1076.67	1106.67	1050	1140
1116.67	1096.67	1096.67	1026.67	1076.67	1140	1070	1270	1073.33	1133.33	1040	1136.67
1143.33	1096.67	1103.33	1026.67	1080	1130	1086.67	1253.33	1073.33	1120	1026.67	1126.67
1163.33	1090	1060	1030	1070	1133.33	1083.33	1240	1080	1076.67	1063.33	1133.33
1166.67	1083.33	1086.67	1023.33	1090	1146.67	1076.67	1250	1066.67	1083.33	1063.33	1133.33
1150	1100	1093.33	1026.67	1080	1130	1090	1250	1090	1060	1050	1140
1170	1110	1073.33	1013.33	1080	1150	1060	1250	1080	1120	1030	1126.67
1153.33	1070	1110	1023.33	1080	1123.33	1070	1250	1086.67	1116.67	1053.33	1130
1190	1106.67	1090	1036.67	1093.33	1153.33	1076.67	1253.33	1080	1133.33	1026.67	1143.33
1156.67	1096.67	1106.67	1026.67	1080	1146.67	1093.33	1266.67	1086.67	1150	1053.33	1130
1170	1110	1110	1023.33	1093.33	1126.67	1080	1263.33	1070	1086.67	1056.67	1120
1166.67	1090	1056.67	1020	1073.33	1153.33	1096.67	1256.67	1080	1110	1063.33	1136.67
1176.67	1086.67	1080	1040	1090	1140	1066.67	1233.33	1076.67	1123.33	1066.67	1116.67
1163.33	1093.33	1083.33	1036.67	1070	1133.33	1093.33	1260	1090	1106.67	1040	1120
1170	1106.67	1090	1023.33	1070	1150	1073.33	1240	1093.33	1123.33	1046.67	1133.33
1160	1120	1080	1020	1076.67	1143.33	1090	1250	1080	1096.67	1026.67	1126.67
1173.33	1110	1100	1033.33	1060	1130	1083.33	1250	1080	1120	1016.67	1140
1156.67	1100	1110	1020	1070	1146.67	1083.33	1253.33	1083.33	1133.33	1033.33	1126.67
1173.33	1100	1076.67	1030	1093.33	1160	1086.67	1260	1086.67	1083.33	1016.67	1143.33
1150	1106.67	1086.67	1020	1076.67	1140	1083.33	1240	1080	1073.33	1040	1120
1166.67	1120	1100	1023.33	1073.33	1123.33	1073.33	1240	1080	1120	1036.67	1136.67
1176.67	1083.33	1090	1026.67	1080	1146.67	1066.67	1230	1076.67	1100	1030	1136.67
1110	1106.67	1083.33	1030	1090	1153.33	1086.67	1240	1076.67	1156.67	1023.33	1123.33
1146.67	1103.33	1093.33	1010	1086.67	1153.33	1073.33	1253.33	1090	1160	1040	1126.67
1136.67	1086.67	1086.67	1020	1073.33	1136.67	1076.67	1250	1090	1106.67	1006.67	1123.33
1173.33	1100	1103.33	1020	1080	1140	1080	1243.33	1066.67	1086.67	1056.67	1133.33
1183.33	1106.67	1093.33	1026.67	1073.33	1126.67	1070	1266.67	1086.67	1090	1033.33	1113.33
1146.67	1090	1093.33	1036.67	1086.67	1126.67	1076.67	1250	1073.33	1106.67	1043.33	1120
1186.67	1083.33	1090	1033.33	1083.33	1146.67	1093.33	1250	1086.67	1100	1026.67	1136.67
1170	1096.67	1063.33	1010	1086.67	1113.33	1086.67	1263.33	1076.67	1090	1033.33	1110
1146.67	1110	1096.67	1033.33	1073.33	1146.67	1073.33	1250	1083.33	1096.67	1043.33	1140
1153.33	1103.33	1090	1033.33	1073.33	1130	1073.33	1270	1086.67	1136.67	1026.67	1123.33
1146.67	1086.67	1073.33	1033.33	1070	1133.33	1083.33	1240	1066.67	1103.33	1026.67	1140
1160	1110	1113.33	1026.67	1080	1170	1066.67	1250	1090	1103.33	1033.33	1133.33
1183.33	1123.33	1086.67	1023.33	1090	1146.67	1080	1263.33	1080	1113.33	1036.67	1146.67
1170	1090	1110	1016.67	1083.33	1156.67	1083.33	1253.33	1073.33	1130	990	1130
1176.67	1093.33	1086.67	1033.33	1080	1123.33	1076.67	1223.33	1070	1113.33	1060	1136.67
1156.67	1096.67	1083.33	1016.67	1076.67	1156.67	1086.67	1263.33	1100	1120	1066.67	1130
1160	1086.67	1086.67	1023.33	1073.33	1120	1080	1250	1073.33	1113.33	1016.67	1143.33
1160	1100	1100	1026.67	1086.67	1143.33	1070	1273.33	1090	1096.67	1040	1146.67
1163.33	1080	1086.67	1013.33	1086.67	1153.33	1073.33	1243.33	1080	1100	1046.67	1136.67
1150	1096.67	1106.67	1020	1076.67	1133.33	1080	1263.33	1090	1113.33	1053.33	1140
1156.67	1093.33	1060	1026.67	1090	1126.67	1076.67	1243.33	1080	1093.33	1076.67	1116.67
1160	1093.33	1096.67	1030	1073.33	1160	1093.33	1263.33	1076.67	1123.33	1050	1143.33
1166.67	1116.67	1090	1010	1083.33	1120	1083.33	1240	1076.67	1113.33	1063.33	1140
1163.33	1096.67	1066.67	1033.33	1080	1160	1076.67	1260	1083.33	1113.33	1046.67	1140
1146.67	1096.67	1086.67	1023.33	1076.67	1156.67	1106.67	1250	1086.67	1160	1040	1120
1160	1090	1103.33	1030	1056.67	1133.33	1093.33	1220	1086.67	1103.33	1043.33	1146.67
1176.67	1116.67	1126.67	1033.33	1080	1126.67	1076.67	1240	1076.67	1090	1040	1106.67
1130	1093.33	1073.33	1010	1086.67	1123.33	1083.33	1233.33	1080	1113.33	1070	1126.67
1150	1093.33	1076.67	1026.67	1093.33	1146.67	1063.33	1230	1090	1106.67	1066.67	1136.67
1180	1093.33	1090	1036.67	1090	1153.33	1070	1260	1086.67	1096.67	1010	1133.33
1163.33	1116.67	1076.67	1023.33	1070	1123.33	1070	1253.33	1073.33	1100	1050	1120
1136.67	1116.67	1120	1006.67	1076.67	1136.67	1080	1250	1073.33	1110	1056.67	1126.67
1173.33	1113.33	1086.67	1040	1083.33	1123.33	1056.67	1250	1083.33	1116.67	1030	1120
1173.33	1123.33	1090	1023.33	1073.33	1150	1080	1263.33	1070	1106.67	1060	1113.33
1146.67	1123.33	1080	1036.67	1086.67	1130	1066.67	1243.33	1083.33	1123.33	1030	1126.67
1153.33	1093.33	1100	1020	1073.33	1156.67	1100	1260	1066.67	1110	1046.67	1126.67
1146.67	1106.67	1090	1023.33	1073.33	1153.33	1070	1260	1076.67	1076.67	1030	1113.33
1166.67	1093.33	1086.67	1020	1080	1140	1086.67	1240	1090	1120	1040	1136.67
1150	1093.33	1073.33	1026.67	1066.67	1140	1093.33	1260	1070	1136.67	1036.67	1123.33
1163.33	1083.33	1086.67	1023.33	1090	1140	1086.67	1210	1073.33	1136.67	1026.67	1133.33
1170	1096.67	1106.67	1030	1083.33	1140	1096.67	1233.33	1080	1113.33	1043.33	1146.67
1173.33	1090	1080	1016.67	1086.67	1120	1080	1260	1073.33	1120	1030	1126.67
1150	1100	1083.33	1013.33	1086.67	1156.67	1090	1260	1073.33	1110	1033.33	1136.67
1183.33	1093.33	1083.33	1026.67	1086.67	1136.67	1086.67	1250	1086.67	1086.67	1043.33	1143.33
1163.33	1086.67	1096.67	1023.33	1056.67	1126.67	1076.67	1253.33	1076.67	1103.33	1040	1143.33
1150	1100	1093.33	1023.33	1080	1153.33	1076.67	1250	1070	1073.33	1046.67	1136.67
1146.67	1106.67	1116.67	1030	1090	1143.33	1073.33	1260	1086.67	1100	1056.67	1140
1146.67	1100	1093.33	1026.67	1080	1146.67	1063.33	1233.33	1080	1080	1036.67	1120
1150	1086.67	1076.67	1030	1070	1133.33	1073.33	1246.67	1070	1120	1026.67	1140
1153.33	1093.33	1090	1020	1083.33	1123.33	1066.67	1243.33	1086.67	1093.33	1036.67	1126.67
1130	1100	1063.33	1023.33	1076.67	1140	1083.33	1260	1090	1143.33	1033.33	1126.67
1173.33	1096.67	1103.33	1026.67	1083.33	1133.33	1090	1250	1086.67	1136.67	1046.67	1126.67
1170	1090	1106.67	1023.33	1073.33	1133.33	1076.67	1250	1093.33	1093.33	1040	1116.67
1150	1113.33	1076.67	1030	1090	1136.67	1096.67	1243.33	1080	1130	1003.33	1133.33
1163.33	1113.33	1090	1026.67	1086.67	1140	1076.67	1250	1090	1126.67	1043.33	1116.67
1143.33	1113.33	1100	1026.67	1080	1130	1070	1263.33	1080	1126.67	1043.33	1113.33
1166.67	1100	1103.33	1020	1100	1163.33	1073.33	1280	1080	1086.67	1046.67	1130
1156.67	1100	1070	1030	1066.67	1140	1093.33	1266.67	1080	1123.33	1023.33	1136.67
1203.33	1096.67	1086.67	1016.67	1086.67	1150	1080	1260	1080	1126.67	1023.33	1133.33
1180	1093.33	1086.67	1033.33	1086.67	1150	1083.33	1243.33	1073.33	1103.33	1036.67	1133.33
1186.67	1083.33	1086.67	1026.67	1073.33	1143.33	1103.33	1253.33	1063.33	1110	1086.67	1136.67
1156.67	1110	1103.33	1036.67	1076.67	1130	1070	1260	1086.67	1076.67	1026.67	1103.33
1160	1100	1096.67	1023.33	1066.67	1106.67	1086.67	1256.67	1070	1096.67	1046.67	1136.67
1123.33	1090	1070	1026.67	1103.33	1136.67	1076.67	1243.33	1076.67	1093.33	1020	1126.67
1163.33	1110	1096.67	1013.33	1076.67	1136.67	1066.67	1236.67	1086.67	1096.67	1013.33	1116.67
1173.33	1096.67	1100	1030	1086.67	1160	1050	1243.33	1083.33	1100	1010	1140
1160	1103.33	1070	1026.67	1070	1156.67	1083.33	1230	1083.33	1103.33	1023.33	1120
1176.67	1106.67	1110	1023.33	1096.67	1130	1073.33	1220	1083.33	1106.67	1036.67	1143.33
1186.67	1100	1090	1006.67	1083.33	1156.67	1083.33	1250	1086.67	1133.33	1016.67	1136.67
1160	1103.33	1066.67	1023.33	1066.67	1150	1073.33	1240	1070	1113.33	1053.33	1130
1156.67	1106.67	1096.67	1023.33	1070	1146.67	1096.67	1256.67	1070	1146.67	1053.33	1126.67
1153.33	1096.67	1086.67	1020	1070	1136.67	1093.33	1256.67	1090	1150	1056.67	1130
1160	1086.67	1083.33	1013.33	1086.67	1140	1086.67	1260	1090	1116.67	1066.67	1136.67
1153.33	1090	1106.67	1020	1073.33	1156.67	1070	1263.33	1083.33	1100	1060	1123.33
1150	1116.67	1090	1040	1086.67	1136.67	1070	1270	1090	1083.33	1053.33	1120
1146.67	1093.33	1103.33	1026.67	1060	1150	1056.67	1260	1063.33	1113.33	1036.67	1133.33
1156.67	1100	1086.67	1013.33	1086.67	1140	1060	1250	1070	1090	1090	1126.67
1163.33	1110	1096.67	1026.67	1086.67	1126.67	1083.33	1260	1070	1110	1030	1143.33
1153.33	1086.67	1096.67	1010	1073.33	1166.67	1093.33	1240	1076.67	1103.33	1046.67	1130
1153.33	1100	1090	1016.67	1076.67	1143.33	1100	1240	1093.33	1113.33	1046.67	1123.33
1146.67	1093.33	1046.67	1030	1086.67	1163.33	1080	1230	1070	1096.67	1043.33	1123.33
1173.33	1093.33	1080	1056.67	1080	1103.33	1080	1243.33	1070	1096.67	1040	1113.33
1143.33	1116.67	1106.67	1020	1090	1133.33	1086.67	1240	1066.67	1126.67	1043.33	1126.67
1163.33	1116.67	1110	1020	1106.67	1110	1080	1246.67	1070	1110	1036.67	1130
1146.67	1103.33	1093.33	1020	1083.33	1136.67	1096.67	1240	1086.67	1130	1026.67	1116.67
1170	1100	1103.33	1006.67	1060	1116.67	1066.67	1233.33	1090	1133.33	1053.33	1116.67
1136.67	1100	1076.67	1026.67	1073.33	1156.67	1066.67	1240	1090	1116.67	1053.33	1143.33
1193.33	1106.67	1093.33	1033.33	1083.33	1140	1096.67	1263.33	1086.67	1093.33	1030	1120
1183.33	1093.33	1090	1033.33	1080	1143.33	1076.67	1273.33	1076.67	1080	1023.33	1120
1180	1076.67	1106.67	1050	1073.33	1153.33	1063.33	1260	1086.67	1100	1020	1143.33
1136.67	1096.67	1093.33	1010	1066.67	1120	1080	1253.33	1083.33	1100	1040	1140
1150	1103.33	1070	1040	1086.67	1160	1070	1266.67	1053.33	1096.67	1050	1133.33
1176.67	1103.33	1086.67	1020	1076.67	1123.33	1096.67	1246.67	1090	1110	1013.33	1120
1163.33	1120	1066.67	1030	1076.67	1150	1093.33	1240	1086.67	1096.67	1036.67	1140
1163.33	1090	1103.33	1036.67	1083.33	1110	1096.67	1240	1066.67	1113.33	1043.33	1123.33
1166.67	1116.67	1093.33	1020	1086.67	1136.67	1093.33	1226.67	1083.33	1113.33	1036.67	1136.67
1156.67	1090	1083.33	1023.33	1080	1143.33	1070	1243.33	1086.67	1126.67	1053.33	1136.67
1153.33	1110	1063.33	1020	1076.67	1153.33	1083.33	1233.33	1076.67	1106.67	1050	1126.67
1170	1083.33	1103.33	1040	1086.67	1140	1096.67	1246.67	1086.67	1113.33	1023.33	1140
1160	1090	1100	1026.67	1060	1133.33	1073.33	1286.67	1103.33	1120	1056.67	1136.67
1130	1096.67	1090	1020	1066.67	1130	1080	1266.67	1080	1106.67	1010	1126.67
1153.33	1096.67	1086.67	1020	1080	1166.67	1066.67	1263.33	1086.67	1100	1053.33	1116.67
1163.33	1096.67	1120	1036.67	1093.33	1133.33	1076.67	1246.67	1063.33	1120	1053.33	1153.33
1136.67	1090	1076.67	1033.33	1073.33	1120	1053.33	1260	1066.67	1133.33	1043.33	1146.67
1180	1106.67	1090	1040	1086.67	1150	1076.67	1240	1093.33	1110	1026.67	1133.33
1133.33	1073.33	1083.33	1016.67	1093.33	1150	1083.33	1220	1083.33	1130	1040	1136.67
1150	1096.67	1090	1010	1083.33	1120	1083.33	1243.33	1083.33	1100	1040	1143.33
1173.33	1100	1086.67	1013.33	1086.67	1160	1080	1250	1086.67	1120	1016.67	1140
1173.33	1110	1066.67	1016.67	1060	1143.33	1060	1270	1096.67	1116.67	1046.67	1120
1120	1096.67	1113.33	1016.67	1093.33	1116.67	1083.33	1283.33	1066.67	1103.33	1036.67	1126.67
1160	1103.33	1076.67	1023.33	1083.33	1140	1093.33	1266.67	1096.67	1096.67	1056.67	1136.67
1176.67	1090	1103.33	1040	1090	1143.33	1093.33	1250	1073.33	1126.67	1050	1110
1123.33	1093.33	1096.67	1026.67	1073.33	1133.33	1086.67	1233.33	1083.33	1106.67	1043.33	1120
1166.67	1120	1083.33	1033.33	1080	1146.67	1090	1246.67	1076.67	1133.33	1030	1123.33
1143.33	1100	1076.67	1020	1060	1150	1090	1246.67	1090	1130	1060	1140
1146.67	1126.67	1093.33	1036.67	1076.67	1140	1070	1233.33	1070	1093.33	1050	1126.67
1173.33	1100	1083.33	1010	1083.33	1136.67	1066.67	1250	1073.33	1100	1066.67	1136.67
1193.33	1113.33	1086.67	1010	1080	1120	1086.67	1240	1083.33	1126.67	1040	1140
1233.33	1110	1113.33	1060	1070	1156.67	1070	1243.33	1076.67	1093.33	1053.33	1133.33
1173.33	1100	1076.67	1010	1080	1126.67	1063.33	1260	1063.33	1093.33	1036.67	1146.67
1203.33	1103.33	1103.33	1050	1083.33	1150	1070	1256.67	1083.33	1093.33	1046.67	1120
1136.67	1096.67	1093.33	1010	1073.33	1143.33	1083.33	1270	1056.67	1093.33	1053.33	1110
1166.67	1090	1113.33	1020	1083.33	1153.33	1106.67	1260	1076.67	1110	1040	1130
1150	1106.67	1046.67	1026.67	1090	1136.67	1086.67	1263.33	1076.67	1093.33	1010	1130
1153.33	1106.67	1080	1013.33	1103.33	1136.67	1086.67	1250	1070	1096.67	1020	1130
1150	1086.67	1073.33	1040	1090	1150	1073.33	1240	1076.67	1110	1026.67	1130
1160	1110	1110	1020	1056.67	1146.67	1083.33	1243.33	1090	1103.33	1013.33	1120
1133.33	1103.33	1100	1033.33	1060	1136.67	1053.33	1216.67	1083.33	1120	1036.67	1133.33
1153.33	1086.67	1116.67	1013.33	1093.33	1140	1086.67	1233.33	1083.33	1116.67	1023.33	1133.33
1146.67	1123.33	1096.67	1023.33	1086.67	1140	1080	1236.67	1080	1120	1026.67	1123.33
1163.33	1096.67	1090	1026.67	1080	1113.33	1060	1243.33	1080	1116.67	1040	1143.33
1160.05	1100.22	1089.93	1025.09	1079.96	1139.78	1079.84	1249.82	1079.9	1109.97	1040.03	1130.21
17.6876	11.3412	15.1116	9.41377	10.1941	14.7335	10.5769	12.1344	8.64641	17.2991	15.9929	10.1428
-20	-10	66.6667	-23.3333	20	23.3333	3.33333	20	0	-10	23.3333	-10
-6.66667	13.3333	-26.6667	13.3333	-13.3333	-3.33333	0	-16.6667	3.33333	-20	-3.33333	-33.3333
36.6667	-6.66667	-23.3333	-10	20	0	13.3333	-3.33333	-6.66667	3.33333	-3.33333	3.33333
-23.3333	10	33.3333	3.33333	-16.6667	-23.3333	3.33333	13.3333	10	36.6667	0	23.3333
20	-3.33333	16.6667	3.33333	30	23.3333	10	-23.3333	-13.3333	-40	3.33333	-6.66667
-16.6667	-13.3333	-10	6.66667	-20	13.3333	-3.33333	26.6667	-10	13.3333	10	-13.3333
-20	-20	-3.33333	-6.66667	10	-16.6667	3.33333	-20	20	10	-16.6667	40
46.6667	30	-3.33333	-3.33333	-13.3333	30	0	3.33333	-6.66667	-13.3333	13.3333	-26.6667
0	-26.6667	-23.3333	3.33333	-6.66667	23.3333	-30	16.6667	0	6.66667	20	3.33333
3.33333	30	6.66667	3.33333	-20	-70	10	0	-10	-30	0	-10
13.3333	10	10	0	26.6667	-6.66667	6.66667	0	6.66667	46.6667	-3.33333	33.3333
3.33333	-23.3333	36.6667	-3.33333	-6.66667	6.66667	13.3333	0	-3.33333	-3.33333	-26.6667	-16.6667
-56.6667	13.3333	-40	-26.6667	3.33333	3.33333	-10	-16.6667	3.33333	-10	33.3333	-6.66667
13.3333	-6.66667	3.33333	40	20	10	3.33333	13.3333	3.33333	13.3333	6.66667	-13.3333
16.6667	-3.33333	6.66667	-10	3.33333	-30	-10	-13.3333	0	-33.3333	-56.6667	-6.66667
-33.3333	16.6667	10	-20	-26.6667	56.6667	0	3.33333	-3.33333	30	16.6667	-6.66667
36.6667	-20	-33.3333	20	-6.66667	-20	-6.66667	6.66667	-10	10	-30	16.6667
16.6667	33.3333	26.6667	-23.3333	20	-23.3333	3.33333	-13.3333	16.6667	-40	33.3333	-6.66667
-53.3333	-16.6667	-10	23.3333	6.66667	20	16.6667	13.3333	6.66667	0	10	6.66667
0	3.33333	10	0	10	-10	-6.66667	-6.66667	3.33333	-6.66667	-33.3333	-10
6.66667	-10	-3.33333	0	-46.6667	0	0	6.66667	-20	10	26.6667	6.66667
3.33333	10	-23.3333	0	23.3333	26.6667	-3.33333	-3.33333	20	16.6667	3.33333	6.66667
16.6667	0	13.3333	-3.33333	-16.6667	23.3333	0	6.66667	-6.66667	20	-10	6.66667
13.3333	-20	13.3333	-6.66667	0	-63.3333	-6.66667	0	0	-20	10	-23.3333
-30	36.6667	-40	0	20	40	10	-6.66667	-6.66667	-30	-30	20
-3.33333	-23.3333	36.6667	10	-6.66667	-33.3333	-10	10	0	30	40	-16.6667
16.6667	16.6667	3.33333	10	20	-3.33333	-6.66667	-16.6667	16.6667	13.3333	-16.6667	20
53.3333	-23.3333	16.6667	-26.6667	-10	26.6667	13.3333	-13.3333	-26.6667	-16.6667	-3.33333	-23.3333
-70	6.66667	-16.6667	-3.33333	-10	-13.3333	3.33333	16.6667	10	-13.3333	20	16.6667
-3.33333	3.33333	16.6667	0	13.3333	3.33333	-3.33333	-33.3333	3.33333	23.3333	-3.33333	6.66667
26.6667	-3.33333	-50	30	-3.33333	-6.66667	-10	46.6667	-6.66667	-30	13.3333	-13.3333
0	3.33333	36.6667	-13.3333	-13.3333	13.3333	20	-10	-3.33333	36.6667	-13.3333	13.3333
3.33333	0	13.3333	-10	13.3333	10	-16.6667	13.3333	13.3333	-46.6667	6.66667	-16.6667
-6.66667	-13.3333	-46.6667	6.66667	-20	-23.3333	10	-6.66667	-23.3333	60	-26.6667	16.6667
33.3333	23.3333	13.3333	10	20	16.6667	-16.6667	-13.3333	16.6667	-50	3.33333	-6.66667
-46.6667	-10	-13.3333	-6.66667	-6.66667	10	20	13.3333	6.66667	20	20	6.66667
13.3333	-13.3333	43.3333	3.33333	0	-20	-10	-6.66667	3.33333	6.66667	-23.3333	-16.6667
10	-20	-6.66667	0	3.33333	20	6.66667	13.3333	-16.6667	23.3333	0	16.6667
3.33333	13.3333	-20	10	-3.33333	-23.3333	6.66667	-6.66667	-6.66667	-26.6667	6.66667	-26.6667
-23.3333	0	10	-13.3333	-10	13.3333	-3.33333	0	3.33333	10	-3.33333	33.3333
-20	30	6.66667	6.66667	13.3333	6.66667	-10	-20	10	-26.6667	-3.33333	-3.33333
30	-16.6667	-26.6667	-13.3333	-23.3333	-13.3333	10	10	-13.3333	10	-3.33333	-13.3333
-10	-10	30	-3.33333	40	0	0	-10	3.33333	-13.3333	-3.33333	0
3.33333	3.33333	-16.6667	6.66667	3.33333	3.33333	-10	20	20	6.66667	0	10
-30	26.6667	-3.33333	10	-30	-6.66667	3.33333	-13.3333	-20	0	-10	-13.3333
10	-20	-3.33333	-20	-6.66667	-13.3333	-3.33333	6.66667	13.3333	10	-3.33333	20
33.3333	-26.6667	0	10	-6.66667	-6.66667	6.66667	-6.66667	6.66667	-13.3333	26.6667	-6.66667
-20	40	6.66667	-3.33333	20	10	-20	16.6667	-3.33333	16.6667	0	0
20	-26.6667	30	10	6.66667	13.3333	13.3333	-6.66667	6.66667	-16.6667	-6.66667	3.33333
0	6.66667	-53.3333	3.33333	-16.6667	0	-10	-20	-6.66667	53.3333	6.66667	-3.33333
13.3333	10	0	-16.6667	36.6667	-3.33333	20	10	6.66667	-40	-23.3333	-6.66667
-16.6667	-10	56.6667	23.3333	-30	16.6667	3.33333	10	-26.6667	20	50	3.33333
-16.6667	20	3.33333	-13.3333	-3.33333	-26.6667	-10	13.3333	10	-3.33333	-33.3333	3.33333
0	0	-36.6667	13.3333	0	3.33333	-6.66667	6.66667	3.33333	-30	0	10
3.33333	-26.6667	13.3333	-26.6667	10	3.33333	16.6667	-3.33333	0	3.33333	16.6667	-6.66667
13.3333	13.3333	-10	20	-20	6.66667	-16.6667	-16.6667	0	13.3333	-16.6667	-10
-13.3333	3.33333	16.6667	-10	16.6667	13.3333	16.6667	-16.6667	-20	3.33333	10	10
0	13.3333	-26.6667	6.66667	0	3.33333	6.66667	-6.66667	20	-3.33333	-6.66667	-13.3333
23.3333	-10	-10	-10	3.33333	0	-40	20	-16.6667	-33.3333	3.33333	3.33333
-13.3333	3.33333	23.3333	20	-6.66667	-13.3333	16.6667	-16.6667	23.3333	36.6667	20	13.3333
10	-20	-13.3333	-30	20	-3.33333	-13.3333	6.66667	-20	-23.3333	-40	-13.3333
-26.6667	6.66667	20	10	-10	-10	40	30	33.3333	0	23.3333	-10
16.6667	6.66667	-13.3333	3.33333	-10	10	3.33333	-20	-23.3333	46.6667	-3.33333	0
10	-3.33333	6.66667	-10	-6.66667	-26.6667	-10	10	13.3333	-10	-30	13.3333
-10	16.6667	20	20	20	33.3333	-3.33333	0	-10	3.33333	33.3333	-13.3333
6.66667	-33.3333	-23.3333	-10	-10	-16.6667	-20	-20	-3.33333	-13.3333	0	3.33333
-3.33333	23.3333	-26.6667	0	-3.33333	6.66667	16.6667	13.3333	10	-6.66667	16.6667	-3.33333
-20	-20	16.6667	-10	3.33333	20	-6.66667	-13.3333	-6.66667	-16.6667	13.3333	6.66667
10	16.6667	20	26.6667	6.66667	-13.3333	-6.66667	10	-3.33333	6.66667	-46.6667	0
6.66667	-20	0	-16.6667	-3.33333	3.33333	0	-10	10	0	-3.33333	-10
-26.6667	10	-3.33333	3.33333	10	-43.3333	3.33333	0	-20	0	-3.33333	13.3333
-23.3333	13.3333	-33.3333	0	-36.6667	56.6667	-10	13.3333	3.33333	-10	16.6667	3.33333
60	-26.6667	23.3333	13.3333	33.3333	-20	10	-6.66667	6.66667	13.3333	-6.66667	0
-23.3333	16.6667	0	-23.3333	-6.66667	3.33333	3.33333	10	0	0	10	0
-3.33333	13.3333	6.66667	6.66667	-3.33333	16.6667	-6.66667	0	10	-23.3333	0	-13.3333
33.3333	-10	10	-3.33333	-3.33333	-26.6667	13.3333	-6.66667	-6.66667	13.3333	0	16.6667
13.3333	10	-20	0	10	10	-23.3333	3.33333	-6.66667	20	6.66667	-6.66667
-40	0	16.6667	0	3.33333	0	23.3333	16.6667	13.3333	23.3333	-3.33333	6.66667
40	-16.6667	10	6.66667	-20	-26.6667	-10	-16.6667	-20	-20	13.3333	3.33333
-33.3333	0	-13.3333	6.66667	20	46.6667	10	-16.6667	20	-16.6667	-40	0
13.3333	-6.66667	-26.6667	-26.6667	-10	-30	-3.33333	0	3.33333	23.3333	13.3333	-23.3333
-10	23.3333	10	6.66667	-10	-3.33333	-10	6.66667	0	-33.3333	-3.33333	13.3333
20	-13.3333	23.3333	26.6667	6.66667	16.6667	20	10	-6.66667	13.3333	16.6667	-3.33333
-36.6667	6.66667	-20	-20	-3.33333	6.66667	0	-13.3333	-20	3.33333	-10	-13.3333
13.3333	3.33333	0	0	-3.33333	-13.3333	-16.6667	-6.66667	6.66667	-10	30	23.3333
0	-16.6667	16.6667	3.33333	13.3333	-23.3333	0	20	-3.33333	10	3.33333	-6.66667
0	6.66667	-16.6667	-6.66667	-16.6667	40	10	-6.66667	16.6667	13.3333	-26.6667	-3.33333
-13.3333	16.6667	13.3333	0	16.6667	-26.6667	-16.6667	3.33333	0	10	16.6667	3.33333
6.66667	26.6667	0	13.3333	0	-16.6667	13.3333	0	-6.66667	16.6667	3.33333	0
-10	-36.6667	-33.3333	0	-10	43.3333	0	23.3333	10	-43.3333	-20	-10
-23.3333	-6.66667	36.6667	10	0	13.3333	-10	-20	-16.6667	20	-3.33333	16.6667
6.66667	-3.33333	-10	-20	16.6667	-40	3.33333	-6.66667	16.6667	-33.3333	-6.66667	6.66667
40	23.3333	-6.66667	0	-23.3333	10	6.66667	6.66667	3.33333	23.3333	16.6667	-33.3333
6.66667	-13.3333	-3.33333	10	13.3333	10	13.3333	6.66667	-13.3333	-26.6667	33.3333	16.6667
-3.33333	-3.33333	6.66667	0	13.3333	3.33333	-10	-10	3.33333	16.6667	-30	13.3333
-6.66667	-13.3333	-3.33333	-16.6667	-10	10	-10	-3.33333	0	-23.3333	-16.6667	-13.3333
13.3333	33.3333	16.6667	26.6667	6.66667	-46.6667	20	6.66667	3.33333	30	-10	13.3333
-13.3333	-3.33333	-20	-40	-20	0	-26.6667	-3.33333	0	-20	-13.3333	-13.3333
23.3333	-13.3333	20	36.6667	16.6667	-6.66667	0	-16.6667	-3.33333	30	26.6667	13.3333
-10	-10	30	-16.6667	-16.6667	40	6.66667	-3.33333	-13.3333	-26.6667	-30	-13.3333
3.33333	3.33333	-36.6667	10	10	-43.3333	13.3333	20	6.66667	30	26.6667	-16.6667
-46.6667	3.33333	-26.6667	-6.66667	3.33333	60	-13.3333	3.33333	20	3.33333	3.33333	0
3.33333	6.66667	23.3333	3.33333	10	-16.6667	-6.66667	3.33333	-16.6667	-23.3333	13.3333	30
-20	-10	6.66667	0	-16.6667	-10	0	13.3333	-3.33333	26.6667	-10	-3.33333
26.6667	0	6.66667	0	3.33333	-10	16.6667	-16.6667	0	-13.3333	-13.3333	-10
20	-6.66667	-43.3333	3.33333	-10	3.33333	-3.33333	-13.3333	6.66667	-43.3333	36.6667	6.66667
3.33333	-6.66667	26.6667	-6.66667	20	13.3333	-6.66667	10	-13.3333	6.66667	0	0
-16.6667	16.6667	6.66667	3.33333	-10	-16.6667	13.3333	0	23.3333	-23.3333	-13.3333	6.66667
20	10	-20	-13.3333	0	20	-30	0	-10	60	-20	-13.3333
-16.6667	-40	36.6667	10	0	-26.6667	10	0	6.66667	-3.33333	23.3333	3.33333
36.6667	36.6667	-20	13.3333	13.3333	30	6.66667	3.33333	-6.66667	16.6667	-26.6667	13.3333
-33.3333	-10	16.6667	-10	-13.3333	-6.66667	16.6667	13.3333	6.66667	16.6667	26.6667	-13.3333
13.3333	13.3333	3.33333	-3.33333	13.3333	-20	-13.3333	-3.33333	-16.6667	-63.3333	3.33333	-10
-3.33333	-20	-53.3333	-3.33333	-20	26.6667	16.6667	-6.66667	10	23.3333	6.66667	16.6667
10	-3.33333	23.3333	20	16.6667	-13.3333	-30	-23.3333	-3.33333	13.3333	3.33333	-20
-13.3333	6.66667	3.33333	-3.33333	-20	-6.66667	26.6667	26.6667	13.3333	-16.6667	-26.6667	3.33333
6.66667	13.3333	6.66667	-13.3333	0	16.6667	-20	-20	3.33333	16.6667	6.66667	13.3333
-10	13.3333	-10	-3.33333	6.66667	-6.66667	16.6667	10	-13.3333	-26.6667	-20	-6.66667
13.3333	-10	20	13.3333	-16.6667	-13.3333	-6.66667	0	0	23.3333	-10	13.3333
-16.6667	-10	10	-13.3333	10	16.6667	0	3.33333	3.33333	13.3333	16.6667	-13.3333
16.6667	0	-33.3333	10	23.3333	13.3333	3.33333	6.66667	3.33333	-50	-16.6667	16.6667
-23.3333	6.66667	10	-10	-16.6667	-20	-3.33333	-20	-6.66667	-10	23.3333	-23.3333
16.6667	13.3333	13.3333	3.33333	-3.33333	-16.6667	-10	0	0	46.6667	-3.33333	16.6667
10	-36.6667	-10	3.33333	6.66667	23.3333	-6.66667	-10	-3.33333	-20	-6.66667	0
-66.6667	23.3333	-6.66667	3.33333	10	6.66667	20	10	0	56.6667	-6.66667	-13.3333
36.6667	-3.33333	10	-20	-3.33333	0	-13.3333	13.3333	13.3333	3.33333	16.6667	3.33333
-10	-16.6667	-6.66667	10	-13.3333	-16.6667	3.33333	-3.33333	0	-53.3333	-33.3333	-3.33333
36.6667	13.3333	16.6667	0	6.66667	3.33333	3.33333	-6.66667	-23.3333	-20	50	10
10	6.66667	-10	6.66667	-6.66667	-13.3333	-10	23.3333	20	3.33333	-23.3333	-20
-36.6667	-16.6667	0	10	13.3333	0	6.66667	-16.6667	-13.3333	16.6667	10	6.66667
40	-6.66667	-3.33333	-3.33333	-3.33333	20	16.6667	0	13.3333	-6.66667	-16.6667	16.6667
-16.6667	13.3333	-26.6667	-23.3333	3.33333	-33.3333	-6.66667	13.3333	-10	-10	6.66667	-26.6667
-23.3333	13.3333	33.3333	23.3333	-13.3333	33.3333	-13.3333	-13.3333	6.66667	6.66667	10	30
6.66667	-6.66667	-6.66667	0	0	-16.6667	0	20	3.33333	40	-16.6667	-16.6667
-6.66667	-16.6667	-16.6667	0	-3.33333	3.33333	10	-30	-20	-33.3333	0	16.6667
13.3333	23.3333	40	-6.66667	10	36.6667	-16.6667	10	23.3333	0	6.66667	-6.66667
23.3333	13.3333	-26.6667	-3.33333	10	-23.3333	13.3333	13.3333	-10	10	3.33333	13.3333
-13.3333	-33.3333	23.3333	-6.66667	-6.66667	10	3.33333	-10	-6.66667	16.6667	-46.6667	-16.6667
6.66667	3.33333	-23.3333	16.6667	-3.33333	-33.3333	-6.66667	-30	-3.33333	-16.6667	70	6.66667
-20	3.33333	-3.33333	-16.6667	-3.33333	33.3333	10	40	30	6.66667	6.66667	-6.66667
3.33333	-10	3.33333	6.66667	-3.33333	-36.6667	-6.66667	-13.3333	-26.6667	-6.66667	-50	13.3333
0	13.3333	13.3333	3.33333	13.3333	23.3333	-10	23.3333	16.6667	-16.6667	23.3333	3.33333
3.33333	-20	-13.3333	-13.3333	0	10	3.33333	-30	-10	3.33333	6.66667	-10
-13.3333	16.6667	20	6.66667	-10	-20	6.66667	20	10	13.3333	6.66667	3.33333
6.66667	-3.33333	-46.6667	6.66667	13.3333	-6.66667	-3.33333	-20	-10	-20	23.3333	-23.3333
3.33333	0	36.6667	3.33333	-16.6667	33.3333	16.6667	20	-3.33333	30	-26.6667	26.6667
6.66667	23.3333	-6.66667	-20	10	-40	-10	-23.3333	0	-10	13.3333	-3.33333
-3.33333	-20	-23.3333	23.3333	-3.33333	40	-6.66667	20	6.66667	0	-16.6667	0
-16.6667	0	20	-10	-3.33333	-3.33333	30	-10	3.33333	46.6667	-6.66667	-20
13.3333	-6.66667	16.6667	6.66667	-20	-23.3333	-13.3333	-30	0	-56.6667	3.33333	26.6667
16.6667	26.6667	23.3333	3.33333	23.3333	-6.66667	-16.6667	20	-10	-13.3333	-3.33333	-40
-46.6667	-23.3333	-53.3333	-23.3333	6.66667	-3.33333	6.66667	-6.66667	3.33333	23.3333	30	20
20	0	3.33333	16.6667	6.66667	23.3333	-20	-3.33333	10	-6.66667	-3.33333	10
30	0	13.3333	10	-3.33333	6.66667	6.66667	30	-3.33333	-10	-56.6667	-3.33333
-16.6667	23.3333	-13.3333	-13.3333	-20	-30	0	-6.66667	-13.3333	3.33333	40	-13.3333
-26.6667	0	43.3333	-16.6667	6.66667	13.3333	10	-3.33333	0	10	6.66667	6.66667
36.6667	-3.33333	-33.3333	33.3333	6.66667	-13.3333	-23.3333	0	10	6.66667	-26.6667	-6.66667
0	10	3.33333	-16.6667	-10	26.6667	23.3333	13.3333	-13.3333	-10	30	-6.66667
-26.6667	0	-10	13.3333	13.3333	-20	-13.3333	-20	13.3333	16.6667	-30	13.3333
6.66667	-30	20	-16.6667	-13.3333	26.6667	33.3333	16.6667	-16.6667	-13.3333	16.6667	0
-6.66667	13.3333	-10	3.33333	0	-3.33333	-30	0	10	-33.3333	-16.6667	-13.3333
20	-13.3333	-3.33333	-3.33333	6.66667	-13.3333	16.6667	-20	13.3333	43.3333	10	23.3333
-16.6667	0	-13.3333	6.66667	-13.3333	0	6.66667	20	-20	16.6667	-3.33333	-13.3333
13.3333	-10	13.3333	-3.33333	23.3333	0	-6.66667	-50	3.33333	0	-10	10
6.66667	13.3333	20	6.66667	-6.66667	0	10	23.3333	6.66667	-23.3333	16.6667	13.3333
3.33333	-6.66667	-26.6667	-13.3333	3.33333	-20	-16.6667	26.6667	-6.66667	6.66667	-13.3333	-20
-23.3333	10	3.33333	-3.33333	0	36.6667	10	0	0	-10	3.33333	10
33.3333	-6.66667	0	13.3333	0	-20	-3.33333	-10	13.3333	-23.3333	10	6.66667
-20	-6.66667	13.3333	-3.33333	-30	-10	-10	3.33333	-10	16.6667	-3.33333	0
-13.3333	13.3333	-3.33333	0	23.3333	26.6667	0	-3.33333	-6.66667	-30	6.66667	-6.66667
-3.33333	6.66667	23.3333	6.66667	10	-10	-3.33333	10	16.6667	26.6667	10	3.33333
0	-6.66667	-23.3333	-3.33333	-10	3.33333	-10	-26.6667	-6.66667	-20	-20	-20
3.33333	-13.3333	-16.6667	3.33333	-10	-13.3333	10	13.3333	-10	40	-10	20
3.33333	6.66667	13.3333	-10	13.3333	-10	-6.66667	-3.33333	16.6667	-26.6667	10	-13.3333
-23.3333	6.66667	-26.6667	3.33333	-6.66667	16.6667	16.6667	16.6667	3.33333	50	-3.33333	0
43.3333	-3.33333	40	3.33333	6.66667	-6.66667	6.66667	-10	-3.33333	-6.66667	13.3333	0
-3.33333	-6.66667	3.33333	-3.33333	-10	0	-13.3333	0	6.66667	-43.3333	-6.66667	-10
-20	23.3333	-30	6.66667	16.6667	3.33333	20	-6.66667	-13.3333	36.6667	-36.6667	16.6667
13.3333	0	13.3333	-3.33333	-3.33333	3.33333	-20	6.66667	10	-3.33333	40	-16.6667
-20	0	10	0	-6.66667	-10	-6.66667	13.3333	-10	0	0	-3.33333
23.3333	-13.3333	3.33333	-6.66667	20	33.3333	3.33333	16.6667	0	-40	3.33333	16.6667
-10	0	-33.3333	10	-33.3333	-23.3333	20	-13.3333	0	36.6667	-23.3333	6.66667
46.6667	-3.33333	16.6667	-13.3333	20	10	-13.3333	-6.66667	0	3.33333	0	-3.33333
-23.3333	-3.33333	0	16.6667	0	0	3.33333	-16.6667	-6.66667	-23.3333	13.3333	0
6.66667	-10	0	-6.66667	-13.3333	-6.66667	20	10	-10	6.66667	50	3.33333
-30	26.6667	16.6667	10	3.33333	-13.3333	-33.3333	6.66667	23.3333	-33.3333	-60	-33.3333
3.33333	-10	-6.66667	-13.3333	-10	-23.3333	16.6667	-3.33333	-16.6667	20	20	33.3333
-36.6667	-10	-26.6667	3.33333	36.6667	30	-10	-13.3333	6.66667	-3.33333	-26.6667	-10
40	20	26.6667	-13.3333	-26.6667	0	-10	-6.66667	10	3.33333	-6.66667	-10
10	-13.3333	3.33333	16.6667	10	23.3333	-16.6667	6.66667	-3.33333	3.33333	-3.33333	23.3333
-13.3333	6.66667	-30	-3.33333	-16.6667	-3.33333	33.3333	-13.3333	0	3.33333	13.3333	-20
16.6667	3.33333	40	-3.33333	26.6667	-26.6667	-10	-10	0	3.33333	13.3333	23.3333
10	-6.66667	-20	-16.6667	-13.3333	26.6667	10	30	3.33333	26.6667	-20	-6.66667
-26.6667	3.33333	-23.3333	16.6667	-16.6667	-6.66667	-10	-10	-16.6667	-20	36.6667	-6.66667
-3.33333	3.33333	30	0	3.33333	-3.33333	23.3333	16.6667	0	33.3333	0	-3.33333
-3.33333	-10	-10	-3.33333	0	-10	-3.33333	0	20	3.33333	3.33333	3.33333
6.66667	-10	-3.33333	-6.66667	16.6667	3.33333	-6.66667	3.33333	0	-33.3333	10	6.66667
-6.66667	3.33333	23.3333	6.66667	-13.3333	16.6667	-16.6667	3.33333	-6.66667	-16.6667	-6.66667	-13.3333
-3.33333	26.6667	-16.6667	20	13.3333	-20	0	6.66667	6.66667	-16.6667	-6.66667	-3.33333
-3.33333	-23.3333	13.3333	-13.3333	-26.6667	13.3333	-13.3333	-10	-26.6667	30	-16.6667	13.3333
10	6.66667	-16.6667	-13.3333	26.6667	-10	3.33333	-10	6.66667	-23.3333	53.3333	-6.66667
6.66667	10	10	13.3333	0	-13.3333	23.3333	10	0	20	-60	16.6667
-10	-23.3333	0	-16.6667	-13.3333	40	10	-20	6.66667	-6.66667	16.6667	-13.3333
0	13.3333	-6.66667	6.66667	3.33333	-23.3333	6.66667	0	16.6667	10	0	-6.66667
-6.66667	-6.66667	-43.3333	13.3333	10	20	-20	-10	-23.3333	-16.6667	-3.33333	0
26.6667	0	33.3333	26.6667	-6.66667	-60	0	13.3333	0	0	-3.33333	-10
-30	23.3333	26.6667	-36.6667	10	30	6.66667	-3.33333	-3.33333	30	3.33333	13.3333
20	0	3.33333	0	16.6667	-23.3333	-6.66667	6.66667	3.33333	-16.6667	-6.66667	3.33333
-16.6667	-13.3333	-16.6667	0	-23.3333	26.6667	16.6667	-6.66667	16.6667	20	-10	-13.3333
23.3333	-3.33333	10	-13.3333	-23.3333	-20	-30	-6.66667	3.33333	3.33333	26.6667	0
-33.3333	0	-26.6667	20	13.3333	40	0	6.66667	0	-16.6667	0	26.6667
56.6667	6.66667	16.6667	6.66667	10	-16.6667	30	23.3333	-3.33333	-23.3333	-23.3333	-23.3333
-10	-13.3333	-3.33333	0	-3.33333	3.33333	-20	10	-10	-13.3333	-6.66667	0
-3.33333	-16.6667	16.6667	16.6667	-6.66667	10	-13.3333	-13.3333	10	20	-3.33333	23.3333
-43.3333	20	-13.3333	-40	-6.66667	-33.3333	16.6667	-6.66667	-3.33333	0	20	-3.33333
13.3333	6.66667	-23.3333	30	20	40	-10	13.3333	-30	-3.33333	10	-6.66667
26.6667	0	16.6667	-20	-10	-36.6667	26.6667	-20	36.6667	13.3333	-36.6667	-13.3333
-13.3333	16.6667	-20	10	0	26.6667	-3.33333	-6.66667	-3.33333	-13.3333	23.3333	20
0	-30	36.6667	6.66667	6.66667	-40	3.33333	0	-20	16.6667	6.66667	-16.6667
3.33333	26.6667	-10	-16.6667	3.33333	26.6667	-3.33333	-13.3333	16.6667	0	-6.66667	13.3333
-10	-26.6667	-10	3.33333	-6.66667	6.66667	-23.3333	16.6667	3.33333	13.3333	16.6667	0
-3.33333	20	-20	-3.33333	-3.33333	10	13.3333	-10	-10	-20	-3.33333	-10
16.6667	-26.6667	40	20	10	-13.3333	13.3333	13.3333	10	6.66667	-26.6667	13.3333
-10	6.66667	-3.33333	-13.3333	-26.6667	-6.66667	-23.3333	40	16.6667	6.66667	33.3333	-3.33333
-30	6.66667	-10	-6.66667	6.66667	-3.33333	6.66667	-20	-23.3333	-13.3333	-46.6667	-10
23.3333	0	-3.33333	0	13.3333	36.6667	-13.3333	-3.33333	6.66667	-6.66667	43.3333	-10
10	0	33.3333	16.6667	13.3333	-33.3333	10	-16.6667	-23.3333	20	0	36.6667
-26.6667	-6.66667	-43.3333	-3.33333	-20	-13.3333	-23.3333	13.3333	3.33333	13.3333	-10	-6.66667
43.3333	16.6667	13.3333	6.66667	13.3333	30	23.3333	-20	26.6667	-23.3333	-16.6667	-13.3333
-46.6667	-33.3333	-6.66667	-23.3333	6.66667	0	6.66667	-20	-10	20	13.3333	3.33333
16.6667	23.3333	6.66667	-6.66667	-10	-30	0	23.3333	0	-30	0	6.66667
23.3333	3.33333	-3.33333	3.33333	3.33333	40	-3.33333	6.66667	3.33333	20	-23.3333	-3.33333
0	10	-20	3.33333	-26.6667	-16.6667	-20	20	10	-3.33333	30	-20
-53.3333	-13.3333	46.6667	0	33.3333	-26.6667	23.3333	13.3333	-30	-13.3333	-10	6.66667
40	6.66667	-36.6667	6.66667	-10	23.3333	10	-16.6667	30	-6.66667	20	10
16.6667	-13.3333	26.6667	16.6667	6.66667	3.33333	0	-16.6667	-23.3333	30	-6.66667	-26.6667
-53.3333	3.33333	-6.66667	-13.3333	-16.6667	-10	-6.66667	-16.6667	10	-20	-6.66667	10
43.3333	26.6667	-13.3333	6.66667	6.66667	13.3333	3.33333	13.3333	-6.66667	26.6667	-13.3333	3.33333
-23.3333	-20	-6.66667	-13.3333	-20	3.33333	0	0	13.3333	-3.33333	30	16.6667
3.33333	26.6667	16.6667	16.6667	16.6667	-10	-20	-13.3333	-20	-36.6667	-10	-13.3333
26.6667	-26.6667	-10	-26.6667	6.66667	-3.33333	-3.33333	16.6667	3.33333	6.66667	16.6667	10
20	13.3333	3.33333	0	-3.33333	-16.6667	20	-10	10	26.6667	-26.6667	3.33333
40	-3.33333	26.6667	50	-10	36.6667	-16.6667	3.33333	-6.66667	-33.3333	13.3333	-6.66667
-60	-10	-36.6667	-50	10	-30	-6.66667	16.6667	-13.3333	0	-16.6667	13.3333
30	3.33333	26.6667	40	3.33333	23.3333	6.66667	-3.33333	20	0	10	-26.6667
-66.6667	-6.66667	-10	-40	-10	-6.66667	13.3333	13.3333	-26.6667	0	6.66667	-10
30	-6.66667	20	10	10	10	23.3333	-10	20	16.6667	-13.3333	20
-16.6667	16.6667	-66.6667	6.66667	6.66667	-16.6667	-20	3.33333	0	-16.6667	-30	0
3.33333	0	33.3333	-13.3333	13.3333	0	0	-13.3333	-6.66667	3.33333	10	0
-3.33333	-20	-6.66667	26.6667	-13.3333	13.3333	-13.3333	-10	6.66667	13.3333	6.66667	0
10	23.3333	36.6667	-20	-33.3333	-3.33333	10	3.33333	13.3333	-6.66667	-13.3333	-10
-26.6667	-6.66667	-10	13.3333	3.33333	-10	-30	-26.6667	-6.66667	16.6667	23.3333	13.3333
20	-16.6667	16.6667	-20	33.3333	3.33333	33.3333	16.6667	0	-3.33333	-13.3333	0
-6.66667	36.6667	-20	10	-6.66667	0	-6.66667	3.33333	-3.33333	3.33333	3.33333	-10
16.6667	-26.6667	-6.66667	3.33333	-6.66667	-26.6667	-20	6.66667	0	-3.33333	13.3333	20
0.0130719	-0.0130719	0.183007	-0.0522876	0.0653595	-0.0392157	-0.0130719	0	-0.0130719	-0.0261438	0.0784314	-0.0522876
23.6194	16.1047	22.6283	14.7862	14.9143	22.1632	14.1807	14.8041	12.6515	23.0542	21.0547	14.3142

## Sheet: ISI CV 0.5%
1156.67	1116.67	1103.33	1030	1083.33	1143.33	1073.33	1260	1080	1120	1053.33	1133.33
1150	1120	1070	1030	1090	1106.67	1063.33	1240	1080	1120	1060	1143.33
1166.67	1113.33	1056.67	1033.33	1066.67	1133.33	1083.33	1253.33	1060	1096.67	1070	1146.67
1153.33	1093.33	1086.67	1030	1080	1150	1076.67	1253.33	1060	1110	1056.67	1110
1176.67	1100	1096.67	1056.67	1060	1130	1053.33	1260	1083.33	1103.33	1060	1116.67
1140	1090	1093.33	1006.67	1073.33	1156.67	1076.67	1253.33	1083.33	1116.67	1056.67	1103.33
1156.67	1080	1120	1026.67	1096.67	1136.67	1066.67	1253.33	1060	1096.67	1053.33	1120
1160	1090	1086.67	1020	1070	1146.67	1080	1243.33	1080	1113.33	1046.67	1133.33
1156.67	1100	1056.67	1033.33	1070	1146.67	1080	1236.67	1070	1106.67	1063.33	1130
1160	1090	1083.33	1030	1080	1126.67	1086.67	1243.33	1070	1100	1063.33	1140
1180	1096.67	1093.33	1030	1070	1150	1080	1246.67	1090	1113.33	1053.33	1156.67
1150	1110	1083.33	1033.33	1076.67	1146.67	1066.67	1233.33	1090	1123.33	1053.33	1120
1190	1110	1116.67	1033.33	1080	1106.67	1070	1246.67	1080	1100	1033.33	1146.67
1163.33	1096.67	1083.33	1036.67	1080	1146.67	1080	1250	1080	1106.67	1003.33	1146.67
1156.67	1093.33	1070	1020	1070	1136.67	1076.67	1243.33	1090	1130	1030	1156.67
1140	1110	1066.67	1030	1086.67	1143.33	1073.33	1226.67	1076.67	1093.33	1030	1163.33
1136.67	1096.67	1116.67	1023.33	1103.33	1126.67	1076.67	1240	1073.33	1110	1053.33	1130
1140	1103.33	1100	1040	1080	1160	1080	1270	1100	1093.33	1036.67	1120
1153.33	1093.33	1063.33	1033.33	1066.67	1140	1076.67	1263.33	1070	1096.67	1040	1133.33
1180	1086.67	1093.33	1033.33	1036.67	1136.67	1076.67	1256.67	1070	1110	1046.67	1120
1153.33	1093.33	1086.67	1043.33	1060	1120	1083.33	1243.33	1080	1096.67	1030	1120
1143.33	1103.33	1083.33	1040	1066.67	1140	1060	1263.33	1070	1103.33	1030	1130
1143.33	1116.67	1096.67	1030	1073.33	1133.33	1086.67	1243.33	1080	1130	1026.67	1110
1156.67	1086.67	1096.67	1040	1070	1126.67	1066.67	1253.33	1080	1096.67	1020	1126.67
1170	1106.67	1090	1033.33	1073.33	1180	1080	1240	1066.67	1096.67	1030	1123.33
1146.67	1073.33	1086.67	1016.67	1076.67	1133.33	1080	1260	1073.33	1106.67	1026.67	1126.67
1183.33	1090	1073.33	1030	1090	1126.67	1076.67	1240	1080	1090	1066.67	1123.33
1173.33	1096.67	1076.67	1036.67	1083.33	1136.67	1060	1240	1080	1113.33	1033.33	1130
1180	1096.67	1096.67	1023.33	1083.33	1143.33	1073.33	1240	1076.67	1110	1050	1130
1160	1083.33	1083.33	1033.33	1073.33	1133.33	1060	1256.67	1070	1100	1036.67	1130
1150	1110	1080	1026.67	1080	1133.33	1070	1233.33	1070	1100	1033.33	1140
1170	1096.67	1116.67	1023.33	1076.67	1130	1070	1236.67	1070	1120	1060	1133.33
1153.33	1093.33	1106.67	1040	1073.33	1153.33	1070	1240	1073.33	1116.67	1016.67	1130
1160	1090	1073.33	1040	1063.33	1100	1086.67	1233.33	1086.67	1130	1040	1150
1160	1100	1070	1036.67	1090	1160	1076.67	1223.33	1076.67	1106.67	1040	1130
1166.67	1086.67	1083.33	1016.67	1090	1120	1066.67	1243.33	1076.67	1110	1026.67	1120
1153.33	1100	1076.67	1040	1073.33	1140	1083.33	1240	1086.67	1133.33	1040	1123.33
1160	1093.33	1033.33	1040	1073.33	1140	1073.33	1250	1073.33	1116.67	1063.33	1143.33
1156.67	1100	1093.33	1030	1070	1160	1073.33	1243.33	1073.33	1103.33	1030	1133.33
1143.33	1106.67	1100	1036.67	1076.67	1120	1083.33	1253.33	1093.33	1076.67	1050	1133.33
1170	1100	1113.33	1036.67	1076.67	1126.67	1083.33	1263.33	1073.33	1103.33	1050	1146.67
1163.33	1083.33	1073.33	1020	1076.67	1126.67	1070	1260	1103.33	1100	1026.67	1136.67
1170	1093.33	1080	1040	1056.67	1146.67	1070	1260	1106.67	1086.67	1033.33	1153.33
1193.33	1086.67	1086.67	1013.33	1073.33	1146.67	1073.33	1260	1103.33	1123.33	1010	1126.67
1146.67	1090	1096.67	1026.67	1090	1140	1073.33	1250	1090	1080	1050	1123.33
1166.67	1093.33	1086.67	1026.67	1070	1143.33	1096.67	1256.67	1080	1093.33	1016.67	1116.67
1166.67	1093.33	1066.67	1030	1056.67	1146.67	1076.67	1240	1076.67	1113.33	1026.67	1106.67
1156.67	1096.67	1080	1013.33	1066.67	1140	1060	1256.67	1090	1106.67	1040	1120
1166.67	1100	1090	1040	1096.67	1136.67	1086.67	1240	1090	1086.67	1036.67	1100
1176.67	1073.33	1080	1020	1090	1150	1066.67	1223.33	1083.33	1096.67	1040	1113.33
1186.67	1090	1090	1050	1070	1140	1060	1236.67	1080	1126.67	1033.33	1123.33
1153.33	1113.33	1090	1023.33	1086.67	1133.33	1076.67	1250	1090	1103.33	1043.33	1166.67
1163.33	1126.67	1080	1026.67	1073.33	1140	1070	1253.33	1093.33	1083.33	1050	1130
1166.67	1126.67	1086.67	1043.33	1080	1126.67	1080	1250	1070	1080	1043.33	1146.67
1160	1110	1090	1033.33	1073.33	1126.67	1076.67	1230	1083.33	1086.67	1030	1130
1163.33	1133.33	1090	1026.67	1080	1133.33	1073.33	1256.67	1076.67	1076.67	1050	1116.67
1133.33	1120	1093.33	1030	1073.33	1120	1083.33	1253.33	1080	1126.67	1040	1140
1150	1113.33	1080	1010	1086.67	1153.33	1063.33	1240	1080	1130	1030	1133.33
1146.67	1080	1093.33	1006.67	1090	1140	1066.67	1246.67	1090	1106.67	1030	1130
1146.67	1076.67	1100	1006.67	1076.67	1130	1086.67	1246.67	1080	1103.33	1006.67	1113.33
1160	1090	1083.33	1006.67	1066.67	1136.67	1083.33	1240	1080	1130	1036.67	1123.33
1170	1086.67	1080	1003.33	1076.67	1133.33	1086.67	1253.33	1080	1140	1066.67	1096.67
1143.33	1096.67	1090	1026.67	1076.67	1143.33	1083.33	1233.33	1080	1153.33	1070	1116.67
1143.33	1090	1070	1006.67	1096.67	1116.67	1080	1236.67	1080	1110	1066.67	1120
1173.33	1096.67	1103.33	1030	1080	1156.67	1083.33	1230	1073.33	1146.67	1043.33	1113.33
1146.67	1096.67	1063.33	1033.33	1083.33	1153.33	1056.67	1260	1080	1136.67	1053.33	1126.67
1120	1093.33	1090	1030	1083.33	1156.67	1066.67	1250	1073.33	1120	1053.33	1136.67
1156.67	1070	1083.33	1013.33	1076.67	1143.33	1076.67	1256.67	1083.33	1106.67	1053.33	1116.67
1153.33	1100	1080	1023.33	1083.33	1126.67	1073.33	1253.33	1093.33	1096.67	1070	1120
1166.67	1100	1090	1033.33	1070	1150	1063.33	1243.33	1080	1120	1043.33	1130
1113.33	1113.33	1083.33	1020	1080	1160	1073.33	1260	1090	1100	1043.33	1103.33
1126.67	1106.67	1093.33	1023.33	1073.33	1146.67	1066.67	1246.67	1063.33	1096.67	1070	1126.67
1146.67	1133.33	1066.67	1030	1046.67	1130	1076.67	1250	1086.67	1106.67	1043.33	1140
1160	1103.33	1090	1013.33	1093.33	1123.33	1063.33	1250	1076.67	1100	1076.67	1123.33
1193.33	1120	1100	1013.33	1096.67	1156.67	1093.33	1253.33	1080	1110	1056.67	1120
1160	1066.67	1093.33	1026.67	1086.67	1130	1103.33	1253.33	1083.33	1090	1056.67	1120
1206.67	1033.33	1090	1033.33	1096.67	1133.33	1093.33	1246.67	1090	1093.33	1043.33	1110
1193.33	1060	1073.33	1010	1086.67	1150	1066.67	1260	1080	1100	1050	1126.67
1160	1080	1090	1020	1073.33	1163.33	1073.33	1273.33	1090	1100	1036.67	1126.67
1163.33	1086.67	1066.67	1020	1070	1140	1070	1243.33	1073.33	1083.33	1050	1140
1200	1080	1103.33	1040	1076.67	1140	1080	1256.67	1090	1086.67	1050	1123.33
1180	1100	1083.33	1020	1083.33	1120	1080	1253.33	1090	1120	1030	1136.67
1133.33	1126.67	1086.67	1023.33	1086.67	1160	1066.67	1223.33	1086.67	1123.33	1030	1130
1166.67	1090	1106.67	1036.67	1073.33	1140	1073.33	1243.33	1096.67	1113.33	1030	1146.67
1183.33	1110	1073.33	1003.33	1073.33	1126.67	1086.67	1240	1100	1120	1056.67	1120
1170	1103.33	1063.33	1010	1096.67	1153.33	1100	1230	1070	1090	1070	1133.33
1176.67	1096.67	1093.33	1020	1093.33	1160	1106.67	1253.33	1090	1100	1060	1116.67
1163.33	1100	1093.33	1010	1096.67	1130	1076.67	1240	1086.67	1120	1046.67	1136.67
1176.67	1103.33	1100	1030	1076.67	1120	1086.67	1240	1090	1136.67	1026.67	1136.67
1150	1103.33	1080	1030	1090	1140	1073.33	1210	1090	1113.33	1040	1150
1153.33	1110	1106.67	1036.67	1103.33	1140	1076.67	1270	1093.33	1103.33	1053.33	1126.67
1176.67	1096.67	1080	1023.33	1086.67	1133.33	1073.33	1250	1100	1113.33	1030	1126.67
1176.67	1083.33	1086.67	1033.33	1106.67	1123.33	1063.33	1250	1080	1090	1026.67	1146.67
1180	1106.67	1093.33	1026.67	1080	1123.33	1093.33	1263.33	1083.33	1073.33	1043.33	1133.33
1183.33	1090	1096.67	1023.33	1086.67	1143.33	1090	1236.67	1083.33	1110	1046.67	1143.33
1160	1066.67	1086.67	1030	1073.33	1153.33	1070	1250	1086.67	1116.67	1053.33	1130
1176.67	1106.67	1090	1020	1093.33	1146.67	1093.33	1260	1083.33	1086.67	1030	1133.33
1190	1100	1086.67	1033.33	1080	1153.33	1090	1250	1083.33	1100	1003.33	1106.67
1140	1113.33	1093.33	1010	1086.67	1126.67	1086.67	1233.33	1086.67	1113.33	1016.67	1120
1163.33	1110	1096.67	1013.33	1073.33	1146.67	1100	1256.67	1080	1106.67	1043.33	1110
1140	1086.67	1073.33	1036.67	1090	1180	1063.33	1253.33	1090	1116.67	1026.67	1136.67
1140	1083.33	1070	1006.67	1106.67	1146.67	1073.33	1246.67	1086.67	1090	1013.33	1133.33
1153.33	1083.33	1106.67	1030	1080	1136.67	1103.33	1263.33	1083.33	1113.33	1036.67	1126.67
1163.33	1096.67	1096.67	1033.33	1086.67	1136.67	1103.33	1270	1086.67	1096.67	1043.33	1120
1146.67	1086.67	1096.67	1016.67	1100	1096.67	1080	1260	1083.33	1110	1030	1093.33
1133.33	1083.33	1100	1023.33	1083.33	1150	1086.67	1250	1086.67	1116.67	1013.33	1143.33
1123.33	1126.67	1090	1016.67	1070	1140	1070	1273.33	1073.33	1136.67	1026.67	1136.67
1170	1080	1096.67	1030	1066.67	1163.33	1080	1256.67	1093.33	1076.67	1066.67	1143.33
1163.33	1093.33	1090	1023.33	1090	1110	1073.33	1263.33	1086.67	1123.33	1040	1130
1156.67	1083.33	1100	1036.67	1070	1146.67	1060	1250	1086.67	1083.33	1026.67	1140
1163.33	1106.67	1076.67	1043.33	1093.33	1156.67	1096.67	1263.33	1066.67	1090	1046.67	1146.67
1186.67	1083.33	1110	1026.67	1096.67	1140	1083.33	1266.67	1086.67	1086.67	1050	1146.67
1126.67	1126.67	1086.67	1026.67	1070	1150	1076.67	1276.67	1080	1113.33	1056.67	1140
1143.33	1106.67	1086.67	1006.67	1076.67	1130	1080	1246.67	1080	1103.33	1056.67	1136.67
1180	1123.33	1076.67	1030	1070	1116.67	1076.67	1256.67	1080	1076.67	1023.33	1143.33
1136.67	1106.67	1086.67	1003.33	1080	1156.67	1086.67	1240	1083.33	1106.67	1043.33	1146.67
1146.67	1120	1086.67	1046.67	1063.33	1140	1093.33	1243.33	1083.33	1143.33	1043.33	1126.67
1193.33	1123.33	1100	1016.67	1070	1123.33	1083.33	1236.67	1090	1116.67	1053.33	1113.33
1170	1133.33	1110	1036.67	1090	1153.33	1076.67	1250	1080	1130	1020	1153.33
1140	1103.33	1086.67	1036.67	1103.33	1123.33	1076.67	1250	1090	1130	996.667	1150
1160	1066.67	1100	1023.33	1116.67	1160	1083.33	1250	1086.67	1103.33	1053.33	1136.67
1163.33	1083.33	1110	1000	1076.67	1160	1096.67	1240	1086.67	1113.33	1036.67	1136.67
1103.33	1086.67	1063.33	1016.67	1076.67	1170	1083.33	1260	1086.67	1136.67	1033.33	1140
1156.67	1086.67	1106.67	1013.33	1106.67	1163.33	1080	1266.67	1086.67	1110	1026.67	1126.67
1166.67	1083.33	1093.33	1016.67	1096.67	1166.67	1073.33	1260	1066.67	1093.33	1036.67	1153.33
1136.67	1093.33	1103.33	1023.33	1076.67	1136.67	1070	1246.67	1073.33	1093.33	1023.33	1130
1120	1090	1073.33	1026.67	1090	1150	1083.33	1236.67	1070	1100	1026.67	1136.67
1136.67	1106.67	1096.67	1013.33	1080	1153.33	1083.33	1260	1073.33	1120	1040	1133.33
1150	1096.67	1106.67	1036.67	1090	1113.33	1083.33	1260	1086.67	1106.67	1033.33	1116.67
1166.67	1083.33	1086.67	1016.67	1103.33	1126.67	1083.33	1266.67	1063.33	1123.33	1036.67	1116.67
1150	1116.67	1086.67	1016.67	1066.67	1123.33	1100	1273.33	1080	1103.33	1010	1120
1140	1100	1080	1003.33	1080	1130	1093.33	1280	1076.67	1116.67	1043.33	1123.33
1153.33	1090	1116.67	1033.33	1090	1116.67	1066.67	1266.67	1073.33	1106.67	1066.67	1130
1173.33	1086.67	1086.67	1023.33	1090	1130	1080	1246.67	1066.67	1146.67	1043.33	1123.33
1166.67	1083.33	1080	1020	1080	1133.33	1090	1246.67	1080	1066.67	1033.33	1120
1133.33	1090	1093.33	1006.67	1080	1116.67	1070	1256.67	1080	1073.33	1053.33	1120
1140	1106.67	1106.67	1020	1090	1136.67	1100	1243.33	1080	1100	1053.33	1123.33
1166.67	1133.33	1083.33	1006.67	1093.33	1140	1080	1260	1083.33	1100	1043.33	1120
1166.67	1113.33	1090	1020	1070	1160	1070	1256.67	1080	1156.67	1040	1126.67
1156.67	1106.67	1083.33	1030	1090	1163.33	1083.33	1260	1070	1136.67	1050	1120
1160	1106.67	1100	1023.33	1066.67	1126.67	1070	1263.33	1066.67	1110	1036.67	1126.67
1173.33	1140	1083.33	1036.67	1106.67	1153.33	1100	1260	1073.33	1120	1036.67	1123.33
1180	1120	1070	1010	1066.67	1176.67	1090	1256.67	1086.67	1126.67	1026.67	1146.67
1173.33	1116.67	1103.33	1036.67	1093.33	1153.33	1076.67	1256.67	1070	1093.33	1043.33	1126.67
1163.33	1130	1100	1016.67	1093.33	1160	1090	1236.67	1080	1120	1046.67	1113.33
1156.67	1103.33	1120	1030	1083.33	1153.33	1096.67	1240	1080	1073.33	1050	1120
1146.67	1113.33	1090	1026.67	1060	1146.67	1103.33	1250	1083.33	1100	1033.33	1113.33
1176.67	1106.67	1100	1023.33	1063.33	1150	1083.33	1256.67	1100	1110	1043.33	1120
1153.33	1120	1076.67	1023.33	1106.67	1160	1083.33	1233.33	1083.33	1136.67	1053.33	1113.33
1146.67	1113.33	1090	1026.67	1070	1156.67	1096.67	1240	1076.67	1096.67	1043.33	1110
1146.67	1123.33	1110	1016.67	1096.67	1143.33	1096.67	1243.33	1073.33	1140	1046.67	1113.33
1196.67	1076.67	1073.33	1026.67	1083.33	1146.67	1076.67	1243.33	1083.33	1110	1026.67	1083.33
1123.33	1080	1076.67	1030	1083.33	1150	1096.67	1250	1090	1110	1016.67	1116.67
1176.67	1100	1120	1023.33	1086.67	1146.67	1106.67	1266.67	1076.67	1120	1000	1123.33
1170	1100	1093.33	1020	1080	1113.33	1100	1260	1073.33	1146.67	1040	1106.67
1173.33	1083.33	1090	1013.33	1096.67	1146.67	1096.67	1240	1080	1143.33	1030	1140
1130	1096.67	1096.67	1016.67	1083.33	1133.33	1096.67	1266.67	1073.33	1110	1060	1120
1170	1090	1113.33	1026.67	1100	1136.67	1080	1253.33	1066.67	1126.67	1040	1126.67
1176.67	1100	1096.67	1033.33	1080	1150	1066.67	1253.33	1066.67	1103.33	1050	1136.67
1176.67	1100	1103.33	1053.33	1076.67	1156.67	1073.33	1250	1080	1113.33	1030	1123.33
1160	1080	1093.33	1020	1056.67	1133.33	1073.33	1240	1090	1116.67	1043.33	1130
1156.67	1103.33	1100	1003.33	1080	1146.67	1066.67	1220	1083.33	1116.67	1043.33	1136.67
1156.67	1100	1090	1016.67	1083.33	1133.33	1083.33	1246.67	1090	1103.33	1046.67	1143.33
1163.33	1106.67	1100	1040	1086.67	1156.67	1106.67	1243.33	1076.67	1103.33	1036.67	1136.67
1153.33	1140	1086.67	1030	1073.33	1140	1086.67	1263.33	1080	1093.33	1046.67	1130
1196.67	1140	1093.33	1040	1073.33	1160	1083.33	1246.67	1076.67	1113.33	1033.33	1136.67
1166.67	1136.67	1090	1020	1070	1116.67	1093.33	1270	1076.67	1113.33	1033.33	1143.33
1190	1120	1086.67	1020	1100	1143.33	1090	1243.33	1083.33	1113.33	1046.67	1120
1163.33	1100	1110	1010	1093.33	1100	1076.67	1220	1086.67	1120	1046.67	1120
1163.33	1103.33	1113.33	1023.33	1086.67	1143.33	1080	1250	1080	1110	1040	1133.33
1153.33	1106.67	1113.33	1036.67	1076.67	1140	1086.67	1243.33	1076.67	1133.33	1010	1130
1180	1100	1110	1013.33	1063.33	1150	1086.67	1243.33	1073.33	1130	1020	1153.33
1180	1106.67	1096.67	1033.33	1073.33	1143.33	1066.67	1233.33	1066.67	1136.67	1026.67	1173.33
1163.33	1106.67	1106.67	1016.67	1093.33	1140	1083.33	1240	1073.33	1110	1020	1153.33
1183.33	1106.67	1076.67	1010	1080	1140	1063.33	1260	1076.67	1120	1066.67	1146.67
1186.67	1093.33	1086.67	1030	1083.33	1150	1073.33	1253.33	1073.33	1113.33	1056.67	1136.67
1126.67	1116.67	1076.67	1023.33	1086.67	1123.33	1076.67	1233.33	1070	1096.67	1050	1126.67
1166.67	1116.67	1076.67	1020	1083.33	1133.33	1093.33	1250	1076.67	1090	1026.67	1120
1193.33	1110	1116.67	1030	1076.67	1150	1086.67	1280	1063.33	1093.33	1043.33	1123.33
1180	1126.67	1096.67	1030	1086.67	1146.67	1096.67	1250	1073.33	1100	1050	1143.33
1110	1110	1053.33	1036.67	1086.67	1133.33	1086.67	1250	1083.33	1096.67	1066.67	1126.67
1150	1106.67	1093.33	1023.33	1073.33	1126.67	1066.67	1243.33	1076.67	1110	1046.67	1130
1146.67	1073.33	1106.67	1046.67	1070	1120	1083.33	1256.67	1073.33	1143.33	1076.67	1120
1130	1103.33	1093.33	1026.67	1080	1126.67	1083.33	1250	1083.33	1113.33	1060	1120
1150	1103.33	1083.33	1040	1080	1140	1080	1253.33	1066.67	1136.67	1060	1130
1140	1126.67	1096.67	1016.67	1090	1156.67	1100	1250	1080	1153.33	1056.67	1130
1136.67	1103.33	1096.67	1040	1070	1153.33	1106.67	1250	1073.33	1103.33	1053.33	1116.67
1133.33	1103.33	1106.67	1023.33	1066.67	1103.33	1086.67	1263.33	1076.67	1146.67	1056.67	1123.33
1140	1103.33	1073.33	1023.33	1050	1123.33	1100	1273.33	1086.67	1113.33	1063.33	1110
1160	1103.33	1073.33	1030	1040	1123.33	1083.33	1266.67	1066.67	1120	1046.67	1110
1170	1136.67	1120	1016.67	1083.33	1140	1070	1266.67	1073.33	1093.33	1060	1120
1156.67	1140	1133.33	1030	1086.67	1153.33	1093.33	1240	1086.67	1106.67	1040	1133.33
1170	1106.67	1093.33	1026.67	1073.33	1143.33	1080	1273.33	1080	1110	1060	1120
1163.33	1123.33	1090	1013.33	1076.67	1153.33	1100	1266.67	1076.67	1126.67	1036.67	1140
1140	1090	1103.33	1010	1066.67	1156.67	1080	1260	1063.33	1113.33	1043.33	1140
1140	1090	1073.33	1010	1086.67	1153.33	1076.67	1253.33	1083.33	1120	1036.67	1136.67
1163.33	1090	1106.67	1043.33	1063.33	1160	1070	1250	1086.67	1106.67	1053.33	1120
1136.67	1103.33	1106.67	1010	1086.67	1160	1093.33	1240	1080	1120	1066.67	1156.67
1183.33	1093.33	1086.67	1020	1083.33	1126.67	1090	1230	1076.67	1133.33	1050	1123.33
1183.33	1100	1093.33	1033.33	1076.67	1133.33	1090	1246.67	1090	1103.33	1033.33	1120
1156.67	1103.33	1106.67	1010	1076.67	1133.33	1110	1253.33	1090	1106.67	1043.33	1120
1150	1083.33	1090	1013.33	1066.67	1110	1093.33	1240	1090	1113.33	1056.67	1120
1140	1080	1083.33	1023.33	1080	1153.33	1093.33	1243.33	1090	1136.67	1033.33	1113.33
1183.33	1133.33	1083.33	1023.33	1086.67	1120	1076.67	1246.67	1093.33	1110	1070	1126.67
1150	1103.33	1100	1016.67	1070	1130	1090	1240	1093.33	1136.67	1010	1136.67
1173.33	1113.33	1116.67	1036.67	1066.67	1143.33	1080	1213.33	1090	1133.33	1023.33	1143.33
1150	1103.33	1113.33	1010	1060	1173.33	1070	1230	1080	1120	1036.67	1123.33
1160	1063.33	1090	1036.67	1033.33	1140	1086.67	1233.33	1076.67	1136.67	1016.67	1130
1173.33	1113.33	1083.33	1030	1076.67	1136.67	1076.67	1250	1076.67	1120	1050	1140
1166.67	1120	1096.67	1040	1100	1160	1066.67	1253.33	1090	1123.33	1026.67	1140
1160	1120	1103.33	1033.33	1063.33	1150	1073.33	1270	1066.67	1113.33	1053.33	1130
1160	1073.33	1063.33	1013.33	1073.33	1146.67	1076.67	1233.33	1066.67	1133.33	1036.67	1133.33
1133.33	1093.33	1073.33	1020	1076.67	1140	1053.33	1246.67	1080	1120	1026.67	1133.33
1156.67	1096.67	1066.67	996.667	1083.33	1173.33	1076.67	1240	1066.67	1060	1030	1130
1143.33	1106.67	1103.33	1016.67	1073.33	1173.33	1070	1240	1060	1083.33	1026.67	1153.33
1153.33	1113.33	1120	1023.33	1080	1126.67	1070	1236.67	1073.33	1123.33	1046.67	1126.67
1146.67	1116.67	1096.67	1013.33	1080	1136.67	1066.67	1253.33	1050	1113.33	1040	1143.33
1136.67	1123.33	1086.67	1010	1066.67	1140	1073.33	1246.67	1076.67	1103.33	1030	1133.33
1173.33	1096.67	1103.33	1020	1083.33	1160	1063.33	1243.33	1060	1133.33	1020	1133.33
1180	1116.67	1116.67	1006.67	1093.33	1133.33	1073.33	1246.67	1103.33	1140	1056.67	1143.33
1153.33	1110	1090	1023.33	1063.33	1113.33	1096.67	1253.33	1100	1120	1040	1153.33
1160	1103.33	1070	1016.67	1096.67	1173.33	1090	1230	1080	1133.33	1010	1130
1200	1086.67	1100	1023.33	1053.33	1133.33	1080	1253.33	1080	1100	1050	1143.33
1180	1120	1090	1010	1066.67	1146.67	1063.33	1240	1086.67	1103.33	1030	1140
1140	1116.67	1096.67	1030	1083.33	1140	1080	1260	1066.67	1096.67	1046.67	1116.67
1220	1123.33	1106.67	1010	1076.67	1140	1096.67	1270	1093.33	1113.33	1043.33	1110
1150	1093.33	1076.67	1030	1076.67	1143.33	1080	1253.33	1093.33	1096.67	1043.33	1130
1143.33	1113.33	1080	1013.33	1083.33	1156.67	1083.33	1240	1080	1100	1033.33	1143.33
1160	1086.67	1083.33	1016.67	1083.33	1130	1093.33	1226.67	1073.33	1133.33	1053.33	1150
1166.67	1103.33	1100	1016.67	1076.67	1110	1090	1253.33	1066.67	1106.67	1050	1146.67
1130	1090	1096.67	1003.33	1093.33	1136.67	1093.33	1276.67	1073.33	1106.67	1036.67	1140
1150	1086.67	1080	1023.33	1090	1116.67	1100	1270	1063.33	1100	1043.33	1136.67
1180	1083.33	1056.67	1030	1083.33	1113.33	1096.67	1243.33	1056.67	1120	1036.67	1136.67
1153.33	1106.67	1073.33	1020	1063.33	1136.67	1083.33	1243.33	1080	1136.67	1056.67	1136.67
1180	1083.33	1076.67	1023.33	1090	1126.67	1096.67	1240	1086.67	1100	1036.67	1150
1173.33	1103.33	1090	1030	1073.33	1123.33	1100	1270	1083.33	1123.33	1023.33	1146.67
1180	1123.33	1093.33	1020	1080	1116.67	1073.33	1266.67	1083.33	1140	1033.33	1140
1153.33	1103.33	1090	1033.33	1070	1156.67	1096.67	1243.33	1083.33	1130	1033.33	1133.33
1183.33	1116.67	1106.67	1026.67	1073.33	1116.67	1100	1240	1083.33	1130	1046.67	1166.67
1160	1120	1083.33	1033.33	1076.67	1146.67	1056.67	1220	1093.33	1126.67	1043.33	1143.33
1150	1096.67	1100	1020	1070	1140	1066.67	1223.33	1080	1103.33	1063.33	1120
1200	1100	1073.33	1023.33	1106.67	1140	1073.33	1240	1083.33	1100	1033.33	1146.67
1120	1086.67	1086.67	996.667	1083.33	1156.67	1083.33	1243.33	1076.67	1133.33	1036.67	1146.67
1150	1096.67	1090	1030	1063.33	1140	1080	1246.67	1080	1103.33	1023.33	1150
1143.33	1106.67	1106.67	1050	1040	1130	1083.33	1260	1090	1093.33	1020	1136.67
1140	1116.67	1103.33	1030	1086.67	1126.67	1076.67	1263.33	1076.67	1116.67	1000	1156.67
1136.67	1110	1120	1013.33	1090	1150	1083.33	1250	1070	1120	1046.67	1136.67
1150	1110	1083.33	1050	1076.67	1136.67	1076.67	1253.33	1073.33	1133.33	1036.67	1123.33
1166.67	1096.67	1096.67	1030	1093.33	1150	1086.67	1260	1080	1106.67	1006.67	1133.33
1170	1090	1083.33	1030	1046.67	1153.33	1073.33	1246.67	1080	1100	1036.67	1116.67
1203.33	1090	1106.67	1023.33	1040	1133.33	1070	1253.33	1070	1073.33	1036.67	1140
1170	1090	1096.67	1013.33	1090	1123.33	1066.67	1283.33	1070	1100	1036.67	1140
1183.33	1103.33	1100	1033.33	1086.67	1123.33	1073.33	1253.33	1066.67	1106.67	1066.67	1120
1206.67	1106.67	1086.67	1020	1066.67	1140	1090	1240	1100	1126.67	1090	1136.67
1153.33	1116.67	1096.67	1016.67	1060	1086.67	1046.67	1240	1106.67	1116.67	1070	1143.33
1156.67	1086.67	1040	1013.33	1070	1103.33	1066.67	1256.67	1093.33	1100	1110	1140
1159.99	1101.07	1090.47	1024.58	1079.22	1139.65	1080.42	1249.53	1080.26	1110.9	1041.45	1130.6
18.7647	16.0551	14.7054	11.0337	13.0892	15.8178	11.7712	12.4633	9.4752	17.3273	16.2509	13.4468
-6.66667	3.33333	-33.3333	0	6.66667	-36.6667	-10	-20	0	0	6.66667	10
16.6667	-6.66667	-13.3333	3.33333	-23.3333	26.6667	20	13.3333	-20	-23.3333	10	3.33333
-13.3333	-20	30	-3.33333	13.3333	16.6667	-6.66667	0	0	13.3333	-13.3333	-36.6667
23.3333	6.66667	10	26.6667	-20	-20	-23.3333	6.66667	23.3333	-6.66667	3.33333	6.66667
-36.6667	-10	-3.33333	-50	13.3333	26.6667	23.3333	-6.66667	0	13.3333	-3.33333	-13.3333
16.6667	-10	26.6667	20	23.3333	-20	-10	0	-23.3333	-20	-3.33333	16.6667
3.33333	10	-33.3333	-6.66667	-26.6667	10	13.3333	-10	20	16.6667	-6.66667	13.3333
-3.33333	10	-30	13.3333	0	0	0	-6.66667	-10	-6.66667	16.6667	-3.33333
3.33333	-10	26.6667	-3.33333	10	-20	6.66667	6.66667	0	-6.66667	0	10
20	6.66667	10	0	-10	23.3333	-6.66667	3.33333	20	13.3333	-10	16.6667
-30	13.3333	-10	3.33333	6.66667	-3.33333	-13.3333	-13.3333	0	10	0	-36.6667
40	0	33.3333	0	3.33333	-40	3.33333	13.3333	-10	-23.3333	-20	26.6667
-26.6667	-13.3333	-33.3333	3.33333	0	40	10	3.33333	0	6.66667	-30	0
-6.66667	-3.33333	-13.3333	-16.6667	-10	-10	-3.33333	-6.66667	10	23.3333	26.6667	10
-16.6667	16.6667	-3.33333	10	16.6667	6.66667	-3.33333	-16.6667	-13.3333	-36.6667	0	6.66667
-3.33333	-13.3333	50	-6.66667	16.6667	-16.6667	3.33333	13.3333	-3.33333	16.6667	23.3333	-33.3333
3.33333	6.66667	-16.6667	16.6667	-23.3333	33.3333	3.33333	30	26.6667	-16.6667	-16.6667	-10
13.3333	-10	-36.6667	-6.66667	-13.3333	-20	-3.33333	-6.66667	-30	3.33333	3.33333	13.3333
26.6667	-6.66667	30	0	-30	-3.33333	0	-6.66667	0	13.3333	6.66667	-13.3333
-26.6667	6.66667	-6.66667	10	23.3333	-16.6667	6.66667	-13.3333	10	-13.3333	-16.6667	0
-10	10	-3.33333	-3.33333	6.66667	20	-23.3333	20	-10	6.66667	0	10
0	13.3333	13.3333	-10	6.66667	-6.66667	26.6667	-20	10	26.6667	-3.33333	-20
13.3333	-30	0	10	-3.33333	-6.66667	-20	10	0	-33.3333	-6.66667	16.6667
13.3333	20	-6.66667	-6.66667	3.33333	53.3333	13.3333	-13.3333	-13.3333	0	10	-3.33333
-23.3333	-33.3333	-3.33333	-16.6667	3.33333	-46.6667	0	20	6.66667	10	-3.33333	3.33333
36.6667	16.6667	-13.3333	13.3333	13.3333	-6.66667	-3.33333	-20	6.66667	-16.6667	40	-3.33333
-10	6.66667	3.33333	6.66667	-6.66667	10	-16.6667	0	0	23.3333	-33.3333	6.66667
6.66667	0	20	-13.3333	0	6.66667	13.3333	0	-3.33333	-3.33333	16.6667	0
-20	-13.3333	-13.3333	10	-10	-10	-13.3333	16.6667	-6.66667	-10	-13.3333	0
-10	26.6667	-3.33333	-6.66667	6.66667	0	10	-23.3333	0	0	-3.33333	10
20	-13.3333	36.6667	-3.33333	-3.33333	-3.33333	0	3.33333	0	20	26.6667	-6.66667
-16.6667	-3.33333	-10	16.6667	-3.33333	23.3333	0	3.33333	3.33333	-3.33333	-43.3333	-3.33333
6.66667	-3.33333	-33.3333	0	-10	-53.3333	16.6667	-6.66667	13.3333	13.3333	23.3333	20
0	10	-3.33333	-3.33333	26.6667	60	-10	-10	-10	-23.3333	0	-20
6.66667	-13.3333	13.3333	-20	0	-40	-10	20	0	3.33333	-13.3333	-10
-13.3333	13.3333	-6.66667	23.3333	-16.6667	20	16.6667	-3.33333	10	23.3333	13.3333	3.33333
6.66667	-6.66667	-43.3333	0	0	0	-10	10	-13.3333	-16.6667	23.3333	20
-3.33333	6.66667	60	-10	-3.33333	20	0	-6.66667	0	-13.3333	-33.3333	-10
-13.3333	6.66667	6.66667	6.66667	6.66667	-40	10	10	20	-26.6667	20	0
26.6667	-6.66667	13.3333	0	0	6.66667	0	10	-20	26.6667	0	13.3333
-6.66667	-16.6667	-40	-16.6667	0	0	-13.3333	-3.33333	30	-3.33333	-23.3333	-10
6.66667	10	6.66667	20	-20	20	0	0	3.33333	-13.3333	6.66667	16.6667
23.3333	-6.66667	6.66667	-26.6667	16.6667	0	3.33333	0	-3.33333	36.6667	-23.3333	-26.6667
-46.6667	3.33333	10	13.3333	16.6667	-6.66667	0	-10	-13.3333	-43.3333	40	-3.33333
20	3.33333	-10	0	-20	3.33333	23.3333	6.66667	-10	13.3333	-33.3333	-6.66667
0	0	-20	3.33333	-13.3333	3.33333	-20	-16.6667	-3.33333	20	10	-10
-10	3.33333	13.3333	-16.6667	10	-6.66667	-16.6667	16.6667	13.3333	-6.66667	13.3333	13.3333
10	3.33333	10	26.6667	30	-3.33333	26.6667	-16.6667	0	-20	-3.33333	-20
10	-26.6667	-10	-20	-6.66667	13.3333	-20	-16.6667	-6.66667	10	3.33333	13.3333
10	16.6667	10	30	-20	-10	-6.66667	13.3333	-3.33333	30	-6.66667	10
-33.3333	23.3333	0	-26.6667	16.6667	-6.66667	16.6667	13.3333	10	-23.3333	10	43.3333
10	13.3333	-10	3.33333	-13.3333	6.66667	-6.66667	3.33333	3.33333	-20	6.66667	-36.6667
3.33333	0	6.66667	16.6667	6.66667	-13.3333	10	-3.33333	-23.3333	-3.33333	-6.66667	16.6667
-6.66667	-16.6667	3.33333	-10	-6.66667	0	-3.33333	-20	13.3333	6.66667	-13.3333	-16.6667
3.33333	23.3333	0	-6.66667	6.66667	6.66667	-3.33333	26.6667	-6.66667	-10	20	-13.3333
-30	-13.3333	3.33333	3.33333	-6.66667	-13.3333	10	-3.33333	3.33333	50	-10	23.3333
16.6667	-6.66667	-13.3333	-20	13.3333	33.3333	-20	-13.3333	0	3.33333	-10	-6.66667
-3.33333	-33.3333	13.3333	-3.33333	3.33333	-13.3333	3.33333	6.66667	10	-23.3333	0	-3.33333
0	-3.33333	6.66667	0	-13.3333	-10	20	0	-10	-3.33333	-23.3333	-16.6667
13.3333	13.3333	-16.6667	0	-10	6.66667	-3.33333	-6.66667	0	26.6667	30	10
10	-3.33333	-3.33333	-3.33333	10	-3.33333	3.33333	13.3333	0	10	30	-26.6667
-26.6667	10	10	23.3333	0	10	-3.33333	-20	0	13.3333	3.33333	20
0	-6.66667	-20	-20	20	-26.6667	-3.33333	3.33333	0	-43.3333	-3.33333	3.33333
30	6.66667	33.3333	23.3333	-16.6667	40	3.33333	-6.66667	-6.66667	36.6667	-23.3333	-6.66667
-26.6667	0	-40	3.33333	3.33333	-3.33333	-26.6667	30	6.66667	-10	10	13.3333
-26.6667	-3.33333	26.6667	-3.33333	0	3.33333	10	-10	-6.66667	-16.6667	0	10
36.6667	-23.3333	-6.66667	-16.6667	-6.66667	-13.3333	10	6.66667	10	-13.3333	0	-20
-3.33333	30	-3.33333	10	6.66667	-16.6667	-3.33333	-3.33333	10	-10	16.6667	3.33333
13.3333	0	10	10	-13.3333	23.3333	-10	-10	-13.3333	23.3333	-26.6667	10
-53.3333	13.3333	-6.66667	-13.3333	10	10	10	16.6667	10	-20	0	-26.6667
13.3333	-6.66667	10	3.33333	-6.66667	-13.3333	-6.66667	-13.3333	-26.6667	-3.33333	26.6667	23.3333
20	26.6667	-26.6667	6.66667	-26.6667	-16.6667	10	3.33333	23.3333	10	-26.6667	13.3333
13.3333	-30	23.3333	-16.6667	46.6667	-6.66667	-13.3333	0	-10	-6.66667	33.3333	-16.6667
33.3333	16.6667	10	0	3.33333	33.3333	30	3.33333	3.33333	10	-20	-3.33333
-33.3333	-53.3333	-6.66667	13.3333	-10	-26.6667	10	0	3.33333	-20	0	0
46.6667	-33.3333	-3.33333	6.66667	10	3.33333	-10	-6.66667	6.66667	3.33333	-13.3333	-10
-13.3333	26.6667	-16.6667	-23.3333	-10	16.6667	-26.6667	13.3333	-10	6.66667	6.66667	16.6667
-33.3333	20	16.6667	10	-13.3333	13.3333	6.66667	13.3333	10	0	-13.3333	0
3.33333	6.66667	-23.3333	0	-3.33333	-23.3333	-3.33333	-30	-16.6667	-16.6667	13.3333	13.3333
36.6667	-6.66667	36.6667	20	6.66667	0	10	13.3333	16.6667	3.33333	0	-16.6667
-20	20	-20	-20	6.66667	-20	0	-3.33333	0	33.3333	-20	13.3333
-46.6667	26.6667	3.33333	3.33333	3.33333	40	-13.3333	-30	-3.33333	3.33333	0	-6.66667
33.3333	-36.6667	20	13.3333	-13.3333	-20	6.66667	20	10	-10	0	16.6667
16.6667	20	-33.3333	-33.3333	0	-13.3333	13.3333	-3.33333	3.33333	6.66667	26.6667	-26.6667
-13.3333	-6.66667	-10	6.66667	23.3333	26.6667	13.3333	-10	-30	-30	13.3333	13.3333
6.66667	-6.66667	30	10	-3.33333	6.66667	6.66667	23.3333	20	10	-10	-16.6667
-13.3333	3.33333	0	-10	3.33333	-30	-30	-13.3333	-3.33333	20	-13.3333	20
13.3333	3.33333	6.66667	20	-20	-10	10	0	3.33333	16.6667	-20	0
-26.6667	0	-20	0	13.3333	20	-13.3333	-30	0	-23.3333	13.3333	13.3333
3.33333	6.66667	26.6667	6.66667	13.3333	0	3.33333	60	3.33333	-10	13.3333	-23.3333
23.3333	-13.3333	-26.6667	-13.3333	-16.6667	-6.66667	-3.33333	-20	6.66667	10	-23.3333	0
0	-13.3333	6.66667	10	20	-10	-10	0	-20	-23.3333	-3.33333	20
3.33333	23.3333	6.66667	-6.66667	-26.6667	0	30	13.3333	3.33333	-16.6667	16.6667	-13.3333
3.33333	-16.6667	3.33333	-3.33333	6.66667	20	-3.33333	-26.6667	0	36.6667	3.33333	10
-23.3333	-23.3333	-10	6.66667	-13.3333	10	-20	13.3333	3.33333	6.66667	6.66667	-13.3333
16.6667	40	3.33333	-10	20	-6.66667	23.3333	10	-3.33333	-30	-23.3333	3.33333
13.3333	-6.66667	-3.33333	13.3333	-13.3333	6.66667	-3.33333	-10	0	13.3333	-26.6667	-26.6667
-50	13.3333	6.66667	-23.3333	6.66667	-26.6667	-3.33333	-16.6667	3.33333	13.3333	13.3333	13.3333
23.3333	-3.33333	3.33333	3.33333	-13.3333	20	13.3333	23.3333	-6.66667	-6.66667	26.6667	-10
-23.3333	-23.3333	-23.3333	23.3333	16.6667	33.3333	-36.6667	-3.33333	10	10	-16.6667	26.6667
0	-3.33333	-3.33333	-30	16.6667	-33.3333	10	-6.66667	-3.33333	-26.6667	-13.3333	-3.33333
13.3333	0	36.6667	23.3333	-26.6667	-10	30	16.6667	-3.33333	23.3333	23.3333	-6.66667
10	13.3333	-10	3.33333	6.66667	0	0	6.66667	3.33333	-16.6667	6.66667	-6.66667
-16.6667	-10	0	-16.6667	13.3333	-40	-23.3333	-10	-3.33333	13.3333	-13.3333	-26.6667
-13.3333	-3.33333	3.33333	6.66667	-16.6667	53.3333	6.66667	-10	3.33333	6.66667	-16.6667	50
-10	43.3333	-10	-6.66667	-13.3333	-10	-16.6667	23.3333	-13.3333	20	13.3333	-6.66667
46.6667	-46.6667	6.66667	13.3333	-3.33333	23.3333	10	-16.6667	20	-60	40	6.66667
-6.66667	13.3333	-6.66667	-6.66667	23.3333	-53.3333	-6.66667	6.66667	-6.66667	46.6667	-26.6667	-13.3333
-6.66667	-10	10	13.3333	-20	36.6667	-13.3333	-13.3333	0	-40	-13.3333	10
6.66667	23.3333	-23.3333	6.66667	23.3333	10	36.6667	13.3333	-20	6.66667	20	6.66667
23.3333	-23.3333	33.3333	-16.6667	3.33333	-16.6667	-13.3333	3.33333	20	-3.33333	3.33333	0
-60	43.3333	-23.3333	0	-26.6667	10	-6.66667	10	-6.66667	26.6667	6.66667	-6.66667
16.6667	-20	0	-20	6.66667	-20	3.33333	-30	0	-10	0	-3.33333
36.6667	16.6667	-10	23.3333	-6.66667	-13.3333	-3.33333	10	0	-26.6667	-33.3333	6.66667
-43.3333	-16.6667	10	-26.6667	10	40	10	-16.6667	3.33333	30	20	3.33333
10	13.3333	0	43.3333	-16.6667	-16.6667	6.66667	3.33333	0	36.6667	0	-20
46.6667	3.33333	13.3333	-30	6.66667	-16.6667	-10	-6.66667	6.66667	-26.6667	10	-13.3333
-23.3333	10	10	20	20	30	-6.66667	13.3333	-10	13.3333	-33.3333	40
-30	-30	-23.3333	0	13.3333	-30	0	0	10	0	-23.3333	-3.33333
20	-36.6667	13.3333	-13.3333	13.3333	36.6667	6.66667	0	-3.33333	-26.6667	56.6667	-13.3333
3.33333	16.6667	10	-23.3333	-40	0	13.3333	-10	0	10	-16.6667	0
-60	3.33333	-46.6667	16.6667	0	10	-13.3333	20	0	23.3333	-3.33333	3.33333
53.3333	0	43.3333	-3.33333	30	-6.66667	-3.33333	6.66667	0	-26.6667	-6.66667	-13.3333
10	-3.33333	-13.3333	3.33333	-10	3.33333	-6.66667	-6.66667	-20	-16.6667	10	26.6667
-30	10	10	6.66667	-20	-30	-3.33333	-13.3333	6.66667	0	-13.3333	-23.3333
-16.6667	-3.33333	-30	3.33333	13.3333	13.3333	13.3333	-10	-3.33333	6.66667	3.33333	6.66667
16.6667	16.6667	23.3333	-13.3333	-10	3.33333	0	23.3333	3.33333	20	13.3333	-3.33333
13.3333	-10	10	23.3333	10	-40	0	0	13.3333	-13.3333	-6.66667	-16.6667
16.6667	-13.3333	-20	-20	13.3333	13.3333	0	6.66667	-23.3333	16.6667	3.33333	0
-16.6667	33.3333	0	0	-36.6667	-3.33333	16.6667	6.66667	16.6667	-20	-26.6667	3.33333
-10	-16.6667	-6.66667	-13.3333	13.3333	6.66667	-6.66667	6.66667	-3.33333	13.3333	33.3333	3.33333
13.3333	-10	36.6667	30	10	-13.3333	-26.6667	-13.3333	-3.33333	-10	23.3333	6.66667
20	-3.33333	-30	-10	0	13.3333	13.3333	-20	-6.66667	40	-23.3333	-6.66667
-6.66667	-3.33333	-6.66667	-3.33333	-10	3.33333	10	0	13.3333	-80	-10	-3.33333
-33.3333	6.66667	13.3333	-13.3333	0	-16.6667	-20	10	0	6.66667	20	0
6.66667	16.6667	13.3333	13.3333	10	20	30	-13.3333	0	26.6667	0	3.33333
26.6667	26.6667	-23.3333	-13.3333	3.33333	3.33333	-20	16.6667	3.33333	0	-10	-3.33333
0	-20	6.66667	13.3333	-23.3333	20	-10	-3.33333	-3.33333	56.6667	-3.33333	6.66667
-10	-6.66667	-6.66667	10	20	3.33333	13.3333	3.33333	-10	-20	10	-6.66667
3.33333	0	16.6667	-6.66667	-23.3333	-36.6667	-13.3333	3.33333	-3.33333	-26.6667	-13.3333	6.66667
13.3333	33.3333	-16.6667	13.3333	40	26.6667	30	-3.33333	6.66667	10	0	-3.33333
6.66667	-20	-13.3333	-26.6667	-40	23.3333	-10	-3.33333	13.3333	6.66667	-10	23.3333
-6.66667	-3.33333	33.3333	26.6667	26.6667	-23.3333	-13.3333	0	-16.6667	-33.3333	16.6667	-20
-10	13.3333	-3.33333	-20	0	6.66667	13.3333	-20	10	26.6667	3.33333	-13.3333
-6.66667	-26.6667	20	13.3333	-10	-6.66667	6.66667	3.33333	0	-46.6667	3.33333	6.66667
-10	10	-30	-3.33333	-23.3333	-6.66667	6.66667	10	3.33333	26.6667	-16.6667	-6.66667
30	-6.66667	10	-3.33333	3.33333	3.33333	-20	6.66667	16.6667	10	10	6.66667
-23.3333	13.3333	-23.3333	0	43.3333	10	0	-23.3333	-16.6667	26.6667	10	-6.66667
-6.66667	-6.66667	13.3333	3.33333	-36.6667	-3.33333	13.3333	6.66667	-6.66667	-40	-10	-3.33333
0	10	20	-10	26.6667	-13.3333	0	3.33333	-3.33333	43.3333	3.33333	3.33333
50	-46.6667	-36.6667	10	-13.3333	3.33333	-20	0	10	-30	-20	-30
-73.3333	3.33333	3.33333	3.33333	0	3.33333	20	6.66667	6.66667	0	-10	33.3333
53.3333	20	43.3333	-6.66667	3.33333	-3.33333	10	16.6667	-13.3333	10	-16.6667	6.66667
-6.66667	0	-26.6667	-3.33333	-6.66667	-33.3333	-6.66667	-6.66667	-3.33333	26.6667	40	-16.6667
3.33333	-16.6667	-3.33333	-6.66667	16.6667	33.3333	-3.33333	-20	6.66667	-3.33333	-10	33.3333
-43.3333	13.3333	6.66667	3.33333	-13.3333	-13.3333	0	26.6667	-6.66667	-33.3333	30	-20
40	-6.66667	16.6667	10	16.6667	3.33333	-16.6667	-13.3333	-6.66667	16.6667	-20	6.66667
6.66667	10	-16.6667	6.66667	-20	13.3333	-13.3333	0	0	-23.3333	10	10
0	0	6.66667	20	-3.33333	6.66667	6.66667	-3.33333	13.3333	10	-20	-13.3333
-16.6667	-20	-10	-33.3333	-20	-23.3333	0	-10	10	3.33333	13.3333	6.66667
-3.33333	23.3333	6.66667	-16.6667	23.3333	13.3333	-6.66667	-20	-6.66667	0	0	6.66667
0	-3.33333	-10	13.3333	3.33333	-13.3333	16.6667	26.6667	6.66667	-13.3333	3.33333	6.66667
6.66667	6.66667	10	23.3333	3.33333	23.3333	23.3333	-3.33333	-13.3333	0	-10	-6.66667
-10	33.3333	-13.3333	-10	-13.3333	-16.6667	-20	20	3.33333	-10	10	-6.66667
43.3333	0	6.66667	10	0	20	-3.33333	-16.6667	-3.33333	20	-13.3333	6.66667
-30	-3.33333	-3.33333	-20	-3.33333	-43.3333	10	23.3333	0	0	0	6.66667
23.3333	-16.6667	-3.33333	0	30	26.6667	-3.33333	-26.6667	6.66667	0	13.3333	-23.3333
-26.6667	-20	23.3333	-10	-6.66667	-43.3333	-13.3333	-23.3333	3.33333	6.66667	0	0
0	3.33333	3.33333	13.3333	-6.66667	43.3333	3.33333	30	-6.66667	-10	-6.66667	13.3333
-10	3.33333	0	13.3333	-10	-3.33333	6.66667	-6.66667	-3.33333	23.3333	-30	-3.33333
26.6667	-6.66667	-3.33333	-23.3333	-13.3333	10	0	0	-3.33333	-3.33333	10	23.3333
0	6.66667	-13.3333	20	10	-6.66667	-20	-10	-6.66667	6.66667	6.66667	20
-16.6667	0	10	-16.6667	20	-3.33333	16.6667	6.66667	6.66667	-26.6667	-6.66667	-20
20	0	-30	-6.66667	-13.3333	0	-20	20	3.33333	10	46.6667	-6.66667
3.33333	-13.3333	10	20	3.33333	10	10	-6.66667	-3.33333	-6.66667	-10	-10
-60	23.3333	-10	-6.66667	3.33333	-26.6667	3.33333	-20	-3.33333	-16.6667	-6.66667	-10
40	0	0	-3.33333	-3.33333	10	16.6667	16.6667	6.66667	-6.66667	-23.3333	-6.66667
26.6667	-6.66667	40	10	-6.66667	16.6667	-6.66667	30	-13.3333	3.33333	16.6667	3.33333
-13.3333	16.6667	-20	0	10	-3.33333	10	-30	10	6.66667	6.66667	20
-70	-16.6667	-43.3333	6.66667	0	-13.3333	-10	0	10	-3.33333	16.6667	-16.6667
40	-3.33333	40	-13.3333	-13.3333	-6.66667	-20	-6.66667	-6.66667	13.3333	-20	3.33333
-3.33333	-33.3333	13.3333	23.3333	-3.33333	-6.66667	16.6667	13.3333	-3.33333	33.3333	30	-10
-16.6667	30	-13.3333	-20	10	6.66667	0	-6.66667	10	-30	-16.6667	0
20	0	-10	13.3333	0	13.3333	-3.33333	3.33333	-16.6667	23.3333	0	10
-10	23.3333	13.3333	-23.3333	10	16.6667	20	-3.33333	13.3333	16.6667	-3.33333	0
-3.33333	-23.3333	0	23.3333	-20	-3.33333	6.66667	0	-6.66667	-50	-3.33333	-13.3333
-3.33333	0	10	-16.6667	-3.33333	-50	-20	13.3333	3.33333	43.3333	3.33333	6.66667
6.66667	0	-33.3333	0	-16.6667	20	13.3333	10	10	-33.3333	6.66667	-13.3333
20	0	0	6.66667	-10	0	-16.6667	-6.66667	-20	6.66667	-16.6667	0
10	33.3333	46.6667	-13.3333	43.3333	16.6667	-13.3333	0	6.66667	-26.6667	13.3333	10
-13.3333	3.33333	13.3333	13.3333	3.33333	13.3333	23.3333	-26.6667	13.3333	13.3333	-20	13.3333
13.3333	-33.3333	-40	-3.33333	-13.3333	-10	-13.3333	33.3333	-6.66667	3.33333	20	-13.3333
-6.66667	16.6667	-3.33333	-13.3333	3.33333	10	20	-6.66667	-3.33333	16.6667	-23.3333	20
-23.3333	-33.3333	13.3333	-3.33333	-10	3.33333	-20	-6.66667	-13.3333	-13.3333	6.66667	0
0	0	-30	0	20	-3.33333	-3.33333	-6.66667	20	6.66667	-6.66667	-3.33333
23.3333	0	33.3333	33.3333	-23.3333	6.66667	-6.66667	-3.33333	3.33333	-13.3333	16.6667	-16.6667
-26.6667	13.3333	0	-33.3333	23.3333	0	23.3333	-10	-6.66667	13.3333	13.3333	36.6667
46.6667	-10	-20	10	-3.33333	-33.3333	-3.33333	-10	-3.33333	13.3333	-16.6667	-33.3333
0	6.66667	6.66667	13.3333	-6.66667	6.66667	0	16.6667	13.3333	-30	-16.6667	-3.33333
-26.6667	3.33333	13.3333	-23.3333	0	0	20	6.66667	0	3.33333	10	0
-6.66667	-20	-16.6667	3.33333	-10	-23.3333	-16.6667	-13.3333	0	6.66667	13.3333	0
-10	-3.33333	-6.66667	10	13.3333	43.3333	0	3.33333	0	23.3333	-23.3333	-6.66667
43.3333	53.3333	0	0	6.66667	-33.3333	-16.6667	3.33333	3.33333	-26.6667	36.6667	13.3333
-33.3333	-30	16.6667	-6.66667	-16.6667	10	13.3333	-6.66667	0	26.6667	-60	10
23.3333	10	16.6667	20	-3.33333	13.3333	-10	-26.6667	-3.33333	-3.33333	13.3333	6.66667
-23.3333	-10	-3.33333	-26.6667	-6.66667	30	-10	16.6667	-10	-13.3333	13.3333	-20
10	-40	-23.3333	26.6667	-26.6667	-33.3333	16.6667	3.33333	-3.33333	16.6667	-20	6.66667
13.3333	50	-6.66667	-6.66667	43.3333	-3.33333	-10	16.6667	0	-16.6667	33.3333	10
-6.66667	6.66667	13.3333	10	23.3333	23.3333	-10	3.33333	13.3333	3.33333	-23.3333	0
-6.66667	0	6.66667	-6.66667	-36.6667	-10	6.66667	16.6667	-23.3333	-10	26.6667	-10
0	-46.6667	-40	-20	10	-3.33333	3.33333	-36.6667	0	20	-16.6667	3.33333
-26.6667	20	10	6.66667	3.33333	-6.66667	-23.3333	13.3333	13.3333	-13.3333	-10	0
23.3333	3.33333	-6.66667	-23.3333	6.66667	33.3333	23.3333	-6.66667	-13.3333	-60	3.33333	-3.33333
-13.3333	10	36.6667	20	-10	0	-6.66667	0	-6.66667	23.3333	-3.33333	23.3333
10	6.66667	16.6667	6.66667	6.66667	-46.6667	0	-3.33333	13.3333	40	20	-26.6667
-6.66667	3.33333	-23.3333	-10	0	10	-3.33333	16.6667	-23.3333	-10	-6.66667	16.6667
-10	6.66667	-10	-3.33333	-13.3333	3.33333	6.66667	-6.66667	26.6667	-10	-10	-10
36.6667	-26.6667	16.6667	10	16.6667	20	-10	-3.33333	-16.6667	30	-10	0
6.66667	20	13.3333	-13.3333	10	-26.6667	10	3.33333	43.3333	6.66667	36.6667	10
-26.6667	-6.66667	-26.6667	16.6667	-30	-20	23.3333	6.66667	-3.33333	-20	-16.6667	10
6.66667	-6.66667	-20	-6.66667	33.3333	60	-6.66667	-23.3333	-20	13.3333	-30	-23.3333
40	-16.6667	30	6.66667	-43.3333	-40	-10	23.3333	0	-33.3333	40	13.3333
-20	33.3333	-10	-13.3333	13.3333	13.3333	-16.6667	-13.3333	6.66667	3.33333	-20	-3.33333
-40	-3.33333	6.66667	20	16.6667	-6.66667	16.6667	20	-20	-6.66667	16.6667	-23.3333
80	6.66667	10	-20	-6.66667	0	16.6667	10	26.6667	16.6667	-3.33333	-6.66667
-70	-30	-30	20	0	3.33333	-16.6667	-16.6667	0	-16.6667	0	20
-6.66667	20	3.33333	-16.6667	6.66667	13.3333	3.33333	-13.3333	-13.3333	3.33333	-10	13.3333
16.6667	-26.6667	3.33333	3.33333	0	-26.6667	10	-13.3333	-6.66667	33.3333	20	6.66667
6.66667	16.6667	16.6667	0	-6.66667	-20	-3.33333	26.6667	-6.66667	-26.6667	-3.33333	-3.33333
-36.6667	-13.3333	-3.33333	-13.3333	16.6667	26.6667	3.33333	23.3333	6.66667	0	-13.3333	-6.66667
20	-3.33333	-16.6667	20	-3.33333	-20	6.66667	-6.66667	-10	-6.66667	6.66667	-3.33333
30	-3.33333	-23.3333	6.66667	-6.66667	-3.33333	-3.33333	-26.6667	-6.66667	20	-6.66667	0
-26.6667	23.3333	16.6667	-10	-20	23.3333	-13.3333	0	23.3333	16.6667	20	0
26.6667	-23.3333	3.33333	3.33333	26.6667	-10	13.3333	-3.33333	6.66667	-36.6667	-20	13.3333
-6.66667	20	13.3333	6.66667	-16.6667	-3.33333	3.33333	30	-3.33333	23.3333	-13.3333	-3.33333
6.66667	20	3.33333	-10	6.66667	-6.66667	-26.6667	-3.33333	0	16.6667	10	-6.66667
-26.6667	-20	-3.33333	13.3333	-10	40	23.3333	-23.3333	0	-10	0	-6.66667
30	13.3333	16.6667	-6.66667	3.33333	-40	3.33333	-3.33333	0	0	13.3333	33.3333
-23.3333	3.33333	-23.3333	6.66667	3.33333	30	-43.3333	-20	10	-3.33333	-3.33333	-23.3333
-10	-23.3333	16.6667	-13.3333	-6.66667	-6.66667	10	3.33333	-13.3333	-23.3333	20	-23.3333
50	3.33333	-26.6667	3.33333	36.6667	0	6.66667	16.6667	3.33333	-3.33333	-30	26.6667
-80	-13.3333	13.3333	-26.6667	-23.3333	16.6667	10	3.33333	-6.66667	33.3333	3.33333	0
30	10	3.33333	33.3333	-20	-16.6667	-3.33333	3.33333	3.33333	-30	-13.3333	3.33333
-6.66667	10	16.6667	20	-23.3333	-10	3.33333	13.3333	10	-10	-3.33333	-13.3333
-3.33333	10	-3.33333	-20	46.6667	-3.33333	-6.66667	3.33333	-13.3333	23.3333	-20	20
-3.33333	-6.66667	16.6667	-16.6667	3.33333	23.3333	6.66667	-13.3333	-6.66667	3.33333	46.6667	-20
13.3333	0	-36.6667	36.6667	-13.3333	-13.3333	-6.66667	3.33333	3.33333	13.3333	-10	-13.3333
16.6667	-13.3333	13.3333	-20	16.6667	13.3333	10	6.66667	6.66667	-26.6667	-30	10
3.33333	-6.66667	-13.3333	0	-46.6667	3.33333	-13.3333	-13.3333	0	-6.66667	30	-16.6667
33.3333	0	23.3333	-6.66667	-6.66667	-20	-3.33333	6.66667	-10	-26.6667	0	23.3333
-33.3333	0	-10	-10	50	-10	-3.33333	30	0	26.6667	0	0
13.3333	13.3333	3.33333	20	-3.33333	0	6.66667	-30	-3.33333	6.66667	30	-20
23.3333	3.33333	-13.3333	-13.3333	-20	16.6667	16.6667	-13.3333	33.3333	20	23.3333	16.6667
-53.3333	10	10	-3.33333	-6.66667	-53.3333	-43.3333	0	6.66667	-10	-20	6.66667
3.33333	-30	-56.6667	-3.33333	10	16.6667	20	16.6667	-13.3333	-16.6667	40	-3.33333
0	-0.117647	-0.248366	-0.0653595	-0.0522876	-0.156863	-0.0261438	-0.0130719	0.0522876	-0.0784314	0.222222	0.0261438
25.0197	17.8781	19.8458	15.2851	17.0147	21.4699	14.0272	14.7819	11.2669	21.5212	18.6108	15.114

## Sheet: ISI CV 1%
1170	1106.67	1063.33	1020	1103.33	1133.33	1053.33	1183.33	1060	1100	1070	1156.67
1150	1093.33	1056.67	1046.67	1086.67	1126.67	1070	1170	1076.67	1133.33	1076.67	1163.33
1183.33	1080	1100	1036.67	1093.33	1136.67	1073.33	1213.33	1063.33	1086.67	1043.33	1150
1156.67	1096.67	1113.33	1050	1120	1123.33	1073.33	1213.33	1063.33	1103.33	1063.33	1106.67
1150	1090	1086.67	1050	1086.67	1126.67	1076.67	1243.33	1080	1090	1046.67	1133.33
1166.67	1090	1063.33	1033.33	1086.67	1116.67	1073.33	1240	1063.33	1090	1050	1110
1173.33	1103.33	1103.33	1046.67	1086.67	1146.67	1086.67	1253.33	1046.67	1120	1056.67	1106.67
1153.33	1106.67	1096.67	1040	1096.67	1123.33	1073.33	1250	1060	1093.33	1016.67	1120
1143.33	1083.33	1096.67	1046.67	1110	1133.33	1066.67	1210	1040	1080	1040	1116.67
1136.67	1123.33	1093.33	1040	1113.33	1116.67	1053.33	1223.33	1070	1106.67	1050	1116.67
1170	1090	1073.33	1023.33	1123.33	1123.33	1070	1206.67	1053.33	1093.33	1053.33	1113.33
1156.67	1100	1043.33	1030	1080	1143.33	1073.33	1223.33	1046.67	1100	1060	1123.33
1146.67	1100	1066.67	1020	1066.67	1133.33	1070	1213.33	1056.67	1113.33	1046.67	1110
1180	1130	1066.67	1033.33	1050	1123.33	1083.33	1203.33	1076.67	1120	1070	1113.33
1156.67	1110	1110	1023.33	1080	1113.33	1060	1213.33	1060	1096.67	1070	1116.67
1166.67	1116.67	1103.33	1026.67	1076.67	1110	1056.67	1240	1080	1103.33	1063.33	1086.67
1156.67	1100	1060	1046.67	1086.67	1150	1080	1240	1090	1100	1023.33	1116.67
1180	1093.33	1080	1046.67	1083.33	1140	1070	1246.67	1066.67	1116.67	990	1123.33
1186.67	1106.67	1086.67	1053.33	1090	1126.67	1090	1253.33	1073.33	1100	1010	1126.67
1146.67	1103.33	1053.33	1030	1113.33	1163.33	1076.67	1240	1073.33	1113.33	1026.67	1136.67
1143.33	1103.33	1043.33	1043.33	1113.33	1150	1080	1240	1066.67	1086.67	1023.33	1133.33
1156.67	1106.67	1103.33	1026.67	1100	1160	1080	1216.67	1060	1086.67	1026.67	1123.33
1166.67	1116.67	1076.67	1033.33	1110	1150	1060	1260	1093.33	1093.33	1006.67	1130
1160	1093.33	1063.33	1040	1056.67	1116.67	1080	1230	1076.67	1096.67	1016.67	1126.67
1180	1096.67	1080	1026.67	1060	1133.33	1076.67	1216.67	1060	1106.67	1046.67	1120
1163.33	1123.33	1046.67	1013.33	1083.33	1143.33	1066.67	1246.67	1073.33	1083.33	1020	1106.67
1170	1110	1090	1030	1070	1116.67	1073.33	1233.33	1066.67	1123.33	1043.33	1120
1163.33	1096.67	1096.67	1020	1110	1133.33	1066.67	1266.67	1080	1116.67	1046.67	1130
1193.33	1100	1106.67	1030	1076.67	1166.67	1073.33	1273.33	1073.33	1100	1026.67	1146.67
1140	1093.33	1076.67	1046.67	1096.67	1146.67	1083.33	1230	1070	1110	1043.33	1146.67
1143.33	1093.33	1050	1023.33	1076.67	1100	1063.33	1196.67	1053.33	1103.33	1026.67	1130
1136.67	1103.33	1103.33	1040	1076.67	1153.33	1073.33	1223.33	1056.67	1090	1030	1116.67
1146.67	1103.33	1053.33	1023.33	1080	1150	1056.67	1243.33	1050	1103.33	1030	1116.67
1153.33	1110	1090	1026.67	1090	1143.33	1053.33	1290	1043.33	1140	1033.33	1116.67
1140	1113.33	1113.33	1020	1073.33	1160	1066.67	1223.33	1053.33	1126.67	1043.33	1120
1143.33	1073.33	1106.67	1000	1076.67	1133.33	1063.33	1226.67	1076.67	1103.33	1060	1136.67
1120	1086.67	1103.33	1013.33	1046.67	1113.33	1083.33	1240	1066.67	1083.33	1033.33	1123.33
1130	1096.67	1076.67	1006.67	1060	1116.67	1086.67	1240	1056.67	1106.67	1046.67	1153.33
1146.67	1100	1093.33	1016.67	1063.33	1143.33	1080	1253.33	1073.33	1130	1070	1126.67
1150	1086.67	1086.67	1016.67	1073.33	1140	1070	1240	1073.33	1106.67	1053.33	1120
1160	1093.33	1080	1026.67	1090	1146.67	1070	1236.67	1073.33	1100	1050	1113.33
1150	1096.67	1080	1033.33	1053.33	1103.33	1083.33	1263.33	1060	1110	1043.33	1113.33
1153.33	1086.67	1060	1033.33	1100	1136.67	1086.67	1233.33	1070	1153.33	1063.33	1136.67
1140	1103.33	1100	1033.33	1120	1140	1076.67	1250	1083.33	1103.33	1040	1130
1160	1100	1083.33	1040	1090	1100	1073.33	1260	1090	1123.33	1046.67	1116.67
1146.67	1106.67	1086.67	1056.67	1060	1123.33	1083.33	1230	1076.67	1103.33	1076.67	1106.67
1163.33	1103.33	1096.67	1053.33	1070	1133.33	1083.33	1236.67	1070	1093.33	1076.67	1126.67
1156.67	1086.67	1033.33	1050	1086.67	1130	1056.67	1243.33	1096.67	1110	1053.33	1120
1143.33	1076.67	1083.33	1036.67	1106.67	1140	1076.67	1233.33	1086.67	1123.33	1060	1140
1190	1080	1070	1043.33	1096.67	1150	1083.33	1246.67	1090	1106.67	1090	1120
1170	1113.33	1070	1060	1080	1120	1090	1240	1066.67	1123.33	1066.67	1133.33
1156.67	1083.33	1083.33	1030	1086.67	1126.67	1083.33	1226.67	1080	1103.33	1060	1120
1166.67	1106.67	1086.67	1030	1056.67	1156.67	1080	1273.33	1083.33	1096.67	1060	1130
1126.67	1086.67	1080	1036.67	1063.33	1136.67	1080	1243.33	1070	1123.33	1053.33	1116.67
1183.33	1116.67	1120	1026.67	1090	1140	1093.33	1280	1080	1140	1066.67	1143.33
1156.67	1096.67	1113.33	1026.67	1096.67	1110	1080	1250	1076.67	1100	1060	1130
1156.67	1096.67	1126.67	1033.33	1110	1136.67	1090	1260	1093.33	1106.67	1060	1130
1163.33	1093.33	1060	1033.33	1100	1143.33	1070	1260	1056.67	1083.33	1080	1116.67
1176.67	1090	1056.67	1020	1100	1146.67	1086.67	1276.67	1103.33	1090	1043.33	1116.67
1193.33	1100	1096.67	1046.67	1080	1150	1076.67	1233.33	1100	1106.67	1056.67	1133.33
1146.67	1110	1090	1046.67	1083.33	1160	1076.67	1286.67	1100	1130	1036.67	1123.33
1173.33	1096.67	1066.67	1036.67	1063.33	1136.67	1063.33	1266.67	1070	1106.67	1060	1120
1156.67	1093.33	1076.67	1060	1066.67	1126.67	1060	1260	1076.67	1113.33	1040	1133.33
1153.33	1086.67	1076.67	1046.67	1076.67	1150	1080	1236.67	1073.33	1140	1050	1126.67
1153.33	1100	1070	1026.67	1080	1110	1056.67	1273.33	1070	1130	1033.33	1156.67
1156.67	1106.67	1070	1016.67	1076.67	1146.67	1070	1260	1083.33	1113.33	1026.67	1146.67
1176.67	1080	1050	1033.33	1070	1143.33	1080	1260	1080	1126.67	1050	1136.67
1143.33	1076.67	1110	1023.33	1053.33	1123.33	1070	1260	1083.33	1130	1030	1126.67
1166.67	1083.33	1103.33	1016.67	1076.67	1140	1066.67	1270	1096.67	1123.33	1036.67	1133.33
1193.33	1086.67	1106.67	1020	1086.67	1130	1090	1240	1060	1096.67	1053.33	1183.33
1116.67	1080	1100	1033.33	1090	1160	1126.67	1253.33	1076.67	1103.33	1056.67	1146.67
1136.67	1086.67	1116.67	1020	1070	1123.33	1120	1233.33	1080	1096.67	1046.67	1180
1146.67	1093.33	1093.33	1013.33	1073.33	1143.33	1133.33	1246.67	1076.67	1103.33	1033.33	1190
1170	1093.33	1096.67	1016.67	1063.33	1133.33	1086.67	1240	1070	1090	1036.67	1173.33
1120	1096.67	1093.33	1030	1060	1150	1110	1243.33	1066.67	1090	1060	1146.67
1133.33	1083.33	1066.67	1020	1070	1143.33	1096.67	1250	1073.33	1090	1043.33	1150
1123.33	1086.67	1123.33	1056.67	1070	1120	1090	1270	1076.67	1103.33	1010	1140
1153.33	1086.67	1133.33	1070	1066.67	1156.67	1083.33	1250	1063.33	1090	1046.67	1120
1133.33	1103.33	1123.33	1036.67	1073.33	1163.33	1076.67	1280	1070	1113.33	1026.67	1123.33
1123.33	1120	1136.67	1043.33	1053.33	1146.67	1073.33	1290	1073.33	1120	1026.67	1150
1163.33	1103.33	1093.33	1036.67	1060	1146.67	1080	1256.67	1076.67	1103.33	1046.67	1126.67
1130	1090	1076.67	1016.67	1073.33	1153.33	1093.33	1306.67	1063.33	1106.67	1046.67	1143.33
1166.67	1103.33	1090	1033.33	1063.33	1123.33	1106.67	1250	1076.67	1106.67	1033.33	1116.67
1140	1100	1103.33	1016.67	1076.67	1136.67	1080	1253.33	1090	1080	1033.33	1126.67
1156.67	1113.33	1093.33	1003.33	1076.67	1140	1083.33	1273.33	1096.67	1100	1036.67	1146.67
1156.67	1103.33	1086.67	1006.67	1073.33	1140	1093.33	1253.33	1090	1096.67	1033.33	1130
1136.67	1103.33	1110	1010	1086.67	1143.33	1086.67	1260	1106.67	1096.67	1050	1160
1166.67	1103.33	1093.33	1010	1083.33	1143.33	1093.33	1246.67	1113.33	1100	1050	1110
1146.67	1090	1140	1006.67	1090	1140	1086.67	1253.33	1086.67	1100	1046.67	1136.67
1166.67	1086.67	1120	1020	1080	1133.33	1106.67	1246.67	1083.33	1106.67	1046.67	1146.67
1126.67	1113.33	1113.33	1013.33	1083.33	1156.67	1096.67	1253.33	1100	1110	1010	1106.67
1150	1096.67	1086.67	1030	1076.67	1156.67	1110	1240	1086.67	1086.67	1050	1126.67
1156.67	1066.67	1100	1043.33	1096.67	1143.33	1106.67	1253.33	1070	1113.33	1000	1126.67
1153.33	1083.33	1120	1023.33	1053.33	1153.33	1110	1226.67	1060	1116.67	1006.67	1126.67
1156.67	1076.67	1103.33	1020	1076.67	1156.67	1100	1250	1076.67	1136.67	1030	1120
1160	1110	1100	1016.67	1083.33	1183.33	1083.33	1270	1080	1100	1016.67	1130
1163.33	1090	1120	1026.67	1076.67	1183.33	1090	1260	1086.67	1110	1023.33	1133.33
1173.33	1093.33	1113.33	1043.33	1080	1156.67	1086.67	1236.67	1080	1120	1016.67	1130
1160	1080	1076.67	1043.33	1056.67	1166.67	1090	1250	1090	1090	1046.67	1126.67
1170	1080	1093.33	1013.33	1086.67	1133.33	1103.33	1263.33	1090	1103.33	1046.67	1103.33
1206.67	1090	1086.67	1023.33	1056.67	1146.67	1096.67	1240	1103.33	1106.67	1043.33	1133.33
1123.33	1113.33	1086.67	1023.33	1050	1150	1106.67	1250	1096.67	1103.33	1030	1130
1163.33	1113.33	1043.33	1020	1070	1130	1100	1240	1096.67	1113.33	1053.33	1116.67
1170	1090	1090	1050	1080	1163.33	1093.33	1256.67	1093.33	1080	1033.33	1140
1173.33	1090	1153.33	1020	1080	1150	1113.33	1233.33	1073.33	1103.33	1033.33	1106.67
1153.33	1103.33	1130	1010	1060	1153.33	1083.33	1253.33	1096.67	1100	1046.67	1156.67
1170	1110	1046.67	1020	1056.67	1166.67	1090	1246.67	1076.67	1106.67	1053.33	1160
1163.33	1083.33	1066.67	1020	1086.67	1160	1090	1243.33	1093.33	1120	1050	1160
1136.67	1100	1123.33	1046.67	1076.67	1140	1080	1296.67	1080	1123.33	1030	1143.33
1170	1090	1130	1023.33	1050	1140	1110	1240	1080	1093.33	1040	1163.33
1170	1126.67	1070	1033.33	1066.67	1153.33	1093.33	1263.33	1083.33	1080	1040	1206.67
1130	1113.33	1093.33	1033.33	1063.33	1153.33	1086.67	1236.67	1100	1113.33	1063.33	1183.33
1153.33	1090	1100	1026.67	1066.67	1126.67	1096.67	1260	1076.67	1063.33	1046.67	1183.33
1153.33	1100	1123.33	996.667	1083.33	1136.67	1090	1253.33	1080	1103.33	1036.67	1123.33
1160	1110	1090	1020	1093.33	1146.67	1083.33	1273.33	1076.67	1103.33	1046.67	1150
1190	1113.33	1083.33	1006.67	1090	1140	1100	1276.67	1083.33	1093.33	1033.33	1130
1170	1096.67	1086.67	1040	1076.67	1126.67	1080	1290	1076.67	1083.33	1026.67	1130
1193.33	1083.33	1093.33	1026.67	1083.33	1166.67	1093.33	1256.67	1093.33	1126.67	1036.67	1130
1173.33	1066.67	1103.33	1020	1050	1143.33	1100	1273.33	1096.67	1093.33	1036.67	1113.33
1166.67	1090	1046.67	1020	1063.33	1160	1120	1273.33	1076.67	1100	1073.33	1126.67
1160	1070	1093.33	1030	1066.67	1150	1106.67	1240	1096.67	1116.67	1046.67	1113.33
1170	1093.33	1133.33	1020	1066.67	1133.33	1086.67	1246.67	1086.67	1150	1020	1106.67
1163.33	1080	1086.67	1016.67	1086.67	1130	1103.33	1236.67	1090	1113.33	1043.33	1126.67
1176.67	1093.33	1076.67	1023.33	1090	1136.67	1080	1216.67	1096.67	1120	1056.67	1126.67
1180	1123.33	1076.67	1013.33	1073.33	1140	1106.67	1226.67	1080	1070	1050	1116.67
1180	1106.67	1090	1006.67	1073.33	1150	1076.67	1253.33	1073.33	1093.33	1050	1120
1163.33	1113.33	1103.33	1000	1066.67	1140	1070	1260	1083.33	1106.67	1043.33	1113.33
1180	1110	1066.67	1020	1073.33	1153.33	1080	1266.67	1070	1096.67	1020	1096.67
1173.33	1120	1063.33	1003.33	1066.67	1150	1083.33	1260	1100	1096.67	1030	1130
1166.67	1130	1096.67	996.667	1076.67	1170	1076.67	1260	1076.67	1110	1023.33	1113.33
1120	1100	1090	1013.33	1113.33	1156.67	1093.33	1253.33	1073.33	1103.33	1026.67	1113.33
1160	1116.67	1106.67	1013.33	1096.67	1163.33	1080	1263.33	1073.33	1113.33	1050	1116.67
1146.67	1106.67	1086.67	1013.33	1063.33	1160	1080	1270	1066.67	1110	1040	1096.67
1173.33	1103.33	1093.33	1020	1050	1136.67	1070	1266.67	1080	1096.67	1043.33	1113.33
1180	1113.33	1073.33	1050	1070	1160	1073.33	1263.33	1073.33	1110	1026.67	1133.33
1156.67	1133.33	1083.33	1013.33	1086.67	1166.67	1083.33	1253.33	1086.67	1123.33	1036.67	1120
1166.67	1140	1090	1036.67	1080	1130	1083.33	1260	1063.33	1093.33	1013.33	1136.67
1156.67	1130	1086.67	1026.67	1070	1153.33	1080	1250	1070	1110	1046.67	1116.67
1153.33	1116.67	1080	1023.33	1076.67	1150	1090	1230	1070	1103.33	1026.67	1110
1146.67	1126.67	1050	1023.33	1056.67	1143.33	1083.33	1240	1080	1116.67	1053.33	1130
1150	1100	1076.67	1020	1066.67	1146.67	1076.67	1250	1076.67	1100	1026.67	1140
1156.67	1130	1110	1023.33	1076.67	1143.33	1096.67	1250	1096.67	1083.33	1006.67	1166.67
1146.67	1110	1106.67	1013.33	1073.33	1146.67	1070	1240	1083.33	1100	1040	1176.67
1140	1120	1103.33	1036.67	1076.67	1096.67	1086.67	1256.67	1086.67	1103.33	1040	1136.67
1160	1130	1120	993.333	1063.33	1123.33	1090	1260	1080	1106.67	1040	1146.67
1136.67	1096.67	1093.33	1016.67	1106.67	1106.67	1093.33	1243.33	1093.33	1103.33	1030	1133.33
1173.33	1123.33	1090	1006.67	1106.67	1103.33	1073.33	1266.67	1083.33	1113.33	1013.33	1146.67
1186.67	1126.67	1066.67	1006.67	1106.67	1146.67	1083.33	1250	1086.67	1116.67	1020	1140
1166.67	1100	1086.67	1033.33	1060	1156.67	1050	1240	1083.33	1126.67	1040	1120
1173.33	1123.33	1086.67	1013.33	1060	1143.33	1066.67	1260	1086.67	1150	1023.33	1123.33
1156.67	1110	1063.33	1026.67	1063.33	1113.33	1063.33	1253.33	1083.33	1113.33	1010	1143.33
1166.67	1123.33	1080	1013.33	1070	1153.33	1053.33	1243.33	1076.67	1110	1020	1110
1183.33	1083.33	1103.33	1033.33	1063.33	1126.67	1053.33	1216.67	1086.67	1123.33	1020	1120
1153.33	1103.33	1086.67	1003.33	1073.33	1136.67	1063.33	1220	1086.67	1106.67	1020	1130
1150	1103.33	1066.67	1006.67	1063.33	1190	1073.33	1243.33	1090	1096.67	1016.67	1140
1150	1083.33	1093.33	1016.67	1066.67	1143.33	1070	1230	1080	1116.67	1030	1120
1126.67	1126.67	1086.67	1010	1066.67	1153.33	1066.67	1273.33	1090	1136.67	1013.33	1143.33
1143.33	1120	1106.67	1040	1093.33	1140	1083.33	1286.67	1070	1113.33	1063.33	1130
1146.67	1123.33	1110	1020	1100	1126.67	1083.33	1336.67	1096.67	1136.67	1010	1126.67
1146.67	1116.67	1116.67	1010	1100	1116.67	1076.67	1343.33	1093.33	1150	1026.67	1120
1150	1116.67	1090	1000	1086.67	1126.67	1090	1250	1080	1150	1046.67	1133.33
1143.33	1123.33	1106.67	1020	1096.67	1133.33	1083.33	1230	1093.33	1130	990	1156.67
1180	1110	1123.33	996.667	1083.33	1130	1053.33	1210	1070	1143.33	1043.33	1133.33
1173.33	1120	1113.33	996.667	1083.33	1146.67	1073.33	1243.33	1093.33	1150	1006.67	1143.33
1180	1126.67	1086.67	1003.33	1050	1153.33	1066.67	1263.33	1093.33	1126.67	1040	1130
1176.67	1133.33	1083.33	1013.33	1063.33	1123.33	1083.33	1246.67	1103.33	1106.67	1056.67	1133.33
1170	1130	1106.67	1020	1090	1130	1043.33	1266.67	1113.33	1086.67	1046.67	1140
1166.67	1083.33	1093.33	1013.33	1083.33	1150	1043.33	1260	1106.67	1100	1043.33	1133.33
1153.33	1106.67	1080	1020	1080	1150	1040	1253.33	1086.67	1100	1036.67	1136.67
1153.33	1110	1086.67	1013.33	1066.67	1103.33	1056.67	1226.67	1076.67	1090	1040	1136.67
1180	1106.67	1096.67	1016.67	1120	1153.33	1073.33	1223.33	1083.33	1113.33	1026.67	1106.67
1163.33	1133.33	1093.33	1006.67	1076.67	1110	1073.33	1230	1086.67	1116.67	1023.33	1143.33
1170	1123.33	1096.67	1010	1070	1120	1070	1243.33	1090	1126.67	1050	1150
1136.67	1106.67	1056.67	1010	1073.33	1150	1070	1226.67	1086.67	1126.67	1006.67	1143.33
1166.67	1106.67	1096.67	1010	1080	1133.33	1070	1290	1086.67	1120	1020	1133.33
1163.33	1096.67	1100	1010	1080	1156.67	1060	1306.67	1090	1133.33	1046.67	1113.33
1180	1123.33	1093.33	1010	1080	1140	1076.67	1263.33	1070	1150	1000	1140
1146.67	1123.33	1076.67	1030	1073.33	1136.67	1080	1250	1080	1100	1066.67	1120
1160	1130	1083.33	1016.67	1086.67	1163.33	1096.67	1190	1070	1143.33	1010	1146.67
1143.33	1113.33	1056.67	1020	1073.33	1143.33	1080	1213.33	1073.33	1136.67	990	1140
1163.33	1123.33	1056.67	1020	1096.67	1143.33	1066.67	1240	1083.33	1130	1030	1126.67
1163.33	1120	1086.67	1023.33	1080	1130	1106.67	1250	1066.67	1143.33	1023.33	1146.67
1176.67	1093.33	1050	1000	1083.33	1140	1096.67	1270	1060	1130	1040	1113.33
1160	1070	1070	1013.33	1070	1143.33	1096.67	1250	1070	1126.67	1023.33	1120
1156.67	1106.67	1090	993.333	1083.33	1146.67	1083.33	1216.67	1080	1136.67	1046.67	1140
1143.33	1086.67	1110	1013.33	1066.67	1146.67	1080	1233.33	1086.67	1146.67	1033.33	1126.67
1133.33	1103.33	1093.33	1013.33	1080	1160	1093.33	1250	1086.67	1120	983.333	1140
1183.33	1100	1103.33	1013.33	1090	1163.33	1076.67	1243.33	1100	1120	1026.67	1116.67
1166.67	1106.67	1090	1016.67	1090	1170	1096.67	1246.67	1100	1150	996.667	1136.67
1170	1083.33	1126.67	1016.67	1033.33	1150	1066.67	1276.67	1103.33	1110	1030	1126.67
1153.33	1096.67	1080	1010	1026.67	1176.67	1070	1266.67	1096.67	1083.33	1033.33	1143.33
1173.33	1103.33	1063.33	1020	1090	1160	1063.33	1246.67	1096.67	1133.33	966.667	1136.67
1170	1106.67	1080	1020	1083.33	1146.67	1050	1243.33	1086.67	1126.67	1010	1126.67
1146.67	1123.33	1110	1010	1080	1136.67	1040	1270	1096.67	1113.33	1016.67	1130
1146.67	1106.67	1120	1000	1070	1143.33	1053.33	1263.33	1096.67	1136.67	1016.67	1136.67
1126.67	1116.67	1100	1013.33	1060	1153.33	1070	1256.67	1086.67	1123.33	980	1126.67
1140	1130	1086.67	1013.33	1073.33	1140	1086.67	1240	1086.67	1110	1036.67	1130
1150	1116.67	1100	1006.67	1056.67	1150	1100	1253.33	1093.33	1133.33	1086.67	1136.67
1156.67	1106.67	1100	1006.67	1060	1140	1103.33	1280	1090	1106.67	1080	1106.67
1146.67	1093.33	1086.67	1013.33	1100	1150	1073.33	1250	1090	1140	1053.33	1096.67
1173.33	1090	1090	1020	1116.67	1156.67	1060	1276.67	1110	1113.33	1060	1116.67
1126.67	1066.67	1080	1030	1090	1143.33	1073.33	1270	1100	1140	1060	1116.67
1143.33	1096.67	1100	1043.33	1080	1143.33	1073.33	1253.33	1093.33	1133.33	1036.67	1130
1156.67	1086.67	1123.33	1036.67	1086.67	1116.67	1093.33	1230	1093.33	1163.33	1053.33	1120
1163.33	1073.33	1106.67	1030	1093.33	1133.33	1056.67	1210	1100	1096.67	1033.33	1116.67
1160	1056.67	1130	1026.67	1093.33	1123.33	1066.67	1226.67	1096.67	1103.33	1043.33	1123.33
1176.67	1080	1096.67	996.667	1080	1156.67	1076.67	1213.33	1083.33	1120	1040	1113.33
1156.67	1073.33	1086.67	1016.67	1063.33	1146.67	1083.33	1226.67	1100	1110	1043.33	1126.67
1173.33	1070	1100	1023.33	1050	1143.33	1066.67	1243.33	1083.33	1123.33	1063.33	1116.67
1170	1113.33	1080	1026.67	1083.33	1123.33	1083.33	1246.67	1096.67	1113.33	1070	1136.67
1166.67	1106.67	1063.33	1020	1083.33	1140	1060	1280	1076.67	1123.33	1043.33	1093.33
1156.67	1100	1080	1020	1103.33	1110	1066.67	1310	1070	1163.33	1030	1106.67
1156.67	1096.67	1116.67	1013.33	1093.33	1146.67	1080	1260	1086.67	1130	1043.33	1100
1143.33	1090	1080	1013.33	1070	1093.33	1070	1223.33	1080	1086.67	1033.33	1083.33
1206.67	1110	1083.33	1016.67	1063.33	1126.67	1080	1230	1070	1136.67	1036.67	1106.67
1226.67	1116.67	1066.67	1010	1070	1140	1056.67	1240	1090	1130	1050	1136.67
1196.67	1106.67	1086.67	1026.67	1090	1120	1080	1250	1073.33	1126.67	1023.33	1103.33
1166.67	1110	1116.67	1023.33	1080	1136.67	1066.67	1233.33	1086.67	1093.33	1026.67	1110
1176.67	1050	1080	1010	1116.67	1136.67	1090	1266.67	1070	1130	1033.33	1100
1180	1046.67	1106.67	1023.33	1130	1160	1053.33	1250	1066.67	1120	1056.67	1090
1196.67	1043.33	1093.33	1030	1130	1140	1073.33	1260	1066.67	1130	1026.67	1096.67
1180	1086.67	1093.33	1023.33	1066.67	1140	1086.67	1260	1060	1123.33	1053.33	1120
1166.67	1116.67	1093.33	1036.67	1063.33	1120	1063.33	1230	1060	1110	1053.33	1106.67
1173.33	1100	1073.33	1030	1073.33	1106.67	1086.67	1233.33	1070	1090	1016.67	1103.33
1150	1096.67	1100	1023.33	1086.67	1123.33	1066.67	1246.67	1080	1093.33	1030	1103.33
1166.67	1043.33	1093.33	1036.67	1083.33	1116.67	1066.67	1246.67	1076.67	1096.67	1053.33	1120
1166.67	1086.67	1093.33	1023.33	1066.67	1126.67	1076.67	1236.67	1080	1090	1026.67	1123.33
1176.67	1090	1120	1026.67	1086.67	1110	1063.33	1260	1096.67	1126.67	1033.33	1123.33
1176.67	1060	1080	1036.67	1080	1103.33	1133.33	1280	1066.67	1076.67	1020	1123.33
1153.33	1090	1080	1013.33	1080	1106.67	1063.33	1270	1073.33	1106.67	1030	1113.33
1183.33	1086.67	1053.33	1020	1076.67	1140	1056.67	1250	1076.67	1076.67	1026.67	1136.67
1163.33	1136.67	1043.33	1033.33	1080	1113.33	1056.67	1200	1093.33	1103.33	1050	1143.33
1156.67	1106.67	1083.33	1020	1090	1093.33	1053.33	1223.33	1080	1090	1040	1126.67
1160	1100	1093.33	1026.67	1083.33	1136.67	1060	1236.67	1070	1080	1073.33	1116.67
1166.67	1110	1090	1040	1073.33	1123.33	1076.67	1233.33	1066.67	1090	1060	1123.33
1146.67	1130	1113.33	1026.67	1066.67	1123.33	1083.33	1240	1076.67	1073.33	1073.33	1123.33
1180	1100	1110	1030	1080	1116.67	1096.67	1240	1066.67	1090	1066.67	1130
1160	1096.67	1123.33	1046.67	1063.33	1113.33	1096.67	1240	1066.67	1083.33	1026.67	1113.33
1163.33	1096.67	1100	1033.33	1070	1133.33	1073.33	1250	1066.67	1103.33	1060	1120
1230	1093.33	1070	1026.67	1073.33	1123.33	1056.67	1256.67	1076.67	1133.33	1050	1120
1196.67	1096.67	1100	1026.67	1086.67	1156.67	1050	1250	1106.67	1106.67	1070	1140
1213.33	1096.67	1060	1023.33	1073.33	1120	1066.67	1220	1090	1106.67	1023.33	1120
1193.33	1073.33	1086.67	1030	1056.67	1123.33	1060	1243.33	1110	1110	1056.67	1113.33
1220	1096.67	1083.33	1030	1073.33	1140	1073.33	1246.67	1100	1113.33	1053.33	1136.67
1190	1093.33	1050	1040	1076.67	1140	1083.33	1240	1096.67	1100	1046.67	1140
1163.33	1116.67	1080	1033.33	1103.33	1126.67	1040	1233.33	1103.33	1090	1060	1160
1170	1090	1093.33	1036.67	1080	1146.67	1063.33	1226.67	1090	1106.67	1086.67	1193.33
1180	1066.67	1086.67	1043.33	1103.33	1160	1070	1253.33	1100	1123.33	1056.67	1206.67
1190	1070	1100	1030	1076.67	1156.67	1080	1240	1100	1093.33	1093.33	1193.33
1160	1070	1100	1026.67	1086.67	1146.67	1070	1220	1083.33	1093.33	1070	1136.67
1156.67	1063.33	1083.33	1043.33	1096.67	1160	1076.67	1230	1086.67	1076.67	1066.67	1136.67
1150	1090	1100	1033.33	1073.33	1140	1076.67	1220	1100	1096.67	1063.33	1143.33
1193.33	1086.67	1090	1023.33	1070	1100	1086.67	1250	1080	1096.67	1046.67	1136.67
1180	1090	1106.67	1036.67	1070	1160	1086.67	1223.33	1093.33	1086.67	1053.33	1120
1170	1096.67	1100	1053.33	1066.67	1170	1073.33	1200	1100	1110	1050	1140
1173.33	1090	1076.67	1023.33	1090	1140	1073.33	1206.67	1080	1106.67	1050	1126.67
1161.41	1099.8	1089.84	1024.58	1079.09	1139.15	1078.7	1247.37	1080.83	1109.88	1040.01	1129.56
18.6592	17.4797	20.6616	13.9217	16.6769	17.2947	16.0622	22.5968	13.7294	18.3035	20.0794	19.3325
-20	-13.3333	-6.66667	26.6667	-16.6667	-6.66667	16.6667	-13.3333	16.6667	33.3333	6.66667	6.66667
33.3333	-13.3333	43.3333	-10	6.66667	10	3.33333	43.3333	-13.3333	-46.6667	-33.3333	-13.3333
-26.6667	16.6667	13.3333	13.3333	26.6667	-13.3333	0	0	0	16.6667	20	-43.3333
-6.66667	-6.66667	-26.6667	0	-33.3333	3.33333	3.33333	30	16.6667	-13.3333	-16.6667	26.6667
16.6667	0	-23.3333	-16.6667	0	-10	-3.33333	-3.33333	-16.6667	0	3.33333	-23.3333
6.66667	13.3333	40	13.3333	0	30	13.3333	13.3333	-16.6667	30	6.66667	-3.33333
-20	3.33333	-6.66667	-6.66667	10	-23.3333	-13.3333	-3.33333	13.3333	-26.6667	-40	13.3333
-10	-23.3333	0	6.66667	13.3333	10	-6.66667	-40	-20	-13.3333	23.3333	-3.33333
-6.66667	40	-3.33333	-6.66667	3.33333	-16.6667	-13.3333	13.3333	30	26.6667	10	0
33.3333	-33.3333	-20	-16.6667	10	6.66667	16.6667	-16.6667	-16.6667	-13.3333	3.33333	-3.33333
-13.3333	10	-30	6.66667	-43.3333	20	3.33333	16.6667	-6.66667	6.66667	6.66667	10
-10	0	23.3333	-10	-13.3333	-10	-3.33333	-10	10	13.3333	-13.3333	-13.3333
33.3333	30	0	13.3333	-16.6667	-10	13.3333	-10	20	6.66667	23.3333	3.33333
-23.3333	-20	43.3333	-10	30	-10	-23.3333	10	-16.6667	-23.3333	0	3.33333
10	6.66667	-6.66667	3.33333	-3.33333	-3.33333	-3.33333	26.6667	20	6.66667	-6.66667	-30
-10	-16.6667	-43.3333	20	10	40	23.3333	0	10	-3.33333	-40	30
23.3333	-6.66667	20	0	-3.33333	-10	-10	6.66667	-23.3333	16.6667	-33.3333	6.66667
6.66667	13.3333	6.66667	6.66667	6.66667	-13.3333	20	6.66667	6.66667	-16.6667	20	3.33333
-40	-3.33333	-33.3333	-23.3333	23.3333	36.6667	-13.3333	-13.3333	0	13.3333	16.6667	10
-3.33333	0	-10	13.3333	0	-13.3333	3.33333	0	-6.66667	-26.6667	-3.33333	-3.33333
13.3333	3.33333	60	-16.6667	-13.3333	10	0	-23.3333	-6.66667	0	3.33333	-10
10	10	-26.6667	6.66667	10	-10	-20	43.3333	33.3333	6.66667	-20	6.66667
-6.66667	-23.3333	-13.3333	6.66667	-53.3333	-33.3333	20	-30	-16.6667	3.33333	10	-3.33333
20	3.33333	16.6667	-13.3333	3.33333	16.6667	-3.33333	-13.3333	-16.6667	10	30	-6.66667
-16.6667	26.6667	-33.3333	-13.3333	23.3333	10	-10	30	13.3333	-23.3333	-26.6667	-13.3333
6.66667	-13.3333	43.3333	16.6667	-13.3333	-26.6667	6.66667	-13.3333	-6.66667	40	23.3333	13.3333
-6.66667	-13.3333	6.66667	-10	40	16.6667	-6.66667	33.3333	13.3333	-6.66667	3.33333	10
30	3.33333	10	10	-33.3333	33.3333	6.66667	6.66667	-6.66667	-16.6667	-20	16.6667
-53.3333	-6.66667	-30	16.6667	20	-20	10	-43.3333	-3.33333	10	16.6667	0
3.33333	0	-26.6667	-23.3333	-20	-46.6667	-20	-33.3333	-16.6667	-6.66667	-16.6667	-16.6667
-6.66667	10	53.3333	16.6667	0	53.3333	10	26.6667	3.33333	-13.3333	3.33333	-13.3333
10	0	-50	-16.6667	3.33333	-3.33333	-16.6667	20	-6.66667	13.3333	0	0
6.66667	6.66667	36.6667	3.33333	10	-6.66667	-3.33333	46.6667	-6.66667	36.6667	3.33333	0
-13.3333	3.33333	23.3333	-6.66667	-16.6667	16.6667	13.3333	-66.6667	10	-13.3333	10	3.33333
3.33333	-40	-6.66667	-20	3.33333	-26.6667	-3.33333	3.33333	23.3333	-23.3333	16.6667	16.6667
-23.3333	13.3333	-3.33333	13.3333	-30	-20	20	13.3333	-10	-20	-26.6667	-13.3333
10	10	-26.6667	-6.66667	13.3333	3.33333	3.33333	0	-10	23.3333	13.3333	30
16.6667	3.33333	16.6667	10	3.33333	26.6667	-6.66667	13.3333	16.6667	23.3333	23.3333	-26.6667
3.33333	-13.3333	-6.66667	0	10	-3.33333	-10	-13.3333	0	-23.3333	-16.6667	-6.66667
10	6.66667	-6.66667	10	16.6667	6.66667	0	-3.33333	0	-6.66667	-3.33333	-6.66667
-10	3.33333	0	6.66667	-36.6667	-43.3333	13.3333	26.6667	-13.3333	10	-6.66667	0
3.33333	-10	-20	0	46.6667	33.3333	3.33333	-30	10	43.3333	20	23.3333
-13.3333	16.6667	40	0	20	3.33333	-10	16.6667	13.3333	-50	-23.3333	-6.66667
20	-3.33333	-16.6667	6.66667	-30	-40	-3.33333	10	6.66667	20	6.66667	-13.3333
-13.3333	6.66667	3.33333	16.6667	-30	23.3333	10	-30	-13.3333	-20	30	-10
16.6667	-3.33333	10	-3.33333	10	10	0	6.66667	-6.66667	-10	0	20
-6.66667	-16.6667	-63.3333	-3.33333	16.6667	-3.33333	-26.6667	6.66667	26.6667	16.6667	-23.3333	-6.66667
-13.3333	-10	50	-13.3333	20	10	20	-10	-10	13.3333	6.66667	20
46.6667	3.33333	-13.3333	6.66667	-10	10	6.66667	13.3333	3.33333	-16.6667	30	-20
-20	33.3333	0	16.6667	-16.6667	-30	6.66667	-6.66667	-23.3333	16.6667	-23.3333	13.3333
-13.3333	-30	13.3333	-30	6.66667	6.66667	-6.66667	-13.3333	13.3333	-20	-6.66667	-13.3333
10	23.3333	3.33333	0	-30	30	-3.33333	46.6667	3.33333	-6.66667	0	10
-40	-20	-6.66667	6.66667	6.66667	-20	0	-30	-13.3333	26.6667	-6.66667	-13.3333
56.6667	30	40	-10	26.6667	3.33333	13.3333	36.6667	10	16.6667	13.3333	26.6667
-26.6667	-20	-6.66667	0	6.66667	-30	-13.3333	-30	-3.33333	-40	-6.66667	-13.3333
0	0	13.3333	6.66667	13.3333	26.6667	10	10	16.6667	6.66667	0	0
6.66667	-3.33333	-66.6667	0	-10	6.66667	-20	0	-36.6667	-23.3333	20	-13.3333
13.3333	-3.33333	-3.33333	-13.3333	0	3.33333	16.6667	16.6667	46.6667	6.66667	-36.6667	0
16.6667	10	40	26.6667	-20	3.33333	-10	-43.3333	-3.33333	16.6667	13.3333	16.6667
-46.6667	10	-6.66667	0	3.33333	10	0	53.3333	0	23.3333	-20	-10
26.6667	-13.3333	-23.3333	-10	-20	-23.3333	-13.3333	-20	-30	-23.3333	23.3333	-3.33333
-16.6667	-3.33333	10	23.3333	3.33333	-10	-3.33333	-6.66667	6.66667	6.66667	-20	13.3333
-3.33333	-6.66667	0	-13.3333	10	23.3333	20	-23.3333	-3.33333	26.6667	10	-6.66667
0	13.3333	-6.66667	-20	3.33333	-40	-23.3333	36.6667	-3.33333	-10	-16.6667	30
3.33333	6.66667	0	-10	-3.33333	36.6667	13.3333	-13.3333	13.3333	-16.6667	-6.66667	-10
20	-26.6667	-20	16.6667	-6.66667	-3.33333	10	0	-3.33333	13.3333	23.3333	-10
-33.3333	-3.33333	60	-10	-16.6667	-20	-10	0	3.33333	3.33333	-20	-10
23.3333	6.66667	-6.66667	-6.66667	23.3333	16.6667	-3.33333	10	13.3333	-6.66667	6.66667	6.66667
26.6667	3.33333	3.33333	3.33333	10	-10	23.3333	-30	-36.6667	-26.6667	16.6667	50
-76.6667	-6.66667	-6.66667	13.3333	3.33333	30	36.6667	13.3333	16.6667	6.66667	3.33333	-36.6667
20	6.66667	16.6667	-13.3333	-20	-36.6667	-6.66667	-20	3.33333	-6.66667	-10	33.3333
10	6.66667	-23.3333	-6.66667	3.33333	20	13.3333	13.3333	-3.33333	6.66667	-13.3333	10
23.3333	0	3.33333	3.33333	-10	-10	-46.6667	-6.66667	-6.66667	-13.3333	3.33333	-16.6667
-50	3.33333	-3.33333	13.3333	-3.33333	16.6667	23.3333	3.33333	-3.33333	0	23.3333	-26.6667
13.3333	-13.3333	-26.6667	-10	10	-6.66667	-13.3333	6.66667	6.66667	0	-16.6667	3.33333
-10	3.33333	56.6667	36.6667	0	-23.3333	-6.66667	20	3.33333	13.3333	-33.3333	-10
30	0	10	13.3333	-3.33333	36.6667	-6.66667	-20	-13.3333	-13.3333	36.6667	-20
-20	16.6667	-10	-33.3333	6.66667	6.66667	-6.66667	30	6.66667	23.3333	-20	3.33333
-10	16.6667	13.3333	6.66667	-20	-16.6667	-3.33333	10	3.33333	6.66667	0	26.6667
40	-16.6667	-43.3333	-6.66667	6.66667	0	6.66667	-33.3333	3.33333	-16.6667	20	-23.3333
-33.3333	-13.3333	-16.6667	-20	13.3333	6.66667	13.3333	50	-13.3333	3.33333	0	16.6667
36.6667	13.3333	13.3333	16.6667	-10	-30	13.3333	-56.6667	13.3333	0	-13.3333	-26.6667
-26.6667	-3.33333	13.3333	-16.6667	13.3333	13.3333	-26.6667	3.33333	13.3333	-26.6667	0	10
16.6667	13.3333	-10	-13.3333	0	3.33333	3.33333	20	6.66667	20	3.33333	20
0	-10	-6.66667	3.33333	-3.33333	0	10	-20	-6.66667	-3.33333	-3.33333	-16.6667
-20	0	23.3333	3.33333	13.3333	3.33333	-6.66667	6.66667	16.6667	0	16.6667	30
30	0	-16.6667	0	-3.33333	0	6.66667	-13.3333	6.66667	3.33333	0	-50
-20	-13.3333	46.6667	-3.33333	6.66667	-3.33333	-6.66667	6.66667	-26.6667	0	-3.33333	26.6667
20	-3.33333	-20	13.3333	-10	-6.66667	20	-6.66667	-3.33333	6.66667	0	10
-40	26.6667	-6.66667	-6.66667	3.33333	23.3333	-10	6.66667	16.6667	3.33333	-36.6667	-40
23.3333	-16.6667	-26.6667	16.6667	-6.66667	0	13.3333	-13.3333	-13.3333	-23.3333	40	20
6.66667	-30	13.3333	13.3333	20	-13.3333	-3.33333	13.3333	-16.6667	26.6667	-50	0
-3.33333	16.6667	20	-20	-43.3333	10	3.33333	-26.6667	-10	3.33333	6.66667	0
3.33333	-6.66667	-16.6667	-3.33333	23.3333	3.33333	-10	23.3333	16.6667	20	23.3333	-6.66667
3.33333	33.3333	-3.33333	-3.33333	6.66667	26.6667	-16.6667	20	3.33333	-36.6667	-13.3333	10
3.33333	-20	20	10	-6.66667	0	6.66667	-10	6.66667	10	6.66667	3.33333
10	3.33333	-6.66667	16.6667	3.33333	-26.6667	-3.33333	-23.3333	-6.66667	10	-6.66667	-3.33333
-13.3333	-13.3333	-36.6667	0	-23.3333	10	3.33333	13.3333	10	-30	30	-3.33333
10	0	16.6667	-30	30	-33.3333	13.3333	13.3333	0	13.3333	0	-23.3333
36.6667	10	-6.66667	10	-30	13.3333	-6.66667	-23.3333	13.3333	3.33333	-3.33333	30
-83.3333	23.3333	0	0	-6.66667	3.33333	10	10	-6.66667	-3.33333	-13.3333	-3.33333
40	0	-43.3333	-3.33333	20	-20	-6.66667	-10	0	10	23.3333	-13.3333
6.66667	-23.3333	46.6667	30	10	33.3333	-6.66667	16.6667	-3.33333	-33.3333	-20	23.3333
3.33333	0	63.3333	-30	0	-13.3333	20	-23.3333	-20	23.3333	0	-33.3333
-20	13.3333	-23.3333	-10	-20	3.33333	-30	20	23.3333	-3.33333	13.3333	50
16.6667	6.66667	-83.3333	10	-3.33333	13.3333	6.66667	-6.66667	-20	6.66667	6.66667	3.33333
-6.66667	-26.6667	20	0	30	-6.66667	0	-3.33333	16.6667	13.3333	-3.33333	0
-26.6667	16.6667	56.6667	26.6667	-10	-20	-10	53.3333	-13.3333	3.33333	-20	-16.6667
33.3333	-10	6.66667	-23.3333	-26.6667	0	30	-56.6667	0	-30	10	20
0	36.6667	-60	10	16.6667	13.3333	-16.6667	23.3333	3.33333	-13.3333	0	43.3333
-40	-13.3333	23.3333	0	-3.33333	0	-6.66667	-26.6667	16.6667	33.3333	23.3333	-23.3333
23.3333	-23.3333	6.66667	-6.66667	3.33333	-26.6667	10	23.3333	-23.3333	-50	-16.6667	0
0	10	23.3333	-30	16.6667	10	-6.66667	-6.66667	3.33333	40	-10	-60
6.66667	10	-33.3333	23.3333	10	10	-6.66667	20	-3.33333	0	10	26.6667
30	3.33333	-6.66667	-13.3333	-3.33333	-6.66667	16.6667	3.33333	6.66667	-10	-13.3333	-20
-20	-16.6667	3.33333	33.3333	-13.3333	-13.3333	-20	13.3333	-6.66667	-10	-6.66667	0
23.3333	-13.3333	6.66667	-13.3333	6.66667	40	13.3333	-33.3333	16.6667	43.3333	10	0
-20	-16.6667	10	-6.66667	-33.3333	-23.3333	6.66667	16.6667	3.33333	-33.3333	0	-16.6667
-6.66667	23.3333	-56.6667	0	13.3333	16.6667	20	0	-20	6.66667	36.6667	13.3333
-6.66667	-20	46.6667	10	3.33333	-10	-13.3333	-33.3333	20	16.6667	-26.6667	-13.3333
10	23.3333	40	-10	0	-16.6667	-20	6.66667	-10	33.3333	-26.6667	-6.66667
-6.66667	-13.3333	-46.6667	-3.33333	20	-3.33333	16.6667	-10	3.33333	-36.6667	23.3333	20
13.3333	13.3333	-10	6.66667	3.33333	6.66667	-23.3333	-20	6.66667	6.66667	13.3333	0
3.33333	30	0	-10	-16.6667	3.33333	26.6667	10	-16.6667	-50	-6.66667	-10
0	-16.6667	13.3333	-6.66667	0	10	-30	26.6667	-6.66667	23.3333	0	3.33333
-16.6667	6.66667	13.3333	-6.66667	-6.66667	-10	-6.66667	6.66667	10	13.3333	-6.66667	-6.66667
16.6667	-3.33333	-36.6667	20	6.66667	13.3333	10	6.66667	-13.3333	-10	-23.3333	-16.6667
-6.66667	10	-3.33333	-16.6667	-6.66667	-3.33333	3.33333	-6.66667	30	0	10	33.3333
-6.66667	10	33.3333	-6.66667	10	20	-6.66667	0	-23.3333	13.3333	-6.66667	-16.6667
-46.6667	-30	-6.66667	16.6667	36.6667	-13.3333	16.6667	-6.66667	-3.33333	-6.66667	3.33333	0
40	16.6667	16.6667	0	-16.6667	6.66667	-13.3333	10	0	10	23.3333	3.33333
-13.3333	-10	-20	0	-33.3333	-3.33333	0	6.66667	-6.66667	-3.33333	-10	-20
26.6667	-3.33333	6.66667	6.66667	-13.3333	-23.3333	-10	-3.33333	13.3333	-13.3333	3.33333	16.6667
6.66667	10	-20	30	20	23.3333	3.33333	-3.33333	-6.66667	13.3333	-16.6667	20
-23.3333	20	10	-36.6667	16.6667	6.66667	10	-10	13.3333	13.3333	10	-13.3333
10	6.66667	6.66667	23.3333	-6.66667	-36.6667	0	6.66667	-23.3333	-30	-23.3333	16.6667
-10	-10	-3.33333	-10	-10	23.3333	-3.33333	-10	6.66667	16.6667	33.3333	-20
-3.33333	-13.3333	-6.66667	-3.33333	6.66667	-3.33333	10	-20	0	-6.66667	-20	-6.66667
-6.66667	10	-30	0	-20	-6.66667	-6.66667	10	10	13.3333	26.6667	20
3.33333	-26.6667	26.6667	-3.33333	10	3.33333	-6.66667	10	-3.33333	-16.6667	-26.6667	10
6.66667	30	33.3333	3.33333	10	-3.33333	20	0	20	-16.6667	-20	26.6667
-10	-20	-3.33333	-10	-3.33333	3.33333	-26.6667	-10	-13.3333	16.6667	33.3333	10
-6.66667	10	-3.33333	23.3333	3.33333	-50	16.6667	16.6667	3.33333	3.33333	0	-40
20	10	16.6667	-43.3333	-13.3333	26.6667	3.33333	3.33333	-6.66667	3.33333	0	10
-23.3333	-33.3333	-26.6667	23.3333	43.3333	-16.6667	3.33333	-16.6667	13.3333	-3.33333	-10	-13.3333
36.6667	26.6667	-3.33333	-10	0	-3.33333	-20	23.3333	-10	10	-16.6667	13.3333
13.3333	3.33333	-23.3333	0	0	43.3333	10	-16.6667	3.33333	3.33333	6.66667	-6.66667
-20	-26.6667	20	26.6667	-46.6667	10	-33.3333	-10	-3.33333	10	20	-20
6.66667	23.3333	0	-20	0	-13.3333	16.6667	20	3.33333	23.3333	-16.6667	3.33333
-16.6667	-13.3333	-23.3333	13.3333	3.33333	-30	-3.33333	-6.66667	-3.33333	-36.6667	-13.3333	20
10	13.3333	16.6667	-13.3333	6.66667	40	-10	-10	-6.66667	-3.33333	10	-33.3333
16.6667	-40	23.3333	20	-6.66667	-26.6667	0	-26.6667	10	13.3333	0	10
-30	20	-16.6667	-30	10	10	10	3.33333	0	-16.6667	0	10
-3.33333	0	-20	3.33333	-10	53.3333	10	23.3333	3.33333	-10	-3.33333	10
0	-20	26.6667	10	3.33333	-46.6667	-3.33333	-13.3333	-10	20	13.3333	-20
-23.3333	43.3333	-6.66667	-6.66667	0	10	-3.33333	43.3333	10	20	-16.6667	23.3333
16.6667	-6.66667	20	30	26.6667	-13.3333	16.6667	13.3333	-20	-23.3333	50	-13.3333
3.33333	3.33333	3.33333	-20	6.66667	-13.3333	0	50	26.6667	23.3333	-53.3333	-3.33333
0	-6.66667	6.66667	-10	0	-10	-6.66667	6.66667	-3.33333	13.3333	16.6667	-6.66667
3.33333	0	-26.6667	-10	-13.3333	10	13.3333	-93.3333	-13.3333	0	20	13.3333
-6.66667	6.66667	16.6667	20	10	6.66667	-6.66667	-20	13.3333	-20	-56.6667	23.3333
36.6667	-13.3333	16.6667	-23.3333	-13.3333	-3.33333	-30	-20	-23.3333	13.3333	53.3333	-23.3333
-6.66667	10	-10	0	0	16.6667	20	33.3333	23.3333	6.66667	-36.6667	10
6.66667	6.66667	-26.6667	6.66667	-33.3333	6.66667	-6.66667	20	0	-23.3333	33.3333	-13.3333
-3.33333	6.66667	-3.33333	10	13.3333	-30	16.6667	-16.6667	10	-20	16.6667	3.33333
-6.66667	-3.33333	23.3333	6.66667	26.6667	6.66667	-40	20	10	-20	-10	6.66667
-3.33333	-46.6667	-13.3333	-6.66667	-6.66667	20	0	-6.66667	-6.66667	13.3333	-3.33333	-6.66667
-13.3333	23.3333	-13.3333	6.66667	-3.33333	0	-3.33333	-6.66667	-20	0	-6.66667	3.33333
0	3.33333	6.66667	-6.66667	-13.3333	-46.6667	16.6667	-26.6667	-10	-10	3.33333	0
26.6667	-3.33333	10	3.33333	53.3333	50	16.6667	-3.33333	6.66667	23.3333	-13.3333	-30
-16.6667	26.6667	-3.33333	-10	-43.3333	-43.3333	0	6.66667	3.33333	3.33333	-3.33333	36.6667
6.66667	-10	3.33333	3.33333	-6.66667	10	-3.33333	13.3333	3.33333	10	26.6667	6.66667
-33.3333	-16.6667	-40	0	3.33333	30	0	-16.6667	-3.33333	0	-43.3333	-6.66667
30	0	40	0	6.66667	-16.6667	0	63.3333	0	-6.66667	13.3333	-10
-3.33333	-10	3.33333	0	0	23.3333	-10	16.6667	3.33333	13.3333	26.6667	-20
16.6667	26.6667	-6.66667	0	0	-16.6667	16.6667	-43.3333	-20	16.6667	-46.6667	26.6667
-33.3333	0	-16.6667	20	-6.66667	-3.33333	3.33333	-13.3333	10	-50	66.6667	-20
13.3333	6.66667	6.66667	-13.3333	13.3333	26.6667	16.6667	-60	-10	43.3333	-56.6667	26.6667
-16.6667	-16.6667	-26.6667	3.33333	-13.3333	-20	-16.6667	23.3333	3.33333	-6.66667	-20	-6.66667
20	10	0	0	23.3333	0	-13.3333	26.6667	10	-6.66667	40	-13.3333
0	-3.33333	30	3.33333	-16.6667	-13.3333	40	10	-16.6667	13.3333	-6.66667	20
13.3333	-26.6667	-36.6667	-23.3333	3.33333	10	-10	20	-6.66667	-13.3333	16.6667	-33.3333
-16.6667	-23.3333	20	13.3333	-13.3333	3.33333	0	-20	10	-3.33333	-16.6667	6.66667
-3.33333	36.6667	20	-20	13.3333	3.33333	-13.3333	-33.3333	10	10	23.3333	20
-13.3333	-20	20	20	-16.6667	0	-3.33333	16.6667	6.66667	10	-13.3333	-13.3333
-10	16.6667	-16.6667	0	13.3333	13.3333	13.3333	16.6667	0	-26.6667	-50	13.3333
50	-3.33333	10	0	10	3.33333	-16.6667	-6.66667	13.3333	0	43.3333	-23.3333
-16.6667	6.66667	-13.3333	3.33333	0	6.66667	20	3.33333	0	30	-30	20
3.33333	-23.3333	36.6667	0	-56.6667	-20	-30	30	3.33333	-40	33.3333	-10
-16.6667	13.3333	-46.6667	-6.66667	-6.66667	26.6667	3.33333	-10	-6.66667	-26.6667	3.33333	16.6667
20	6.66667	-16.6667	10	63.3333	-16.6667	-6.66667	-20	0	50	-66.6667	-6.66667
-3.33333	3.33333	16.6667	0	-6.66667	-13.3333	-13.3333	-3.33333	-10	-6.66667	43.3333	-10
-23.3333	16.6667	30	-10	-3.33333	-10	-10	26.6667	10	-13.3333	6.66667	3.33333
0	-16.6667	10	-10	-10	6.66667	13.3333	-6.66667	0	23.3333	0	6.66667
-20	10	-20	13.3333	-10	10	16.6667	-6.66667	-10	-13.3333	-36.6667	-10
13.3333	13.3333	-13.3333	0	13.3333	-13.3333	16.6667	-16.6667	0	-13.3333	56.6667	3.33333
10	-13.3333	13.3333	-6.66667	-16.6667	10	13.3333	13.3333	6.66667	23.3333	50	6.66667
6.66667	-10	0	0	3.33333	-10	3.33333	26.6667	-3.33333	-26.6667	-6.66667	-30
-10	-13.3333	-13.3333	6.66667	40	10	-30	-30	0	33.3333	-26.6667	-10
26.6667	-3.33333	3.33333	6.66667	16.6667	6.66667	-13.3333	26.6667	20	-26.6667	6.66667	20
-46.6667	-23.3333	-10	10	-26.6667	-13.3333	13.3333	-6.66667	-10	26.6667	0	0
16.6667	30	20	13.3333	-10	0	0	-16.6667	-6.66667	-6.66667	-23.3333	13.3333
13.3333	-10	23.3333	-6.66667	6.66667	-26.6667	20	-23.3333	0	30	16.6667	-10
6.66667	-13.3333	-16.6667	-6.66667	6.66667	16.6667	-36.6667	-20	6.66667	-66.6667	-20	-3.33333
-3.33333	-16.6667	23.3333	-3.33333	0	-10	10	16.6667	-3.33333	6.66667	10	6.66667
16.6667	23.3333	-33.3333	-30	-13.3333	33.3333	10	-13.3333	-13.3333	16.6667	-3.33333	-10
-20	-6.66667	-10	20	-16.6667	-10	6.66667	13.3333	16.6667	-10	3.33333	13.3333
16.6667	-3.33333	13.3333	6.66667	-13.3333	-3.33333	-16.6667	16.6667	-16.6667	13.3333	20	-10
-3.33333	43.3333	-20	3.33333	33.3333	-20	16.6667	3.33333	13.3333	-10	6.66667	20
-3.33333	-6.66667	-16.6667	-6.66667	0	16.6667	-23.3333	33.3333	-20	10	-26.6667	-43.3333
-10	-6.66667	16.6667	0	20	-30	6.66667	30	-6.66667	40	-13.3333	13.3333
0	-3.33333	36.6667	-6.66667	-10	36.6667	13.3333	-50	16.6667	-33.3333	13.3333	-6.66667
-13.3333	-6.66667	-36.6667	0	-23.3333	-53.3333	-10	-36.6667	-6.66667	-43.3333	-10	-16.6667
63.3333	20	3.33333	3.33333	-6.66667	33.3333	10	6.66667	-10	50	3.33333	23.3333
20	6.66667	-16.6667	-6.66667	6.66667	13.3333	-23.3333	10	20	-6.66667	13.3333	30
-30	-10	20	16.6667	20	-20	23.3333	10	-16.6667	-3.33333	-26.6667	-33.3333
-30	3.33333	30	-3.33333	-10	16.6667	-13.3333	-16.6667	13.3333	-33.3333	3.33333	6.66667
10	-60	-36.6667	-13.3333	36.6667	0	23.3333	33.3333	-16.6667	36.6667	6.66667	-10
3.33333	-3.33333	26.6667	13.3333	13.3333	23.3333	-36.6667	-16.6667	-3.33333	-10	23.3333	-10
16.6667	-3.33333	-13.3333	6.66667	0	-20	20	10	0	10	-30	6.66667
-16.6667	43.3333	0	-6.66667	-63.3333	0	13.3333	0	-6.66667	-6.66667	26.6667	23.3333
-13.3333	30	0	13.3333	-3.33333	-20	-23.3333	-30	0	-13.3333	0	-13.3333
6.66667	-16.6667	-20	-6.66667	10	-13.3333	23.3333	3.33333	10	-20	-36.6667	-3.33333
-23.3333	-3.33333	26.6667	-6.66667	13.3333	16.6667	-20	13.3333	10	3.33333	13.3333	0
16.6667	-53.3333	-6.66667	13.3333	-3.33333	-6.66667	0	0	-3.33333	3.33333	23.3333	16.6667
0	43.3333	0	-13.3333	-16.6667	10	10	-10	3.33333	-6.66667	-26.6667	3.33333
10	3.33333	26.6667	3.33333	20	-16.6667	-13.3333	23.3333	16.6667	36.6667	6.66667	0
0	-30	-40	10	-6.66667	-6.66667	70	20	-30	-50	-13.3333	0
-23.3333	30	0	-23.3333	0	3.33333	-70	-10	6.66667	30	10	-10
30	-3.33333	-26.6667	6.66667	-3.33333	33.3333	-6.66667	-20	3.33333	-30	-3.33333	23.3333
-20	50	-10	13.3333	3.33333	-26.6667	0	-50	16.6667	26.6667	23.3333	6.66667
-6.66667	-30	40	-13.3333	10	-20	-3.33333	23.3333	-13.3333	-13.3333	-10	-16.6667
3.33333	-6.66667	10	6.66667	-6.66667	43.3333	6.66667	13.3333	-10	-10	33.3333	-10
6.66667	10	-3.33333	13.3333	-10	-13.3333	16.6667	-3.33333	-3.33333	10	-13.3333	6.66667
-20	20	23.3333	-13.3333	-6.66667	0	6.66667	6.66667	10	-16.6667	13.3333	0
33.3333	-30	-3.33333	3.33333	13.3333	-6.66667	13.3333	0	-10	16.6667	-6.66667	6.66667
-20	-3.33333	13.3333	16.6667	-16.6667	-3.33333	0	0	0	-6.66667	-40	-16.6667
3.33333	0	-23.3333	-13.3333	6.66667	20	-23.3333	10	0	20	33.3333	6.66667
66.6667	-3.33333	-30	-6.66667	3.33333	-10	-16.6667	6.66667	10	30	-10	0
-33.3333	3.33333	30	0	13.3333	33.3333	-6.66667	-6.66667	30	-26.6667	20	20
16.6667	0	-40	-3.33333	-13.3333	-36.6667	16.6667	-30	-16.6667	0	-46.6667	-20
-20	-23.3333	26.6667	6.66667	-16.6667	3.33333	-6.66667	23.3333	20	3.33333	33.3333	-6.66667
26.6667	23.3333	-3.33333	0	16.6667	16.6667	13.3333	3.33333	-10	3.33333	-3.33333	23.3333
-30	-3.33333	-33.3333	10	3.33333	0	10	-6.66667	-3.33333	-13.3333	-6.66667	3.33333
-26.6667	23.3333	30	-6.66667	26.6667	-13.3333	-43.3333	-6.66667	6.66667	-10	13.3333	20
6.66667	-26.6667	13.3333	3.33333	-23.3333	20	23.3333	-6.66667	-13.3333	16.6667	26.6667	33.3333
10	-23.3333	-6.66667	6.66667	23.3333	13.3333	6.66667	26.6667	10	16.6667	-30	13.3333
10	3.33333	13.3333	-13.3333	-26.6667	-3.33333	10	-13.3333	0	-30	36.6667	-13.3333
-30	0	0	-3.33333	10	-10	-10	-20	-16.6667	0	-23.3333	-56.6667
-3.33333	-6.66667	-16.6667	16.6667	10	13.3333	6.66667	10	3.33333	-16.6667	-3.33333	0
-6.66667	26.6667	16.6667	-10	-23.3333	-20	0	-10	13.3333	20	-3.33333	6.66667
43.3333	-3.33333	-10	-10	-3.33333	-40	10	30	-20	0	-16.6667	-6.66667
-13.3333	3.33333	16.6667	13.3333	0	60	0	-26.6667	13.3333	-10	6.66667	-16.6667
-10	6.66667	-6.66667	16.6667	-3.33333	10	-13.3333	-23.3333	6.66667	23.3333	-3.33333	20
3.33333	-6.66667	-23.3333	-30	23.3333	-30	0	6.66667	-20	-3.33333	0	-13.3333
0.0130719	-0.0653595	0.0522876	0.0130719	-0.0522876	0.0261438	0.0784314	0.0915033	0.0784314	0.0261438	-0.0784314	-0.117647
21.9151	17.9248	24.8864	13.8341	18.3148	20.7872	16.0787	22.782	13.2739	20.8963	22.1936	18.2415

## Sheet: ISI CV 1.5%
1180	1090	1066.67	993.333	1050	1143.33	1076.67	1306.67	1070	1093.33	1040	1130
1163.33	1076.67	1046.67	1000	1070	1143.33	1066.67	1356.67	1076.67	1120	1040	1146.67
1163.33	1070	1056.67	1020	1060	1143.33	1076.67	1306.67	1070	1110	1040	1126.67
1180	1096.67	1060	1030	1080	1156.67	1063.33	1220	1076.67	1100	1023.33	1126.67
1166.67	1080	1146.67	1033.33	1046.67	1170	1063.33	1196.67	1083.33	1100	1050	1120
1160	1070	1146.67	1023.33	1073.33	1140	1070	1213.33	1076.67	1123.33	1040	1113.33
1166.67	1073.33	1083.33	1036.67	1083.33	1113.33	1073.33	1220	1053.33	1136.67	1030	1110
1176.67	1086.67	1073.33	1023.33	1076.67	1113.33	1066.67	1270	1070	1133.33	1050	1140
1163.33	1090	1103.33	1036.67	1080	1143.33	1090	1290	1073.33	1153.33	1033.33	1143.33
1123.33	1090	1033.33	1030	1063.33	1100	1096.67	1200	1070	1116.67	1040	1110
1153.33	1093.33	1080	1036.67	1060	1123.33	1080	1226.67	1080	1106.67	1056.67	1123.33
1126.67	1096.67	1080	1050	1066.67	1140	1050	1266.67	1070	1140	1053.33	1126.67
1146.67	1086.67	1130	1066.67	1066.67	1126.67	1046.67	1266.67	1073.33	1126.67	1030	1113.33
1136.67	1116.67	1120	1060	1070	1140	1056.67	1250	1083.33	1136.67	1026.67	1126.67
1176.67	1086.67	1113.33	1056.67	1073.33	1126.67	1053.33	1230	1076.67	1123.33	1023.33	1130
1140	1100	1096.67	1073.33	1073.33	1143.33	1070	1236.67	1083.33	1140	1040	1130
1130	1083.33	1083.33	1063.33	1076.67	1123.33	1070	1230	1073.33	1136.67	1000	1103.33
1170	1110	1076.67	1050	1033.33	1143.33	1070	1240	1073.33	1126.67	1036.67	1126.67
1180	1120	1126.67	1050	1006.67	1146.67	1060	1253.33	1090	1143.33	1023.33	1113.33
1186.67	1100	1083.33	1060	1050	1150	1040	1260	1080	1146.67	1043.33	1120
1200	1086.67	1106.67	1036.67	1056.67	1140	1060	1283.33	1073.33	1150	1033.33	1126.67
1143.33	1096.67	1120	1030	1060	1120	1066.67	1280	1080	1123.33	1040	1116.67
1206.67	1110	1103.33	1026.67	1070	1130	1070	1280	1090	1123.33	1030	1110
1183.33	1100	1116.67	1040	1113.33	1110	1066.67	1240	1076.67	1113.33	1006.67	1126.67
1186.67	1126.67	1120	1030	1103.33	1120	1066.67	1240	1100	1136.67	1050	1103.33
1170	1133.33	1093.33	1033.33	1066.67	1136.67	1063.33	1240	1093.33	1120	1056.67	1110
1196.67	1120	1126.67	1033.33	1073.33	1143.33	1090	1260	1093.33	1130	1096.67	1120
1173.33	1130	1120	1040	1096.67	1133.33	1063.33	1256.67	1070	1130	1140	1133.33
1170	1126.67	1116.67	1033.33	1116.67	1146.67	1070	1263.33	1063.33	1113.33	1116.67	1126.67
1160	1130	1093.33	1016.67	1070	1156.67	1080	1250	1070	1130	1100	1123.33
1173.33	1100	1080	1026.67	1070	1113.33	1076.67	1260	1080	1106.67	1080	1130
1146.67	1076.67	1073.33	1053.33	1080	1103.33	1093.33	1290	1080	1110	1053.33	1113.33
1126.67	1070	1100	1036.67	1076.67	1113.33	1083.33	1310	1076.67	1113.33	1080	1116.67
1153.33	1103.33	1083.33	1050	1086.67	1120	1066.67	1280	1086.67	1096.67	1060	1120
1173.33	1083.33	1126.67	1046.67	1093.33	1110	1093.33	1240	1080	1110	1053.33	1113.33
1160	1100	1113.33	1026.67	1060	1130	1070	1226.67	1080	1100	1040	1116.67
1180	1086.67	1083.33	1036.67	1086.67	1110	1080	1240	1080	1083.33	1070	1130
1176.67	1093.33	1056.67	1033.33	1063.33	1096.67	1086.67	1213.33	1090	1116.67	1070	1136.67
1186.67	1106.67	1093.33	1026.67	1063.33	1123.33	1086.67	1266.67	1080	1113.33	1033.33	1123.33
1216.67	1093.33	1050	1043.33	1073.33	1126.67	1053.33	1253.33	1096.67	1113.33	1046.67	1113.33
1200	1103.33	1096.67	1033.33	1080	1123.33	1093.33	1276.67	1093.33	1103.33	1043.33	1126.67
1180	1083.33	1093.33	1033.33	1086.67	1126.67	1100	1246.67	1090	1116.67	1040	1126.67
1183.33	1086.67	1070	1036.67	1116.67	1126.67	1086.67	1280	1083.33	1103.33	1036.67	1120
1136.67	1096.67	1103.33	1026.67	1093.33	1130	1086.67	1253.33	1076.67	1146.67	1030	1113.33
1153.33	1093.33	1096.67	1036.67	1066.67	1126.67	1066.67	1266.67	1063.33	1146.67	1040	1136.67
1153.33	1100	1080	1020	1090	1140	1083.33	1226.67	1076.67	1116.67	1016.67	1120
1156.67	1080	1043.33	990	1083.33	1116.67	1073.33	1223.33	1070	1106.67	1026.67	1133.33
1166.67	1086.67	1043.33	980	1086.67	1096.67	1076.67	1220	1046.67	1100	1053.33	1096.67
1146.67	1093.33	1086.67	1013.33	1116.67	1113.33	1103.33	1190	1066.67	1066.67	1030	1096.67
1180	1080	1076.67	1013.33	1110	1130	1103.33	1220	1080	1076.67	1060	1116.67
1166.67	1080	1033.33	1030	1086.67	1130	1113.33	1230	1083.33	1083.33	1030	1116.67
1210	1096.67	1036.67	1020	1060	1146.67	1096.67	1220	1076.67	1066.67	1053.33	1110
1140	1076.67	1086.67	1000	1076.67	1153.33	1096.67	1253.33	1076.67	1063.33	1050	1120
1176.67	1083.33	1116.67	1020	1080	1166.67	1080	1273.33	1076.67	1096.67	1080	1123.33
1153.33	1063.33	1080	1023.33	1060	1133.33	1063.33	1240	1063.33	1086.67	1020	1123.33
1160	1040	1060	1033.33	1076.67	1133.33	1086.67	1240	1053.33	1090	1063.33	1133.33
1173.33	1043.33	1086.67	1006.67	1056.67	1140	1073.33	1240	1050	1086.67	1026.67	1120
1186.67	1086.67	1080	1040	1083.33	1190	1073.33	1223.33	1066.67	1096.67	1063.33	1120
1156.67	1100	1063.33	1030	1110	1140	1080	1220	1076.67	1110	1030	1120
1170	1100	980	1026.67	1066.67	1156.67	1093.33	1200	1083.33	1100	1030	1120
1186.67	1103.33	1083.33	1036.67	1093.33	1140	1080	1196.67	1090	1103.33	1040	1110
1183.33	1086.67	1083.33	1026.67	1073.33	1123.33	1090	1210	1073.33	1123.33	1050	1126.67
1193.33	1100	1040	1030	1066.67	1133.33	1093.33	1220	1096.67	1130	1033.33	1113.33
1176.67	1110	1070	1040	1063.33	1170	1086.67	1216.67	1083.33	1126.67	1050	1126.67
1176.67	1096.67	1080	1040	1073.33	1143.33	1060	1210	1103.33	1113.33	1046.67	1106.67
1173.33	1103.33	1040	1016.67	1083.33	1170	1056.67	1253.33	1126.67	1130	1043.33	1126.67
1163.33	1100	1033.33	1040	1073.33	1170	1053.33	1260	1110	1116.67	1040	1133.33
1170	1070	1063.33	1023.33	1083.33	1133.33	1050	1233.33	1110	1106.67	1033.33	1113.33
1143.33	1090	1116.67	1033.33	1053.33	1133.33	1063.33	1230	1093.33	1103.33	1053.33	1130
1150	1090	1100	1020	1060	1126.67	1063.33	1233.33	1096.67	1100	1040	1106.67
1183.33	1080	1110	1026.67	1086.67	1143.33	1066.67	1230	1096.67	1090	1026.67	1140
1143.33	1090	1083.33	1010	1080	1156.67	1056.67	1203.33	1083.33	1103.33	1020	1120
1166.67	1070	1056.67	1006.67	1063.33	1160	1086.67	1206.67	1086.67	1083.33	1026.67	1133.33
1153.33	1080	1066.67	1003.33	1070	1226.67	1086.67	1270	1086.67	1093.33	1043.33	1140
1176.67	1083.33	1133.33	1026.67	1096.67	1143.33	1080	1270	1086.67	1070	1003.33	1120
1166.67	1096.67	1130	1046.67	1113.33	1133.33	1086.67	1240	1080	1120	1046.67	1130
1173.33	1086.67	1060	1023.33	1103.33	1160	1086.67	1226.67	1090	1106.67	1040	1136.67
1160	1100	1066.67	1013.33	1086.67	1133.33	1090	1240	1096.67	1106.67	1050	1140
1120	1116.67	1093.33	1013.33	1056.67	1160	1080	1223.33	1100	1120	1046.67	1123.33
1123.33	1113.33	1100	1016.67	1070	1146.67	1073.33	1243.33	1110	1106.67	1063.33	1103.33
1083.33	1100	1086.67	1016.67	1083.33	1156.67	1070	1226.67	1093.33	1160	1036.67	1133.33
1153.33	1133.33	1120	1033.33	1056.67	1163.33	1076.67	1246.67	1076.67	1140	1033.33	1163.33
1203.33	1116.67	1100	1040	1080	1136.67	1080	1273.33	1090	1143.33	1020	1163.33
1160	1110	1143.33	1043.33	1093.33	1153.33	1086.67	1266.67	1096.67	1116.67	1030	1176.67
1156.67	1096.67	1063.33	1026.67	1080	1120	1066.67	1260	1120	1113.33	1040	1166.67
1160	1110	1110	1010	1110	1126.67	1073.33	1250	1113.33	1093.33	1036.67	1156.67
1133.33	1100	1120	1000	1110	1136.67	1073.33	1220	1106.67	1120	1036.67	1140
1143.33	1073.33	1100	1020	1120	1153.33	1073.33	1240	1100	1086.67	1063.33	1120
1163.33	1106.67	1106.67	1030	1096.67	1120	1076.67	1240	1096.67	1093.33	1026.67	1126.67
1133.33	1096.67	1110	1046.67	1090	1126.67	1063.33	1236.67	1110	1083.33	1066.67	1123.33
1190	1110	1123.33	1020	1096.67	1160	1056.67	1260	1106.67	1113.33	1076.67	1130
1143.33	1090	1076.67	1016.67	1086.67	1133.33	1076.67	1220	1076.67	1093.33	1050	1123.33
1163.33	1076.67	1096.67	1020	1080	1103.33	1090	1273.33	1063.33	1113.33	1073.33	1123.33
1160	1053.33	1106.67	1010	1106.67	1140	1086.67	1256.67	1063.33	1110	1026.67	1123.33
1170	1073.33	1080	1000	1086.67	1126.67	1063.33	1270	1073.33	1120	1043.33	1130
1193.33	1040	1096.67	1030	1120	1116.67	1076.67	1246.67	1083.33	1086.67	1033.33	1133.33
1156.67	1053.33	1100	1026.67	1096.67	1126.67	1076.67	1240	1076.67	1103.33	1043.33	1126.67
1160	1086.67	1100	1026.67	1090	1136.67	1070	1280	1070	1100	1023.33	1123.33
1156.67	1080	1076.67	1010	1073.33	1150	1063.33	1283.33	1083.33	1106.67	1040	1140
1180	1080	1120	1010	1043.33	1140	1070	1253.33	1083.33	1100	1020	1120
1206.67	1113.33	1090	990	1046.67	1110	1070	1240	1066.67	1096.67	1013.33	1116.67
1193.33	1096.67	1096.67	1020	1100	1126.67	1083.33	1230	1060	1110	1033.33	1106.67
1200	1110	1146.67	983.333	1120	1140	1073.33	1223.33	1070	1113.33	1040	1136.67
1196.67	1083.33	1146.67	1020	1070	1136.67	1070	1216.67	1066.67	1126.67	1043.33	1130
1200	1100	1106.67	1010	1080	1133.33	1063.33	1280	1086.67	1093.33	1076.67	1123.33
1193.33	1090	1043.33	1016.67	1056.67	1180	1083.33	1260	1080	1103.33	1023.33	1126.67
1153.33	1096.67	1096.67	1026.67	1076.67	1190	1080	1333.33	1100	1100	1056.67	1136.67
1150	1080	1076.67	1033.33	1050	1190	1070	1273.33	1096.67	1126.67	1026.67	1123.33
1133.33	1073.33	1066.67	1000	1050	1196.67	1083.33	1213.33	1110	1086.67	1033.33	1126.67
1146.67	1086.67	1113.33	1016.67	1076.67	1200	1073.33	1196.67	1110	1093.33	1023.33	1150
1140	1070	1090	1033.33	1076.67	1140	1070	1210	1093.33	1096.67	1033.33	1133.33
1143.33	1110	1096.67	1000	1066.67	1100	1046.67	1180	1096.67	1116.67	1040	1140
1153.33	1110	1086.67	1030	1066.67	1146.67	1060	1250	1086.67	1113.33	1030	1150
1153.33	1110	1060	1016.67	1070	1130	1056.67	1293.33	1096.67	1083.33	1056.67	1136.67
1133.33	1093.33	1080	1026.67	1063.33	1120	1053.33	1296.67	1070	1133.33	1043.33	1133.33
1153.33	1093.33	1076.67	1020	1063.33	1143.33	1080	1306.67	1076.67	1130	1043.33	1146.67
1170	1073.33	1083.33	1023.33	1060	1136.67	1076.67	1190	1083.33	1123.33	1036.67	1120
1160	1100	1120	1036.67	1070	1140	1080	1170	1093.33	1116.67	1033.33	1126.67
1140	1086.67	1113.33	1026.67	1046.67	1150	1076.67	1293.33	1083.33	1086.67	1066.67	1130
1116.67	1096.67	1086.67	1030	1066.67	1143.33	1070	1286.67	1070	1143.33	1023.33	1133.33
1153.33	1116.67	1133.33	1020	1066.67	1143.33	1083.33	1270	1066.67	1160	1036.67	1130
1113.33	1116.67	1130	1013.33	1063.33	1140	1086.67	1233.33	1076.67	1156.67	1010	1140
1163.33	1106.67	1153.33	1023.33	1056.67	1140	1086.67	1216.67	1070	1133.33	1043.33	1110
1150	1120	1113.33	1026.67	1063.33	1106.67	1100	1306.67	1076.67	1096.67	1026.67	1123.33
1156.67	1123.33	1040	1040	1030	1163.33	1133.33	1316.67	1076.67	1093.33	1016.67	1136.67
1153.33	1140	1060	1023.33	1016.67	1150	1130	1310	1080	1116.67	1036.67	1126.67
1143.33	1113.33	1086.67	1016.67	1060	1103.33	1096.67	1250	1083.33	1110	1040	1130
1163.33	1076.67	1050	1043.33	1090	1153.33	1110	1256.67	1080	1123.33	1026.67	1133.33
1133.33	1100	1110	1006.67	1046.67	1146.67	1110	1266.67	1066.67	1116.67	1020	1136.67
1123.33	1096.67	1086.67	1026.67	1053.33	1166.67	1123.33	1283.33	1086.67	1110	1046.67	1136.67
1146.67	1116.67	1063.33	1000	1036.67	1160	1100	1300	1096.67	1143.33	1040	1153.33
1146.67	1136.67	1066.67	1010	1040	1126.67	1096.67	1300	1093.33	1166.67	1023.33	1120
1160	1120	1103.33	1026.67	1066.67	1136.67	1103.33	1270	1096.67	1146.67	1036.67	1133.33
1130	1100	1073.33	1003.33	1076.67	1136.67	1113.33	1283.33	1090	1170	1050	1120
1156.67	1083.33	1076.67	1036.67	1066.67	1130	1093.33	1246.67	1083.33	1153.33	1020	1126.67
1153.33	1106.67	1076.67	1040	1076.67	1130	1070	1270	1090	1106.67	1010	1143.33
1130	1103.33	1100	1033.33	1060	1136.67	1080	1250	1096.67	1090	1036.67	1163.33
1153.33	1106.67	1090	1030	1063.33	1160	1080	1270	1106.67	1090	1030	1120
1126.67	1096.67	1083.33	1036.67	1073.33	1130	1083.33	1260	1106.67	1126.67	1023.33	1136.67
1140	1130	1106.67	1003.33	1086.67	1163.33	1073.33	1230	1096.67	1113.33	1010	1143.33
1156.67	1093.33	1110	980	1073.33	1150	1083.33	1230	1086.67	1136.67	1023.33	1130
1133.33	1080	1113.33	970	1090	1133.33	1090	1240	1093.33	1103.33	1023.33	1150
1143.33	1080	1063.33	996.667	1106.67	1130	1090	1246.67	1096.67	1126.67	1013.33	1130
1150	1076.67	1100	1013.33	1060	1133.33	1106.67	1246.67	1083.33	1150	1020	1116.67
1126.67	1103.33	1096.67	1023.33	1073.33	1150	1093.33	1273.33	1070	1153.33	1056.67	1140
1170	1096.67	1093.33	1040	1086.67	1150	1063.33	1300	1076.67	1136.67	1043.33	1130
1163.33	1083.33	1076.67	1026.67	1073.33	1143.33	1076.67	1313.33	1080	1143.33	1050	1143.33
1153.33	1100	1046.67	1030	1086.67	1123.33	1066.67	1296.67	1076.67	1133.33	1060	1146.67
1160	1100	1076.67	1026.67	1076.67	1136.67	1106.67	1283.33	1073.33	1130	1080	1150
1133.33	1093.33	1083.33	1043.33	1053.33	1116.67	1103.33	1243.33	1073.33	1120	1046.67	1143.33
1166.67	1076.67	1056.67	1063.33	1053.33	1176.67	1080	1233.33	1073.33	1123.33	1060	1150
1166.67	1096.67	1106.67	1080	1080	1186.67	1106.67	1216.67	1080	1136.67	1036.67	1153.33
1123.33	1080	1080	1046.67	1086.67	1166.67	1106.67	1253.33	1066.67	1130	1033.33	1170
1166.67	1070	1123.33	1056.67	1070	1123.33	1100	1266.67	1076.67	1126.67	1023.33	1156.67
1150	1080	1090	1043.33	1040	1150	1073.33	1263.33	1093.33	1100	1036.67	1156.67
1126.67	1100	1060	1016.67	1033.33	1143.33	1066.67	1246.67	1096.67	1103.33	1036.67	1163.33
1143.33	1110	1100	1010	1073.33	1173.33	1106.67	1276.67	1070	1090	1023.33	1160
1140	1100	1113.33	1026.67	1120	1190	1096.67	1253.33	1100	1123.33	1056.67	1160
1163.33	1090	1080	1036.67	1110	1163.33	1086.67	1256.67	1076.67	1096.67	1043.33	1140
1150	1120	1066.67	1046.67	1093.33	1126.67	1083.33	1253.33	1090	1100	1016.67	1153.33
1130	1100	1113.33	1040	1103.33	1153.33	1093.33	1290	1063.33	1116.67	1030	1170
1146.67	1103.33	1100	1036.67	1060	1186.67	1100	1300	1036.67	1123.33	1033.33	1153.33
1150	1116.67	1113.33	1023.33	1060	1183.33	1116.67	1290	1063.33	1096.67	1033.33	1166.67
1183.33	1126.67	1090	1030	1096.67	1186.67	1080	1276.67	1083.33	1110	1036.67	1166.67
1153.33	1103.33	1080	1040	1076.67	1170	1100	1250	1043.33	1096.67	1043.33	1143.33
1163.33	1126.67	1090	1056.67	1073.33	1146.67	1113.33	1263.33	1053.33	1100	1020	1153.33
1176.67	1120	1083.33	1050	1090	1173.33	1100	1236.67	1063.33	1100	1030	1136.67
1180	1106.67	1126.67	1030	1083.33	1173.33	1086.67	1240	1056.67	1110	1040	1153.33
1173.33	1113.33	1070	1050	1076.67	1173.33	1076.67	1220	1046.67	1106.67	1023.33	1146.67
1160	1113.33	1130	1036.67	1086.67	1143.33	1090	1223.33	1040	1113.33	1033.33	1156.67
1180	1096.67	1100	1040	1086.67	1160	1070	1213.33	1046.67	1096.67	1043.33	1143.33
1180	1093.33	1143.33	1043.33	1076.67	1120	1076.67	1243.33	1056.67	1116.67	1046.67	1143.33
1186.67	1116.67	1156.67	1050	1106.67	1156.67	1083.33	1280	1080	1113.33	1033.33	1150
1180	1110	1080	1103.33	1126.67	1143.33	1070	1296.67	1073.33	1123.33	1060	1156.67
1156.67	1110	1093.33	1100	1103.33	1143.33	1073.33	1290	1086.67	1086.67	1120	1140
1146.67	1083.33	1083.33	1063.33	1056.67	1133.33	1083.33	1243.33	1070	1086.67	1190	1133.33
1173.33	1106.67	1123.33	1036.67	1053.33	1143.33	1070	1236.67	1076.67	1093.33	1136.67	1133.33
1163.33	1110	1126.67	1023.33	1086.67	1140	1066.67	1240	1076.67	1106.67	1076.67	1150
1153.33	1106.67	1063.33	1036.67	1080	1146.67	1063.33	1233.33	1070	1126.67	1070	1126.67
1163.33	1126.67	1096.67	1026.67	1093.33	1150	1060	1246.67	1073.33	1090	1033.33	1143.33
1163.33	1090	1120	1033.33	1076.67	1150	1056.67	1240	1076.67	1103.33	1053.33	1130
1163.33	1086.67	1083.33	1030	1093.33	1106.67	1076.67	1276.67	1073.33	1103.33	1043.33	1136.67
1186.67	1090	1126.67	1000	1083.33	1150	1073.33	1263.33	1053.33	1133.33	1033.33	1133.33
1150	1083.33	1080	1013.33	1080	1106.67	1070	1280	1070	1093.33	1023.33	1163.33
1156.67	1073.33	1096.67	1010	1086.67	1150	1076.67	1290	1043.33	1120	1050	1143.33
1133.33	1090	1123.33	1020	1060	1113.33	1083.33	1280	1063.33	1106.67	1026.67	1133.33
1170	1086.67	1083.33	1030	1110	1153.33	1063.33	1240	1060	1063.33	1053.33	1123.33
1166.67	1103.33	1090	1020	1110	1136.67	1070	1220	1070	1100	1073.33	1133.33
1153.33	1116.67	1093.33	1026.67	1103.33	1106.67	1130	1236.67	1070	1096.67	1040	1113.33
1170	1106.67	1053.33	1040	1083.33	1100	1163.33	1270	1070	1100	1066.67	1133.33
1206.67	1090	1063.33	1040	1073.33	1130	1146.67	1210	1066.67	1113.33	1053.33	1140
1200	1096.67	1096.67	1026.67	1083.33	1126.67	1136.67	1196.67	1070	1086.67	1063.33	1133.33
1213.33	1113.33	1080	1026.67	1076.67	1123.33	1153.33	1203.33	1086.67	1093.33	1053.33	1146.67
1170	1110	1050	1020	1086.67	1120	1123.33	1240	1090	1093.33	1050	1140
1193.33	1073.33	1110	1026.67	1096.67	1136.67	1083.33	1250	1090	1066.67	1053.33	1130
1203.33	1093.33	1156.67	1033.33	1080	1140	1083.33	1240	1066.67	1096.67	1026.67	1130
1206.67	1103.33	1143.33	1016.67	1076.67	1120	1100	1226.67	1063.33	1063.33	1026.67	1140
1193.33	1106.67	1063.33	1036.67	1093.33	1123.33	1086.67	1236.67	1056.67	1083.33	1050	1126.67
1196.67	1123.33	1116.67	1016.67	1086.67	1130	1076.67	1226.67	1076.67	1090	1063.33	1156.67
1173.33	1096.67	1070	1030	1106.67	1140	1073.33	1230	1043.33	1103.33	1076.67	1140
1170	1086.67	1090	1010	1073.33	1123.33	1103.33	1306.67	1040	1116.67	1033.33	1140
1163.33	1096.67	1100	1030	1070	1136.67	1080	1246.67	1016.67	1123.33	1046.67	1153.33
1160	1113.33	1100	1020	1080	1143.33	1086.67	1240	1030	1116.67	1033.33	1126.67
1170	1093.33	1080	1043.33	1086.67	1096.67	1093.33	1220	1033.33	1120	1060	1143.33
1163.33	1110	1130	1046.67	1070	1100	1090	1223.33	1066.67	1096.67	1036.67	1130
1156.67	1113.33	1106.67	1033.33	1136.67	1150	1100	1210	1073.33	1106.67	1050	1150
1113.33	1120	1040	1020	1090	1120	1106.67	1226.67	1080	1093.33	1063.33	1140
1090	1160	1103.33	1010	1093.33	1130	1090	1233.33	1056.67	1080	1053.33	1130
1140	1166.67	1113.33	1020	1073.33	1133.33	1093.33	1230	1066.67	1106.67	1026.67	1133.33
1133.33	1156.67	1080	1026.67	1126.67	1126.67	1100	1240	1066.67	1113.33	1043.33	1100
1153.33	1143.33	1100	1030	1116.67	1136.67	1093.33	1240	1060	1070	1066.67	1123.33
1133.33	1146.67	1143.33	1020	1096.67	1123.33	1070	1266.67	1066.67	1120	1046.67	1116.67
1153.33	1130	1066.67	1026.67	1060	1103.33	1080	1240	1080	1126.67	1080	1140
1143.33	1126.67	1056.67	1040	1050	1106.67	1083.33	1280	1073.33	1100	1046.67	1126.67
1133.33	1153.33	1090	1030	1073.33	1170	1083.33	1260	1086.67	1070	1046.67	1123.33
1153.33	1120	1076.67	1030	1066.67	1136.67	1076.67	1270	1070	1106.67	1046.67	1130
1146.67	1130	1086.67	1046.67	1090	1110	1070	1256.67	1063.33	1076.67	1040	1120
1140	1120	1086.67	1013.33	1090	1156.67	1036.67	1260	1063.33	1076.67	1006.67	1110
1143.33	1140	1076.67	1013.33	1110	1123.33	1053.33	1233.33	1056.67	1096.67	1043.33	1146.67
1140	1133.33	1050	1010	1080	1093.33	1083.33	1246.67	1060	1083.33	1043.33	1106.67
1153.33	1126.67	1026.67	1016.67	1086.67	1110	1096.67	1220	1056.67	1090	1010	1116.67
1156.67	1080	1073.33	1003.33	1080	1106.67	1096.67	1220	1070	1086.67	1040	1110
1130	1106.67	1086.67	996.667	1063.33	1133.33	1086.67	1220	1053.33	1060	1020	1093.33
1136.67	1120	1096.67	1026.67	1116.67	1146.67	1053.33	1240	1056.67	1053.33	1013.33	1100
1163.33	1096.67	1106.67	1006.67	1176.67	1113.33	1083.33	1200	1073.33	1083.33	1040	1090
1140	1123.33	1066.67	1050	1160	1160	1080	1220	1056.67	1036.67	1013.33	1116.67
1146.67	1116.67	1060	1033.33	1130	1146.67	1073.33	1250	1063.33	1076.67	1046.67	1076.67
1156.67	1113.33	1086.67	1023.33	1110	1123.33	1076.67	1280	1070	1030	1083.33	1076.67
1093.33	1100	1110	1010	1096.67	1100	1086.67	1240	1056.67	1073.33	1066.67	1083.33
1126.67	1120	1120	1030	1096.67	1120	1073.33	1250	1063.33	1103.33	1073.33	1093.33
1133.33	1116.67	1083.33	1003.33	1116.67	1113.33	1096.67	1260	1073.33	1116.67	1053.33	1116.67
1136.67	1143.33	1026.67	1006.67	1096.67	1140	1093.33	1243.33	1073.33	1113.33	1046.67	1096.67
1143.33	1103.33	1093.33	1013.33	1070	1070	1080	1246.67	1070	1096.67	1036.67	1123.33
1156.67	1120	1056.67	1036.67	1096.67	1106.67	1090	1233.33	1063.33	1090	1036.67	1093.33
1143.33	1106.67	1050	1016.67	1100	1080	1093.33	1250	1073.33	1110	1016.67	1110
1166.67	1120	1076.67	1016.67	1093.33	1110	1086.67	1243.33	1086.67	1100	1036.67	1103.33
1166.67	1120	1080	1023.33	1120	1123.33	1096.67	1250	1063.33	1103.33	1033.33	1083.33
1136.67	1113.33	1066.67	1006.67	1106.67	1120	1076.67	1230	1066.67	1086.67	1036.67	1103.33
1150	1113.33	1083.33	1010	1086.67	1110	1070	1253.33	1070	1080	1020	1083.33
1153.33	1123.33	1100	1013.33	1090	1150	1090	1240	1076.67	1093.33	1053.33	1103.33
1146.67	1116.67	1080	1036.67	1096.67	1130	1056.67	1260	1106.67	1120	1020	1110
1123.33	1113.33	1076.67	1006.67	1090	1140	1086.67	1246.67	1113.33	1110	1030	1076.67
1156.67	1120	1070	1016.67	1086.67	1100	1076.67	1240	1096.67	1116.67	1043.33	1076.67
1170	1130	1080	993.333	1090	1103.33	1093.33	1246.67	1080	1113.33	1043.33	1110
1140	1133.33	1080	1000	1103.33	1093.33	1090	1210	1100	1090	1020	1100
1170	1116.67	1096.67	1010	1063.33	1123.33	1066.67	1246.67	1086.67	1136.67	1043.33	1116.67
1160	1113.33	1116.67	1010	1086.67	1123.33	1053.33	1223.33	1116.67	1086.67	1070	1100
1163.33	1110	1106.67	1006.67	1070	1133.33	1070	1256.67	1096.67	1076.67	1053.33	1083.33
1150	1130	1106.67	1030	1083.33	1140	1063.33	1290	1113.33	1073.33	1030	1096.67
1153.33	1110	1080	1023.33	1086.67	1140	1063.33	1310	1103.33	1070	1036.67	1090
1136.67	1130	1083.33	1033.33	1070	1146.67	1050	1290	1100	1086.67	1043.33	1103.33
1133.33	1130	1073.33	1010	1066.67	1140	1053.33	1226.67	1076.67	1073.33	1036.67	1120
1146.67	1120	1080	1020	1093.33	1130	1070	1243.33	1086.67	1123.33	1020	1136.67
1150	1130	1093.33	990	1123.33	1146.67	1066.67	1290	1096.67	1086.67	1020	1170
1130	1120	1060	1013.33	1113.33	1136.67	1076.67	1270	1116.67	1136.67	1030	1180
1156.67	1123.33	1070	1030	1063.33	1143.33	1063.33	1280	1090	1103.33	1020	1153.33
1158.74	1101.73	1089.47	1026.33	1080.56	1137.01	1080.98	1249.86	1078.42	1108.01	1042.67	1128.2
22.1642	20.2553	26.9369	17.917	22.0909	22.361	18.4981	29.3031	17.0426	22.4662	22.3059	19.147
-16.6667	-13.3333	-20	6.66667	20	0	-10	50	6.66667	26.6667	0	16.6667
0	-6.66667	10	20	-10	0	10	-50	-6.66667	-10	0	-20
16.6667	26.6667	3.33333	10	20	13.3333	-13.3333	-86.6667	6.66667	-10	-16.6667	0
-13.3333	-16.6667	86.6667	3.33333	-33.3333	13.3333	0	-23.3333	6.66667	0	26.6667	-6.66667
-6.66667	-10	0	-10	26.6667	-30	6.66667	16.6667	-6.66667	23.3333	-10	-6.66667
6.66667	3.33333	-63.3333	13.3333	10	-26.6667	3.33333	6.66667	-23.3333	13.3333	-10	-3.33333
10	13.3333	-10	-13.3333	-6.66667	0	-6.66667	50	16.6667	-3.33333	20	30
-13.3333	3.33333	30	13.3333	3.33333	30	23.3333	20	3.33333	20	-16.6667	3.33333
-40	0	-70	-6.66667	-16.6667	-43.3333	6.66667	-90	-3.33333	-36.6667	6.66667	-33.3333
30	3.33333	46.6667	6.66667	-3.33333	23.3333	-16.6667	26.6667	10	-10	16.6667	13.3333
-26.6667	3.33333	0	13.3333	6.66667	16.6667	-30	40	-10	33.3333	-3.33333	3.33333
20	-10	50	16.6667	0	-13.3333	-3.33333	0	3.33333	-13.3333	-23.3333	-13.3333
-10	30	-10	-6.66667	3.33333	13.3333	10	-16.6667	10	10	-3.33333	13.3333
40	-30	-6.66667	-3.33333	3.33333	-13.3333	-3.33333	-20	-6.66667	-13.3333	-3.33333	3.33333
-36.6667	13.3333	-16.6667	16.6667	0	16.6667	16.6667	6.66667	6.66667	16.6667	16.6667	0
-10	-16.6667	-13.3333	-10	3.33333	-20	0	-6.66667	-10	-3.33333	-40	-26.6667
40	26.6667	-6.66667	-13.3333	-43.3333	20	0	10	0	-10	36.6667	23.3333
10	10	50	0	-26.6667	3.33333	-10	13.3333	16.6667	16.6667	-13.3333	-13.3333
6.66667	-20	-43.3333	10	43.3333	3.33333	-20	6.66667	-10	3.33333	20	6.66667
13.3333	-13.3333	23.3333	-23.3333	6.66667	-10	20	23.3333	-6.66667	3.33333	-10	6.66667
-56.6667	10	13.3333	-6.66667	3.33333	-20	6.66667	-3.33333	6.66667	-26.6667	6.66667	-10
63.3333	13.3333	-16.6667	-3.33333	10	10	3.33333	0	10	0	-10	-6.66667
-23.3333	-10	13.3333	13.3333	43.3333	-20	-3.33333	-40	-13.3333	-10	-23.3333	16.6667
3.33333	26.6667	3.33333	-10	-10	10	0	0	23.3333	23.3333	43.3333	-23.3333
-16.6667	6.66667	-26.6667	3.33333	-36.6667	16.6667	-3.33333	0	-6.66667	-16.6667	6.66667	6.66667
26.6667	-13.3333	33.3333	0	6.66667	6.66667	26.6667	20	0	10	40	10
-23.3333	10	-6.66667	6.66667	23.3333	-10	-26.6667	-3.33333	-23.3333	0	43.3333	13.3333
-3.33333	-3.33333	-3.33333	-6.66667	20	13.3333	6.66667	6.66667	-6.66667	-16.6667	-23.3333	-6.66667
-10	3.33333	-23.3333	-16.6667	-46.6667	10	10	-13.3333	6.66667	16.6667	-16.6667	-3.33333
13.3333	-30	-13.3333	10	0	-43.3333	-3.33333	10	10	-23.3333	-20	6.66667
-26.6667	-23.3333	-6.66667	26.6667	10	-10	16.6667	30	0	3.33333	-26.6667	-16.6667
-20	-6.66667	26.6667	-16.6667	-3.33333	10	-10	20	-3.33333	3.33333	26.6667	3.33333
26.6667	33.3333	-16.6667	13.3333	10	6.66667	-16.6667	-30	10	-16.6667	-20	3.33333
20	-20	43.3333	-3.33333	6.66667	-10	26.6667	-40	-6.66667	13.3333	-6.66667	-6.66667
-13.3333	16.6667	-13.3333	-20	-33.3333	20	-23.3333	-13.3333	0	-10	-13.3333	3.33333
20	-13.3333	-30	10	26.6667	-20	10	13.3333	0	-16.6667	30	13.3333
-3.33333	6.66667	-26.6667	-3.33333	-23.3333	-13.3333	6.66667	-26.6667	10	33.3333	0	6.66667
10	13.3333	36.6667	-6.66667	0	26.6667	0	53.3333	-10	-3.33333	-36.6667	-13.3333
30	-13.3333	-43.3333	16.6667	10	3.33333	-33.3333	-13.3333	16.6667	0	13.3333	-10
-16.6667	10	46.6667	-10	6.66667	-3.33333	40	23.3333	-3.33333	-10	-3.33333	13.3333
-20	-20	-3.33333	0	6.66667	3.33333	6.66667	-30	-3.33333	13.3333	-3.33333	0
3.33333	3.33333	-23.3333	3.33333	30	0	-13.3333	33.3333	-6.66667	-13.3333	-3.33333	-6.66667
-46.6667	10	33.3333	-10	-23.3333	3.33333	0	-26.6667	-6.66667	43.3333	-6.66667	-6.66667
16.6667	-3.33333	-6.66667	10	-26.6667	-3.33333	-20	13.3333	-13.3333	0	10	23.3333
0	6.66667	-16.6667	-16.6667	23.3333	13.3333	16.6667	-40	13.3333	-30	-23.3333	-16.6667
3.33333	-20	-36.6667	-30	-6.66667	-23.3333	-10	-3.33333	-6.66667	-10	10	13.3333
10	6.66667	0	-10	3.33333	-20	3.33333	-3.33333	-23.3333	-6.66667	26.6667	-36.6667
-20	6.66667	43.3333	33.3333	30	16.6667	26.6667	-30	20	-33.3333	-23.3333	0
33.3333	-13.3333	-10	0	-6.66667	16.6667	0	30	13.3333	10	30	20
-13.3333	0	-43.3333	16.6667	-23.3333	0	10	10	3.33333	6.66667	-30	0
43.3333	16.6667	3.33333	-10	-26.6667	16.6667	-16.6667	-10	-6.66667	-16.6667	23.3333	-6.66667
-70	-20	50	-20	16.6667	6.66667	0	33.3333	0	-3.33333	-3.33333	10
36.6667	6.66667	30	20	3.33333	13.3333	-16.6667	20	0	33.3333	30	3.33333
-23.3333	-20	-36.6667	3.33333	-20	-33.3333	-16.6667	-33.3333	-13.3333	-10	-60	0
6.66667	-23.3333	-20	10	16.6667	0	23.3333	0	-10	3.33333	43.3333	10
13.3333	3.33333	26.6667	-26.6667	-20	6.66667	-13.3333	0	-3.33333	-3.33333	-36.6667	-13.3333
13.3333	43.3333	-6.66667	33.3333	26.6667	50	0	-16.6667	16.6667	10	36.6667	0
-30	13.3333	-16.6667	-10	26.6667	-50	6.66667	-3.33333	10	13.3333	-33.3333	0
13.3333	0	-83.3333	-3.33333	-43.3333	16.6667	13.3333	-20	6.66667	-10	0	0
16.6667	3.33333	103.333	10	26.6667	-16.6667	-13.3333	-3.33333	6.66667	3.33333	10	-10
-3.33333	-16.6667	0	-10	-20	-16.6667	10	13.3333	-16.6667	20	10	16.6667
10	13.3333	-43.3333	3.33333	-6.66667	10	3.33333	10	23.3333	6.66667	-16.6667	-13.3333
-16.6667	10	30	10	-3.33333	36.6667	-6.66667	-3.33333	-13.3333	-3.33333	16.6667	13.3333
0	-13.3333	10	0	10	-26.6667	-26.6667	-6.66667	20	-13.3333	-3.33333	-20
-3.33333	6.66667	-40	-23.3333	10	26.6667	-3.33333	43.3333	23.3333	16.6667	-3.33333	20
-10	-3.33333	-6.66667	23.3333	-10	0	-3.33333	6.66667	-16.6667	-13.3333	-3.33333	6.66667
6.66667	-30	30	-16.6667	10	-36.6667	-3.33333	-26.6667	0	-10	-6.66667	-20
-26.6667	20	53.3333	10	-30	0	13.3333	-3.33333	-16.6667	-3.33333	20	16.6667
6.66667	0	-16.6667	-13.3333	6.66667	-6.66667	0	3.33333	3.33333	-3.33333	-13.3333	-23.3333
33.3333	-10	10	6.66667	26.6667	16.6667	3.33333	-3.33333	0	-10	-13.3333	33.3333
-40	10	-26.6667	-16.6667	-6.66667	13.3333	-10	-26.6667	-13.3333	13.3333	-6.66667	-20
23.3333	-20	-26.6667	-3.33333	-16.6667	3.33333	30	3.33333	3.33333	-20	6.66667	13.3333
-13.3333	10	10	-3.33333	6.66667	66.6667	0	63.3333	0	10	16.6667	6.66667
23.3333	3.33333	66.6667	23.3333	26.6667	-83.3333	-6.66667	0	0	-23.3333	-40	-20
-10	13.3333	-3.33333	20	16.6667	-10	6.66667	-30	-6.66667	50	43.3333	10
6.66667	-10	-70	-23.3333	-10	26.6667	0	-13.3333	10	-13.3333	-6.66667	6.66667
-13.3333	13.3333	6.66667	-10	-16.6667	-26.6667	3.33333	13.3333	6.66667	0	10	3.33333
-40	16.6667	26.6667	0	-30	26.6667	-10	-16.6667	3.33333	13.3333	-3.33333	-16.6667
3.33333	-3.33333	6.66667	3.33333	13.3333	-13.3333	-6.66667	20	10	-13.3333	16.6667	-20
-40	-13.3333	-13.3333	0	13.3333	10	-3.33333	-16.6667	-16.6667	53.3333	-26.6667	30
70	33.3333	33.3333	16.6667	-26.6667	6.66667	6.66667	20	-16.6667	-20	-3.33333	30
50	-16.6667	-20	6.66667	23.3333	-26.6667	3.33333	26.6667	13.3333	3.33333	-13.3333	0
-43.3333	-6.66667	43.3333	3.33333	13.3333	16.6667	6.66667	-6.66667	6.66667	-26.6667	10	13.3333
-3.33333	-13.3333	-80	-16.6667	-13.3333	-33.3333	-20	-6.66667	23.3333	-3.33333	10	-10
3.33333	13.3333	46.6667	-16.6667	30	6.66667	6.66667	-10	-6.66667	-20	-3.33333	-10
-26.6667	-10	10	-10	0	10	0	-30	-6.66667	26.6667	0	-16.6667
10	-26.6667	-20	20	10	16.6667	0	20	-6.66667	-33.3333	26.6667	-20
20	33.3333	6.66667	10	-23.3333	-33.3333	3.33333	0	-3.33333	6.66667	-36.6667	6.66667
-30	-10	3.33333	16.6667	-6.66667	6.66667	-13.3333	-3.33333	13.3333	-10	40	-3.33333
56.6667	13.3333	13.3333	-26.6667	6.66667	33.3333	-6.66667	23.3333	-3.33333	30	10	6.66667
-46.6667	-20	-46.6667	-3.33333	-10	-26.6667	20	-40	-30	-20	-26.6667	-6.66667
20	-13.3333	20	3.33333	-6.66667	-30	13.3333	53.3333	-13.3333	20	23.3333	0
-3.33333	-23.3333	10	-10	26.6667	36.6667	-3.33333	-16.6667	0	-3.33333	-46.6667	0
10	20	-26.6667	-10	-20	-13.3333	-23.3333	13.3333	10	10	16.6667	6.66667
23.3333	-33.3333	16.6667	30	33.3333	-10	13.3333	-23.3333	10	-33.3333	-10	3.33333
-36.6667	13.3333	3.33333	-3.33333	-23.3333	10	0	-6.66667	-6.66667	16.6667	10	-6.66667
3.33333	33.3333	0	0	-6.66667	10	-6.66667	40	-6.66667	-3.33333	-20	-3.33333
-3.33333	-6.66667	-23.3333	-16.6667	-16.6667	13.3333	-6.66667	3.33333	13.3333	6.66667	16.6667	16.6667
23.3333	0	43.3333	0	-30	-10	6.66667	-30	0	-6.66667	-20	-20
26.6667	33.3333	-30	-20	3.33333	-30	0	-13.3333	-16.6667	-3.33333	-6.66667	-3.33333
-13.3333	-16.6667	6.66667	30	53.3333	16.6667	13.3333	-10	-6.66667	13.3333	20	-10
6.66667	13.3333	50	-36.6667	20	13.3333	-10	-6.66667	10	3.33333	6.66667	30
-3.33333	-26.6667	0	36.6667	-50	-3.33333	-3.33333	-6.66667	-3.33333	13.3333	3.33333	-6.66667
3.33333	16.6667	-40	-10	10	-3.33333	-6.66667	63.3333	20	-33.3333	33.3333	-6.66667
-6.66667	-10	-63.3333	6.66667	-23.3333	46.6667	20	-20	-6.66667	10	-53.3333	3.33333
-40	6.66667	53.3333	10	20	10	-3.33333	73.3333	20	-3.33333	33.3333	10
-3.33333	-16.6667	-20	6.66667	-26.6667	0	-10	-60	-3.33333	26.6667	-30	-13.3333
-16.6667	-6.66667	-10	-33.3333	0	6.66667	13.3333	-60	13.3333	-40	6.66667	3.33333
13.3333	13.3333	46.6667	16.6667	26.6667	3.33333	-10	-16.6667	0	6.66667	-10	23.3333
-6.66667	-16.6667	-23.3333	16.6667	0	-60	-3.33333	13.3333	-16.6667	3.33333	10	-16.6667
3.33333	40	6.66667	-33.3333	-10	-40	-23.3333	-30	3.33333	20	6.66667	6.66667
10	0	-10	30	0	46.6667	13.3333	70	-10	-3.33333	-10	10
0	0	-26.6667	-13.3333	3.33333	-16.6667	-3.33333	43.3333	10	-30	26.6667	-13.3333
-20	-16.6667	20	10	-6.66667	-10	-3.33333	3.33333	-26.6667	50	-13.3333	-3.33333
20	0	-3.33333	-6.66667	0	23.3333	26.6667	10	6.66667	-3.33333	0	13.3333
16.6667	-20	6.66667	3.33333	-3.33333	-6.66667	-3.33333	-116.667	6.66667	-6.66667	-6.66667	-26.6667
-10	26.6667	36.6667	13.3333	10	3.33333	3.33333	-20	10	-6.66667	-3.33333	6.66667
-20	-13.3333	-6.66667	-10	-23.3333	10	-3.33333	123.333	-10	-30	33.3333	3.33333
-23.3333	10	-26.6667	3.33333	20	-6.66667	-6.66667	-6.66667	-13.3333	56.6667	-43.3333	3.33333
36.6667	20	46.6667	-10	0	0	13.3333	-16.6667	-3.33333	16.6667	13.3333	-3.33333
-40	0	-3.33333	-6.66667	-3.33333	-3.33333	3.33333	-36.6667	10	-3.33333	-26.6667	10
50	-10	23.3333	10	-6.66667	0	0	-16.6667	-6.66667	-23.3333	33.3333	-30
-13.3333	13.3333	-40	3.33333	6.66667	-33.3333	13.3333	90	6.66667	-36.6667	-16.6667	13.3333
6.66667	3.33333	-73.3333	13.3333	-33.3333	56.6667	33.3333	10	0	-3.33333	-10	13.3333
-3.33333	16.6667	20	-16.6667	-13.3333	-13.3333	-3.33333	-6.66667	3.33333	23.3333	20	-10
-10	-26.6667	26.6667	-6.66667	43.3333	-46.6667	-33.3333	-60	3.33333	-6.66667	3.33333	3.33333
20	-36.6667	-36.6667	26.6667	30	50	13.3333	6.66667	-3.33333	13.3333	-13.3333	3.33333
-30	23.3333	60	-36.6667	-43.3333	-6.66667	0	10	-13.3333	-6.66667	-6.66667	3.33333
-10	-3.33333	-23.3333	20	6.66667	20	13.3333	16.6667	20	-6.66667	26.6667	0
23.3333	20	-23.3333	-26.6667	-16.6667	-6.66667	-23.3333	16.6667	10	33.3333	-6.66667	16.6667
0	20	3.33333	10	3.33333	-33.3333	-3.33333	0	-3.33333	23.3333	-16.6667	-33.3333
13.3333	-16.6667	36.6667	16.6667	26.6667	10	6.66667	-30	3.33333	-20	13.3333	13.3333
-30	-20	-30	-23.3333	10	0	10	13.3333	-6.66667	23.3333	13.3333	-13.3333
26.6667	-16.6667	3.33333	33.3333	-10	-6.66667	-20	-36.6667	-6.66667	-16.6667	-30	6.66667
-3.33333	23.3333	0	3.33333	10	0	-23.3333	23.3333	6.66667	-46.6667	-10	16.6667
-23.3333	-3.33333	23.3333	-6.66667	-16.6667	6.66667	10	-20	6.66667	-16.6667	26.6667	20
23.3333	3.33333	-10	-3.33333	3.33333	23.3333	0	20	10	0	-6.66667	-43.3333
-26.6667	-10	-6.66667	6.66667	10	-30	3.33333	-10	0	36.6667	-6.66667	16.6667
13.3333	33.3333	23.3333	-33.3333	13.3333	33.3333	-10	-30	-10	-13.3333	-13.3333	6.66667
16.6667	-36.6667	3.33333	-23.3333	-13.3333	-13.3333	10	0	-10	23.3333	13.3333	-13.3333
-23.3333	-13.3333	3.33333	-10	16.6667	-16.6667	6.66667	10	6.66667	-33.3333	0	20
10	0	-50	26.6667	16.6667	-3.33333	0	6.66667	3.33333	23.3333	-10	-20
6.66667	-3.33333	36.6667	16.6667	-46.6667	3.33333	16.6667	0	-13.3333	23.3333	6.66667	-13.3333
-23.3333	26.6667	-3.33333	10	13.3333	16.6667	-13.3333	26.6667	-13.3333	3.33333	36.6667	23.3333
43.3333	-6.66667	-3.33333	16.6667	13.3333	0	-30	26.6667	6.66667	-16.6667	-13.3333	-10
-6.66667	-13.3333	-16.6667	-13.3333	-13.3333	-6.66667	13.3333	13.3333	3.33333	6.66667	6.66667	13.3333
-10	16.6667	-30	3.33333	13.3333	-20	-10	-16.6667	-3.33333	-10	10	3.33333
6.66667	0	30	-3.33333	-10	13.3333	40	-13.3333	-3.33333	-3.33333	20	3.33333
-26.6667	-6.66667	6.66667	16.6667	-23.3333	-20	-3.33333	-40	0	-10	-33.3333	-6.66667
33.3333	-16.6667	-26.6667	20	0	60	-23.3333	-10	0	3.33333	13.3333	6.66667
0	20	50	16.6667	26.6667	10	26.6667	-16.6667	6.66667	13.3333	-23.3333	3.33333
-43.3333	-16.6667	-26.6667	-33.3333	6.66667	-20	0	36.6667	-13.3333	-6.66667	-3.33333	16.6667
43.3333	-10	43.3333	10	-16.6667	-43.3333	-6.66667	13.3333	10	-3.33333	-10	-13.3333
-16.6667	10	-33.3333	-13.3333	-30	26.6667	-26.6667	-3.33333	16.6667	-26.6667	13.3333	0
-23.3333	20	-30	-26.6667	-6.66667	-6.66667	-6.66667	-16.6667	3.33333	3.33333	0	6.66667
16.6667	10	40	-6.66667	40	30	40	30	-26.6667	-13.3333	-13.3333	-3.33333
-3.33333	-10	13.3333	16.6667	46.6667	16.6667	-10	-23.3333	30	33.3333	33.3333	0
23.3333	-10	-33.3333	10	-10	-26.6667	-10	3.33333	-23.3333	-26.6667	-13.3333	-20
-13.3333	30	-13.3333	10	-16.6667	-36.6667	-3.33333	-3.33333	13.3333	3.33333	-26.6667	13.3333
-20	-20	46.6667	-6.66667	10	26.6667	10	36.6667	-26.6667	16.6667	13.3333	16.6667
16.6667	3.33333	-13.3333	-3.33333	-43.3333	33.3333	6.66667	10	-26.6667	6.66667	3.33333	-16.6667
3.33333	13.3333	13.3333	-13.3333	0	-3.33333	16.6667	-10	26.6667	-26.6667	0	13.3333
33.3333	10	-23.3333	6.66667	36.6667	3.33333	-36.6667	-13.3333	20	13.3333	3.33333	0
-30	-23.3333	-10	10	-20	-16.6667	20	-26.6667	-40	-13.3333	6.66667	-23.3333
10	23.3333	10	16.6667	-3.33333	-23.3333	13.3333	13.3333	10	3.33333	-23.3333	10
13.3333	-6.66667	-6.66667	-6.66667	16.6667	26.6667	-13.3333	-26.6667	10	0	10	-16.6667
3.33333	-13.3333	43.3333	-20	-6.66667	0	-13.3333	3.33333	-6.66667	10	10	16.6667
-6.66667	6.66667	-56.6667	20	-6.66667	0	-10	-20	-10	-3.33333	-16.6667	-6.66667
-13.3333	0	60	-13.3333	10	-30	13.3333	3.33333	-6.66667	6.66667	10	10
20	-16.6667	-30	3.33333	0	16.6667	-20	-10	6.66667	-16.6667	10	-13.3333
0	-3.33333	43.3333	3.33333	-10	-40	6.66667	30	10	20	3.33333	0
6.66667	23.3333	13.3333	6.66667	30	36.6667	6.66667	36.6667	23.3333	-3.33333	-13.3333	6.66667
-6.66667	-6.66667	-76.6667	53.3333	20	-13.3333	-13.3333	16.6667	-6.66667	10	26.6667	6.66667
-23.3333	0	13.3333	-3.33333	-23.3333	0	3.33333	-6.66667	13.3333	-36.6667	60	-16.6667
-10	-26.6667	-10	-36.6667	-46.6667	-10	10	-46.6667	-16.6667	0	70	-6.66667
26.6667	23.3333	40	-26.6667	-3.33333	10	-13.3333	-6.66667	6.66667	6.66667	-53.3333	0
-10	3.33333	3.33333	-13.3333	33.3333	-3.33333	-3.33333	3.33333	0	13.3333	-60	16.6667
-10	-3.33333	-63.3333	13.3333	-6.66667	6.66667	-3.33333	-6.66667	-6.66667	20	-6.66667	-23.3333
10	20	33.3333	-10	13.3333	3.33333	-3.33333	13.3333	3.33333	-36.6667	-36.6667	16.6667
0	-36.6667	23.3333	6.66667	-16.6667	0	-3.33333	-6.66667	3.33333	13.3333	20	-13.3333
0	-3.33333	-36.6667	-3.33333	16.6667	-43.3333	20	36.6667	-3.33333	0	-10	6.66667
23.3333	3.33333	43.3333	-30	-10	43.3333	-3.33333	-13.3333	-20	30	-10	-3.33333
-36.6667	-6.66667	-46.6667	13.3333	-3.33333	-43.3333	-3.33333	16.6667	16.6667	-40	-10	30
6.66667	-10	16.6667	-3.33333	6.66667	43.3333	6.66667	10	-26.6667	26.6667	26.6667	-20
-23.3333	16.6667	26.6667	10	-26.6667	-36.6667	6.66667	-10	20	-13.3333	-23.3333	-10
36.6667	-3.33333	-40	10	50	40	-20	-40	-3.33333	-43.3333	26.6667	-10
-3.33333	16.6667	6.66667	-10	0	-16.6667	6.66667	-20	10	36.6667	20	10
-13.3333	13.3333	3.33333	6.66667	-6.66667	-30	60	16.6667	0	-3.33333	-33.3333	-20
16.6667	-10	-40	13.3333	-20	-6.66667	33.3333	33.3333	0	3.33333	26.6667	20
36.6667	-16.6667	10	0	-10	30	-16.6667	-60	-3.33333	13.3333	-13.3333	6.66667
-6.66667	6.66667	33.3333	-13.3333	10	-3.33333	-10	-13.3333	3.33333	-26.6667	10	-6.66667
13.3333	16.6667	-16.6667	0	-6.66667	-3.33333	16.6667	6.66667	16.6667	6.66667	-10	13.3333
-43.3333	-3.33333	-30	-6.66667	10	-3.33333	-30	36.6667	3.33333	0	-3.33333	-6.66667
23.3333	-36.6667	60	6.66667	10	16.6667	-40	10	0	-26.6667	3.33333	-10
10	20	46.6667	6.66667	-16.6667	3.33333	0	-10	-23.3333	30	-26.6667	0
3.33333	10	-13.3333	-16.6667	-3.33333	-20	16.6667	-13.3333	-3.33333	-33.3333	0	10
-13.3333	3.33333	-80	20	16.6667	3.33333	-13.3333	10	-6.66667	20	23.3333	-13.3333
3.33333	16.6667	53.3333	-20	-6.66667	6.66667	-10	-10	20	6.66667	13.3333	30
-23.3333	-26.6667	-46.6667	13.3333	20	10	-3.33333	3.33333	-33.3333	13.3333	13.3333	-16.6667
-3.33333	-10	20	-20	-33.3333	-16.6667	30	76.6667	-3.33333	13.3333	-43.3333	0
-6.66667	10	10	20	-3.33333	13.3333	-23.3333	-60	-23.3333	6.66667	13.3333	13.3333
-3.33333	16.6667	0	-10	10	6.66667	6.66667	-6.66667	13.3333	-6.66667	-13.3333	-26.6667
10	-20	-20	23.3333	6.66667	-46.6667	6.66667	-20	3.33333	3.33333	26.6667	16.6667
-6.66667	16.6667	50	3.33333	-16.6667	3.33333	-3.33333	3.33333	33.3333	-23.3333	-23.3333	-13.3333
-6.66667	3.33333	-23.3333	-13.3333	66.6667	50	10	-13.3333	6.66667	10	13.3333	20
-43.3333	6.66667	-66.6667	-13.3333	-46.6667	-30	6.66667	16.6667	6.66667	-13.3333	13.3333	-10
-23.3333	40	63.3333	-10	3.33333	10	-16.6667	6.66667	-23.3333	-13.3333	-10	-10
50	6.66667	10	10	-20	3.33333	3.33333	-3.33333	10	26.6667	-26.6667	3.33333
-6.66667	-10	-33.3333	6.66667	53.3333	-6.66667	6.66667	10	0	6.66667	16.6667	-33.3333
20	-13.3333	20	3.33333	-10	10	-6.66667	0	-6.66667	-43.3333	23.3333	23.3333
-20	3.33333	43.3333	-10	-20	-13.3333	-23.3333	26.6667	6.66667	50	-20	-6.66667
20	-16.6667	-76.6667	6.66667	-36.6667	-20	10	-26.6667	13.3333	6.66667	33.3333	23.3333
-10	-3.33333	-10	13.3333	-10	3.33333	3.33333	40	-6.66667	-26.6667	-33.3333	-13.3333
-10	26.6667	33.3333	-10	23.3333	63.3333	0	-20	13.3333	-30	0	-3.33333
20	-33.3333	-13.3333	0	-6.66667	-33.3333	-6.66667	10	-16.6667	36.6667	0	6.66667
-6.66667	10	10	16.6667	23.3333	-26.6667	-6.66667	-13.3333	-6.66667	-30	-6.66667	-10
-6.66667	-10	0	-33.3333	0	46.6667	-33.3333	3.33333	0	0	-33.3333	-10
3.33333	20	-10	0	20	-33.3333	16.6667	-26.6667	-6.66667	20	36.6667	36.6667
-3.33333	-6.66667	-26.6667	-3.33333	-30	-30	30	13.3333	3.33333	-13.3333	0	-40
13.3333	-6.66667	-23.3333	6.66667	6.66667	16.6667	13.3333	-26.6667	-3.33333	6.66667	-33.3333	10
3.33333	-46.6667	46.6667	-13.3333	-6.66667	-3.33333	0	0	13.3333	-3.33333	30	-6.66667
-26.6667	26.6667	13.3333	-6.66667	-16.6667	26.6667	-10	0	-16.6667	-26.6667	-20	-16.6667
6.66667	13.3333	10	30	53.3333	13.3333	-33.3333	20	3.33333	-6.66667	-6.66667	6.66667
26.6667	-23.3333	10	-20	60	-33.3333	30	-40	16.6667	30	26.6667	-10
-23.3333	26.6667	-40	43.3333	-16.6667	46.6667	-3.33333	20	-16.6667	-46.6667	-26.6667	26.6667
6.66667	-6.66667	-6.66667	-16.6667	-30	-13.3333	-6.66667	30	6.66667	40	33.3333	-40
10	-3.33333	26.6667	-10	-20	-23.3333	3.33333	30	6.66667	-46.6667	36.6667	0
-63.3333	-13.3333	23.3333	-13.3333	-13.3333	-23.3333	10	-40	-13.3333	43.3333	-16.6667	6.66667
33.3333	20	10	20	0	20	-13.3333	10	6.66667	30	6.66667	10
6.66667	-3.33333	-36.6667	-26.6667	20	-6.66667	23.3333	10	10	13.3333	-20	23.3333
3.33333	26.6667	-56.6667	3.33333	-20	26.6667	-3.33333	-16.6667	0	-3.33333	-6.66667	-20
6.66667	-40	66.6667	6.66667	-26.6667	-70	-13.3333	3.33333	-3.33333	-16.6667	-10	26.6667
13.3333	16.6667	-36.6667	23.3333	26.6667	36.6667	10	-13.3333	-6.66667	-6.66667	0	-30
-13.3333	-13.3333	-6.66667	-20	3.33333	-26.6667	3.33333	16.6667	10	20	-20	16.6667
23.3333	13.3333	26.6667	0	-6.66667	30	-6.66667	-6.66667	13.3333	-10	20	-6.66667
0	0	3.33333	6.66667	26.6667	13.3333	10	6.66667	-23.3333	3.33333	-3.33333	-20
-30	-6.66667	-13.3333	-16.6667	-13.3333	-3.33333	-20	-20	3.33333	-16.6667	3.33333	20
13.3333	0	16.6667	3.33333	-20	-10	-6.66667	23.3333	3.33333	-6.66667	-16.6667	-20
3.33333	10	16.6667	3.33333	3.33333	40	20	-13.3333	6.66667	13.3333	33.3333	20
-6.66667	-6.66667	-20	23.3333	6.66667	-20	-33.3333	20	30	26.6667	-33.3333	6.66667
-23.3333	-3.33333	-3.33333	-30	-6.66667	10	30	-13.3333	6.66667	-10	10	-33.3333
33.3333	6.66667	-6.66667	10	-3.33333	-40	-10	-6.66667	-16.6667	6.66667	13.3333	0
13.3333	10	10	-23.3333	3.33333	3.33333	16.6667	6.66667	-16.6667	-3.33333	0	33.3333
-30	3.33333	0	6.66667	13.3333	-10	-3.33333	-36.6667	20	-23.3333	-23.3333	-10
30	-16.6667	16.6667	10	-40	30	-23.3333	36.6667	-13.3333	46.6667	23.3333	16.6667
-10	-3.33333	20	0	23.3333	0	-13.3333	-23.3333	30	-50	26.6667	-16.6667
3.33333	-3.33333	-10	-3.33333	-16.6667	10	16.6667	33.3333	-20	-10	-16.6667	-16.6667
-13.3333	20	0	23.3333	13.3333	6.66667	-6.66667	33.3333	16.6667	-3.33333	-23.3333	13.3333
3.33333	-20	-26.6667	-6.66667	3.33333	0	0	20	-10	-3.33333	6.66667	-6.66667
-16.6667	20	3.33333	10	-16.6667	6.66667	-13.3333	-20	-3.33333	16.6667	6.66667	13.3333
-3.33333	0	-10	-23.3333	-3.33333	-6.66667	3.33333	-63.3333	-23.3333	-13.3333	-6.66667	16.6667
13.3333	-10	6.66667	10	26.6667	-10	16.6667	16.6667	10	50	-16.6667	16.6667
3.33333	10	13.3333	-30	30	16.6667	-3.33333	46.6667	10	-36.6667	0	33.3333
-20	-10	-33.3333	23.3333	-10	-10	10	-20	20	50	10	10
26.6667	3.33333	10	16.6667	-50	6.66667	-13.3333	10	-26.6667	-33.3333	-10	-26.6667
-0.0915033	0.130719	0.0130719	0.143791	0.0522876	0	-0.0522876	-0.104575	0.0784314	0.0392157	-0.0784314	0.0915033
22.7705	16.9705	32.6645	16.2474	21.6449	23.9458	15.3921	28.7078	12.9368	21.2029	21.9937	15.675

## Sheet: ISI CV 2%
1180	1133.33	1096.67	1026.67	1096.67	1153.33	1023.33	1220	1043.33	1143.33	1060	1096.67
1156.67	1103.33	1116.67	1040	1106.67	1173.33	1026.67	1240	1046.67	1116.67	1066.67	1090
1120	1086.67	1073.33	1026.67	1106.67	1143.33	1060	1266.67	1040	1126.67	1056.67	1096.67
1120	1056.67	1093.33	1036.67	1080	1190	1060	1233.33	1046.67	1096.67	1056.67	1086.67
1113.33	1053.33	1100	1036.67	1100	1166.67	1080	1213.33	1056.67	1096.67	1063.33	1100
1140	1073.33	1140	1026.67	1080	1173.33	1076.67	1230	1060	1086.67	1070	1116.67
1146.67	1086.67	1140	1030	1080	1156.67	1066.67	1210	1063.33	1103.33	1056.67	1090
1156.67	1076.67	1106.67	1030	1066.67	1140	1066.67	1180	1050	1093.33	1050	1123.33
1143.33	1100	1126.67	1060	1063.33	1156.67	1070	1176.67	1056.67	1103.33	1036.67	1093.33
1126.67	1086.67	1123.33	1050	1083.33	1150	1080	1190	1083.33	1093.33	1073.33	1103.33
1126.67	1090	1116.67	1050	1073.33	1146.67	1073.33	1226.67	1106.67	1083.33	1050	1093.33
1140	1083.33	1096.67	1043.33	1083.33	1143.33	1080	1230	1106.67	1096.67	1056.67	1093.33
1113.33	1086.67	1116.67	1060	1073.33	1153.33	1066.67	1263.33	1100	1073.33	1066.67	1096.67
1160	1080	1106.67	1046.67	1116.67	1140	1070	1240	1093.33	1086.67	1070	1113.33
1113.33	1093.33	1080	1046.67	1120	1170	1063.33	1210	1080	1106.67	1070	1116.67
1110	1096.67	1106.67	1023.33	1093.33	1140	1070	1203.33	1080	1113.33	1043.33	1093.33
1103.33	1080	1083.33	1040	1093.33	1170	1063.33	1206.67	1086.67	1126.67	1073.33	1090
1153.33	1090	1110	1040	1083.33	1163.33	1063.33	1220	1086.67	1126.67	1066.67	1096.67
1163.33	1083.33	1096.67	1040	1076.67	1150	1063.33	1236.67	1073.33	1090	1033.33	1106.67
1140	1070	1143.33	1043.33	1076.67	1153.33	1056.67	1270	1063.33	1100	1050	1116.67
1113.33	1090	1146.67	1050	1073.33	1140	1053.33	1296.67	1080	1123.33	1083.33	1083.33
1120	1110	1083.33	1036.67	1090	1173.33	1050	1293.33	1076.67	1110	1060	1106.67
1120	1126.67	1123.33	1030	1106.67	1140	1050	1246.67	1090	1100	1050	1100
1150	1080	1113.33	1046.67	1103.33	1150	1066.67	1240	1073.33	1116.67	1033.33	1103.33
1130	1116.67	1120	1040	1140	1133.33	1073.33	1220	1060	1133.33	1060	1130
1120	1130	1116.67	1046.67	1146.67	1146.67	1066.67	1253.33	1063.33	1146.67	1036.67	1080
1120	1123.33	1130	1036.67	1113.33	1143.33	1096.67	1246.67	1076.67	1170	1060	1070
1106.67	1120	1143.33	1043.33	1123.33	1150	1113.33	1270	1093.33	1173.33	1053.33	1100
1150	1160	1090	1020	1123.33	1150	1123.33	1273.33	1076.67	1180	1053.33	1093.33
1116.67	1146.67	1063.33	1030	1096.67	1150	1123.33	1243.33	1076.67	1190	1063.33	1100
1130	1136.67	1116.67	1030	1086.67	1120	1120	1216.67	1096.67	1133.33	1046.67	1076.67
1140	1166.67	1116.67	1033.33	1116.67	1153.33	1123.33	1160	1093.33	1110	1063.33	1080
1133.33	1163.33	1150	1020	1106.67	1150	1106.67	1150	1080	1100	1046.67	1066.67
1113.33	1146.67	1106.67	1023.33	1066.67	1156.67	1126.67	1200	1093.33	1116.67	1060	1066.67
1100	1130	1176.67	1050	1053.33	1146.67	1100	1250	1080	1103.33	1046.67	1096.67
1156.67	1126.67	1090	1030	1073.33	1180	1120	1283.33	1086.67	1090	1040	1086.67
1116.67	1110	1130	1040	1073.33	1173.33	1103.33	1296.67	1070	1110	1060	1116.67
1143.33	1123.33	1150	1026.67	1100	1166.67	1083.33	1356.67	1070	1116.67	1023.33	1083.33
1166.67	1093.33	1126.67	1026.67	1116.67	1136.67	1083.33	1283.33	1086.67	1160	1026.67	1096.67
1166.67	1106.67	1110	1016.67	1130	1176.67	1083.33	1200	1073.33	1140	1043.33	1090
1190	1106.67	1163.33	1043.33	1106.67	1186.67	1093.33	1180	1070	1143.33	1053.33	1120
1200	1086.67	1163.33	1016.67	1110	1096.67	1080	1210	1073.33	1123.33	1016.67	1120
1173.33	1106.67	1120	1053.33	1106.67	1076.67	1096.67	1260	1076.67	1146.67	1063.33	1120
1200	1110	1086.67	1050	1100	1113.33	1113.33	1276.67	1063.33	1146.67	1050	1130
1126.67	1086.67	1096.67	1036.67	1096.67	1110	1090	1250	1076.67	1110	1036.67	1110
1166.67	1103.33	1120	1043.33	1136.67	1133.33	1103.33	1260	1076.67	1106.67	1036.67	1126.67
1150	1110	1066.67	1043.33	1106.67	1130	1106.67	1260	1076.67	1093.33	1040	1126.67
1153.33	1090	1046.67	1023.33	1103.33	1140	1090	1260	1073.33	1083.33	1043.33	1110
1180	1100	1056.67	1006.67	1106.67	1170	1100	1253.33	1086.67	1093.33	1046.67	1116.67
1153.33	1086.67	1036.67	983.333	1120	1193.33	1126.67	1250	1053.33	1130	1056.67	1106.67
1120	1083.33	1076.67	1003.33	1100	1176.67	1143.33	1256.67	1060	1160	1056.67	1123.33
1160	1090	1066.67	1006.67	1070	1163.33	1150	1250	1066.67	1143.33	1056.67	1116.67
1140	1093.33	1103.33	1006.67	1090	1140	1146.67	1240	1056.67	1170	1043.33	1123.33
1126.67	1106.67	1093.33	1006.67	1103.33	1123.33	1100	1210	1046.67	1173.33	1036.67	1133.33
1123.33	1086.67	1100	1000	1106.67	1066.67	1040	1270	1060	1180	1060	1126.67
1166.67	1076.67	1096.67	1013.33	1120	1103.33	1023.33	1300	1056.67	1180	1073.33	1126.67
1163.33	1090	1083.33	986.667	1110	1063.33	1050	1323.33	1066.67	1143.33	1116.67	1126.67
1170	1090	1070	1000	1113.33	1086.67	1036.67	1326.67	1066.67	1173.33	1090	1130
1163.33	1073.33	1050	1000	1080	1113.33	1060	1196.67	1066.67	1156.67	1063.33	1133.33
1166.67	1060	1076.67	1040	1050	1150	1056.67	1200	1080	1146.67	1046.67	1126.67
1163.33	1060	1073.33	1063.33	1083.33	1150	1073.33	1216.67	1086.67	1123.33	1066.67	1116.67
1176.67	1080	1096.67	1070	1070	1136.67	1090	1223.33	1073.33	1150	1033.33	1133.33
1160	1083.33	1083.33	1050	1100	1126.67	1086.67	1210	1080	1136.67	1056.67	1136.67
1173.33	1066.67	1076.67	1036.67	1086.67	1136.67	1120	1270	1076.67	1136.67	1033.33	1126.67
1163.33	1080	1100	1033.33	1033.33	1140	1110	1253.33	1073.33	1150	1026.67	1126.67
1136.67	1063.33	1110	1006.67	1043.33	1110	1103.33	1280	1093.33	1126.67	1046.67	1143.33
1116.67	1093.33	1093.33	1010	1056.67	1123.33	1100	1260	1083.33	1116.67	1043.33	1136.67
1150	1080	1076.67	1003.33	1056.67	1130	1070	1260	1093.33	1093.33	1026.67	1123.33
1150	1086.67	1120	993.333	1053.33	1113.33	1063.33	1260	1086.67	1113.33	1060	1140
1160	1063.33	1090	1013.33	1043.33	1136.67	1066.67	1243.33	1110	1113.33	1033.33	1136.67
1170	1053.33	1096.67	1040	1073.33	1086.67	1063.33	1276.67	1130	1096.67	1046.67	1130
1166.67	1053.33	1063.33	1050	1046.67	1103.33	1063.33	1286.67	1106.67	1113.33	1040	1116.67
1140	1066.67	1110	1043.33	1076.67	1116.67	1093.33	1283.33	1116.67	1096.67	1020	1130
1133.33	1073.33	1116.67	1050	1073.33	1110	1080	1306.67	1103.33	1110	1036.67	1103.33
1170	1046.67	1096.67	1050	1043.33	1086.67	1086.67	1280	1096.67	1103.33	1030	1130
1170	1076.67	1090	1026.67	1056.67	1106.67	1096.67	1230	1086.67	1130	1026.67	1116.67
1153.33	1046.67	1100	1030	1076.67	1120	1100	1203.33	1076.67	1106.67	1053.33	1136.67
1170	1056.67	1036.67	1020	1053.33	1103.33	1083.33	1173.33	1093.33	1133.33	1046.67	1120
1143.33	1093.33	1086.67	1046.67	1076.67	1103.33	1060	1193.33	1080	1130	1030	1136.67
1143.33	1090	1083.33	1016.67	1066.67	1136.67	1036.67	1206.67	1073.33	1146.67	1050	1133.33
1186.67	1080	1083.33	1030	1086.67	1113.33	1080	1270	1083.33	1126.67	1033.33	1130
1150	1116.67	1066.67	1030	1050	1106.67	1060	1306.67	1070	1140	1033.33	1136.67
1163.33	1096.67	1076.67	1010	1053.33	1126.67	1066.67	1293.33	1076.67	1126.67	1020	1143.33
1166.67	1100	1110	1016.67	1100	1076.67	1073.33	1226.67	1076.67	1160	1043.33	1146.67
1140	1100	1080	1003.33	1080	1083.33	1070	1180	1086.67	1156.67	1023.33	1133.33
1193.33	1100	1063.33	1010	1066.67	1100	1073.33	1283.33	1076.67	1120	1020	1126.67
1170	1110	1030	1000	1070	1103.33	1103.33	1293.33	1096.67	1130	1020	1150
1166.67	1126.67	1083.33	1030	1083.33	1086.67	1113.33	1283.33	1116.67	1120	1013.33	1150
1166.67	1140	1080	1010	1073.33	1103.33	1090	1256.67	1110	1123.33	1010	1203.33
1166.67	1126.67	1080	990	1086.67	1093.33	1103.33	1200	1083.33	1090	1033.33	1186.67
1146.67	1140	1103.33	1023.33	1100	1103.33	1083.33	1190	1090	1120	1030	1190
1183.33	1106.67	1073.33	1006.67	1076.67	1110	1080	1210	1086.67	1076.67	1040	1173.33
1180	1140	1096.67	1010	1130	1100	1050	1296.67	1093.33	1113.33	1026.67	1176.67
1156.67	1123.33	1113.33	1030	1106.67	1106.67	1060	1273.33	1100	1096.67	1020	1160
1176.67	1060	1096.67	1020	1106.67	1096.67	1050	1293.33	1096.67	1093.33	1023.33	1153.33
1156.67	1080	1100	1040	1090	1090	1040	1286.67	1093.33	1113.33	1043.33	1163.33
1163.33	1090	1040	1020	1083.33	1096.67	1046.67	1313.33	1110	1076.67	1036.67	1153.33
1146.67	1110	1056.67	1000	1106.67	1116.67	1043.33	1310	1120	1093.33	1016.67	1163.33
1180	1093.33	1083.33	1026.67	1120	1160	1060	1270	1126.67	1073.33	1023.33	1150
1170	1106.67	1106.67	993.333	1103.33	1190	1126.67	1240	1096.67	1100	1050	1130
1166.67	1116.67	1086.67	1016.67	1086.67	1166.67	1166.67	1260	1130	1100	1020	1120
1140	1103.33	1100	1016.67	1096.67	1123.33	1103.33	1250	1100	1103.33	1030	1126.67
1156.67	1113.33	1066.67	1010	1083.33	1123.33	1100	1266.67	1106.67	1106.67	1046.67	1126.67
1136.67	1123.33	1083.33	1006.67	1090	1120	1080	1293.33	1086.67	1100	1040	1126.67
1160	1120	1076.67	1006.67	1103.33	1180	1053.33	1276.67	1073.33	1100	1036.67	1146.67
1156.67	1116.67	1090	990	1083.33	1140	1076.67	1296.67	1073.33	1100	1033.33	1146.67
1166.67	1090	1063.33	1006.67	1100	1160	1073.33	1280	1093.33	1156.67	1030	1166.67
1163.33	1093.33	1050	1006.67	1093.33	1156.67	1086.67	1250	1093.33	1116.67	1043.33	1153.33
1133.33	1106.67	1080	1006.67	1086.67	1173.33	1080	1210	1083.33	1136.67	1060	1156.67
1150	1180	1056.67	1013.33	1086.67	1160	1076.67	1216.67	1076.67	1113.33	1056.67	1153.33
1136.67	1096.67	1083.33	990	1073.33	1173.33	1083.33	1206.67	1100	1123.33	1033.33	1143.33
1130	1123.33	1050	996.667	1073.33	1153.33	1090	1260	1080	1113.33	1060	1136.67
1153.33	1140	1003.33	1013.33	1073.33	1150	1100	1270	1080	1140	1043.33	1133.33
1146.67	1140	1056.67	1006.67	1076.67	1153.33	1076.67	1273.33	1103.33	1146.67	1076.67	1150
1130	1153.33	1050	1016.67	1070	1126.67	1083.33	1266.67	1093.33	1143.33	1050	1150
1136.67	1146.67	1043.33	1003.33	1103.33	1143.33	1096.67	1260	1120	1126.67	1020	1136.67
1146.67	1153.33	1070	1026.67	1100	1166.67	1096.67	1330	1136.67	1143.33	1066.67	1153.33
1113.33	1106.67	1056.67	1006.67	1090	1140	1090	1266.67	1123.33	1093.33	1050	1126.67
1126.67	1043.33	1073.33	960	1106.67	1180	1116.67	1220	1120	1063.33	1046.67	1153.33
1146.67	1053.33	1050	1000	1093.33	1170	1093.33	1233.33	1093.33	1086.67	1020	1130
1150	1073.33	1053.33	940	1086.67	1163.33	1106.67	1220	1080	1066.67	1053.33	1140
1156.67	1083.33	1030	976.667	1093.33	1170	1093.33	1243.33	1080	1080	1026.67	1146.67
1130	1093.33	1090	1030	1110	1160	1110	1273.33	1083.33	1073.33	1036.67	1156.67
1136.67	1070	1080	1013.33	1110	1150	1110	1256.67	1090	1090	1056.67	1140
1140	1116.67	1036.67	986.667	1110	1166.67	1103.33	1250	1086.67	1106.67	1040	1150
1183.33	1106.67	1066.67	986.667	1123.33	1173.33	1093.33	1263.33	1083.33	1063.33	1010	1133.33
1173.33	1090	1080	976.667	1093.33	1150	1126.67	1250	1086.67	1093.33	1026.67	1130
1186.67	1093.33	1090	990	1073.33	1143.33	1073.33	1226.67	1066.67	1103.33	1043.33	1153.33
1136.67	1126.67	1110	970	1073.33	1156.67	1066.67	1220	1053.33	1120	1020	1166.67
1136.67	1133.33	1080	1010	1053.33	1153.33	1060	1220	1083.33	1093.33	1033.33	1150
1140	1120	1090	990	1043.33	1143.33	1086.67	1210	1063.33	1100	1023.33	1146.67
1150	1120	1080	1006.67	1060	1160	1083.33	1220	1060	1130	1023.33	1133.33
1143.33	1100	1120	1000	1070	1173.33	1083.33	1246.67	1056.67	1103.33	990	1123.33
1156.67	1103.33	1116.67	1010	1060	1156.67	1063.33	1200	1060	1116.67	1026.67	1133.33
1160	1096.67	1080	1020	1060	1173.33	1040	1230	1063.33	1096.67	1043.33	1106.67
1176.67	1103.33	1083.33	1043.33	1050	1173.33	1040	1223.33	1093.33	1090	1020	1103.33
1166.67	1100	1060	1026.67	1070	1173.33	1043.33	1213.33	1083.33	1093.33	1030	1093.33
1140	1113.33	1083.33	1020	1080	1160	1036.67	1180	1100	1096.67	1013.33	1100
1163.33	1100	1073.33	1003.33	1026.67	1143.33	1040	1203.33	1116.67	1103.33	1013.33	1103.33
1180	1083.33	1046.67	1010	1053.33	1163.33	1053.33	1213.33	1093.33	1083.33	990	1110
1180	1076.67	1040	1006.67	1046.67	1153.33	1073.33	1203.33	1113.33	1110	1036.67	1120
1180	1080	1066.67	1026.67	1070	1143.33	1063.33	1246.67	1100	1086.67	1016.67	1120
1193.33	1090	1060	1016.67	1080	1116.67	1076.67	1280	1100	1096.67	1036.67	1113.33
1186.67	1123.33	1070	1020	1076.67	1143.33	1076.67	1253.33	1086.67	1056.67	1000	1116.67
1180	1110	1103.33	990	1073.33	1136.67	1073.33	1213.33	1076.67	1073.33	1010	1126.67
1173.33	1090	1206.67	1010	1086.67	1173.33	1086.67	1193.33	1090	1100	1016.67	1133.33
1170	1113.33	1073.33	1023.33	1076.67	1173.33	1093.33	1210	1076.67	1110	1016.67	1136.67
1180	1086.67	1116.67	1036.67	1090	1143.33	1100	1220	1100	1113.33	1010	1116.67
1206.67	1090	1073.33	1010	1076.67	1153.33	1110	1240	1093.33	1100	1033.33	1133.33
1206.67	1106.67	1136.67	1026.67	1093.33	1160	1103.33	1266.67	1090	1103.33	1023.33	1133.33
1183.33	1093.33	1086.67	1026.67	1080	1136.67	1093.33	1233.33	1076.67	1116.67	1023.33	1153.33
1220	1113.33	1036.67	1006.67	1073.33	1130	1100	1260	1060	1126.67	1010	1126.67
1173.33	1106.67	1110	1053.33	1086.67	1143.33	1090	1266.67	1073.33	1106.67	1006.67	1126.67
1176.67	1100	1123.33	1020	1056.67	1100	1116.67	1220	1066.67	1116.67	1043.33	1120
1183.33	1096.67	1086.67	1000	1076.67	1146.67	1076.67	1233.33	1063.33	1113.33	1013.33	1136.67
1166.67	1100	1063.33	1000	1076.67	1103.33	1090	1226.67	1063.33	1136.67	1016.67	1146.67
1183.33	1100	1060	1013.33	1063.33	1120	1116.67	1243.33	1073.33	1130	1020	1140
1160	1100	1130	1023.33	1056.67	1110	1160	1226.67	1046.67	1150	963.333	1133.33
1193.33	1086.67	1100	1036.67	1063.33	1126.67	1156.67	1216.67	1046.67	1113.33	983.333	1136.67
1146.67	1080	1063.33	1046.67	1056.67	1126.67	1143.33	1230	1026.67	1100	990	1150
1163.33	1086.67	1100	1016.67	1073.33	1190	1080	1270	1040	1113.33	986.667	1143.33
1150	1076.67	1116.67	1023.33	1043.33	1230	1023.33	1276.67	1053.33	1093.33	990	1130
1133.33	1096.67	1140	1016.67	1050	1196.67	1023.33	1280	1060	1040	1033.33	1130
1153.33	1090	1153.33	1023.33	1050	1206.67	1033.33	1270	1056.67	1050	986.667	1146.67
1126.67	1106.67	1143.33	1000	1056.67	1146.67	1056.67	1210	1083.33	1076.67	996.667	1140
1186.67	1096.67	1120	1033.33	1053.33	1143.33	1063.33	1210	1080	1116.67	1006.67	1136.67
1150	1086.67	1050	1033.33	1043.33	1126.67	1080	1210	1066.67	1090	1026.67	1130
1160	1066.67	1050	1033.33	1056.67	1120	1103.33	1230	1086.67	1093.33	1076.67	1146.67
1150	1083.33	1086.67	1053.33	1053.33	1120	1086.67	1223.33	1080	1103.33	1036.67	1143.33
1146.67	1110	1096.67	1013.33	1076.67	1126.67	1103.33	1266.67	1063.33	1080	1056.67	1126.67
1200	1113.33	1043.33	1006.67	1086.67	1120	1076.67	1256.67	1066.67	1103.33	1020	1140
1226.67	1123.33	1083.33	1003.33	1083.33	1136.67	1083.33	1243.33	1063.33	1100	1020	1116.67
1213.33	1156.67	1103.33	1010	1076.67	1106.67	1070	1256.67	1076.67	1103.33	1050	1126.67
1203.33	1163.33	1116.67	1010	1050	1130	1066.67	1240	1090	1100	1016.67	1113.33
1166.67	1163.33	1110	1020	1070	1180	1080	1240	1093.33	1096.67	1030	1126.67
1206.67	1140	1116.67	1020	1066.67	1143.33	1076.67	1246.67	1080	1110	1030	1126.67
1176.67	1060	1056.67	1013.33	1066.67	1103.33	1076.67	1230	1073.33	1120	1026.67	1140
1196.67	1070	1086.67	1026.67	1086.67	1130	1083.33	1223.33	1073.33	1096.67	1030	1136.67
1180	1096.67	1153.33	1086.67	1086.67	1140	1090	1246.67	1086.67	1113.33	1020	1143.33
1213.33	1116.67	1100	1060	1080	1120	1073.33	1246.67	1100	1133.33	1043.33	1143.33
1173.33	1100	1156.67	1063.33	1080	1170	1070	1260	1100	1126.67	1006.67	1126.67
1176.67	1130	1143.33	1056.67	1083.33	1183.33	1076.67	1260	1090	1106.67	1030	1140
1170	1110	1073.33	1060	1066.67	1210	1080	1243.33	1093.33	1083.33	1016.67	1143.33
1166.67	1113.33	1066.67	1033.33	1076.67	1200	1060	1270	1080	1120	1010	1143.33
1186.67	1120	1053.33	1010	1090	1213.33	1070	1253.33	1076.67	1123.33	1013.33	1123.33
1200	1120	1076.67	1016.67	1086.67	1210	1070	1296.67	1076.67	1106.67	1050	1150
1216.67	1130	1070	1033.33	1083.33	1180	1050	1300	1083.33	1073.33	996.667	1133.33
1166.67	1096.67	1083.33	1026.67	1076.67	1173.33	1050	1266.67	1083.33	1050	1036.67	1123.33
1180	1096.67	1063.33	1020	1066.67	1146.67	1076.67	1266.67	1086.67	1073.33	1036.67	1123.33
1170	1106.67	1080	1013.33	1066.67	1130	1096.67	1263.33	1080	1083.33	1023.33	1120
1126.67	1113.33	1046.67	1023.33	1043.33	1133.33	1126.67	1260	1056.67	1093.33	1006.67	1143.33
1130	1133.33	1076.67	1013.33	1073.33	1166.67	1136.67	1260	1080	1100	1046.67	1153.33
1143.33	1123.33	1096.67	1023.33	1053.33	1150	1120	1270	1076.67	1096.67	1030	1143.33
1140	1116.67	1126.67	1006.67	1070	1153.33	1073.33	1256.67	1066.67	1110	1026.67	1156.67
1160	1123.33	1143.33	1033.33	1076.67	1126.67	1033.33	1260	1070	1100	1030	1133.33
1153.33	1106.67	1076.67	1030	1106.67	1146.67	1023.33	1260	1060	1083.33	1026.67	1146.67
1150	1103.33	1046.67	1030	1123.33	1140	1056.67	1230	1070	1090	1040	1140
1140	1110	1063.33	1020	1033.33	1143.33	1040	1240	1073.33	1083.33	1036.67	1140
1156.67	1073.33	1063.33	1036.67	1086.67	1176.67	1056.67	1240	1076.67	1123.33	1040	1140
1190	1056.67	1113.33	1030	1066.67	1163.33	1056.67	1226.67	1086.67	1090	1043.33	1133.33
1150	1043.33	1063.33	1020	1070	1153.33	1083.33	1243.33	1096.67	1106.67	1056.67	1130
1170	1080	1093.33	1033.33	1050	1160	1086.67	1266.67	1086.67	1100	1016.67	1143.33
1153.33	1110	1090	1033.33	1040	1160	1080	1236.67	1086.67	1110	1046.67	1126.67
1140	1150	1153.33	1033.33	1060	1120	1070	1270	1100	1110	1026.67	1136.67
1200	1140	1056.67	1000	1100	1130	1080	1310	1106.67	1090	1043.33	1126.67
1190	1143.33	1106.67	993.333	1116.67	1106.67	1090	1283.33	1096.67	1110	1010	1126.67
1170	1133.33	1136.67	1026.67	1083.33	1120	1083.33	1306.67	1090	1083.33	1026.67	1120
1200	1106.67	1116.67	1023.33	1063.33	1113.33	1066.67	1310	1083.33	1076.67	1013.33	1120
1183.33	1116.67	1066.67	1026.67	1073.33	1073.33	1096.67	1330	1080	1096.67	1010	1116.67
1200	1083.33	1140	1010	1063.33	1096.67	1083.33	1313.33	1070	1123.33	986.667	1096.67
1150	1103.33	1130	1033.33	1066.67	1120	1100	1326.67	1066.67	1120	1020	1120
1176.67	1100	1130	1026.67	1090	1143.33	1090	1303.33	1076.67	1086.67	1050	1133.33
1203.33	1110	1120	1040	1103.33	1116.67	1100	1283.33	1066.67	1086.67	1046.67	1103.33
1193.33	1116.67	1133.33	1020	1050	1136.67	1080	1290	1073.33	1110	1160	1140
1190	1133.33	1093.33	1073.33	1026.67	1100	1083.33	1270	1060	1080	1163.33	1153.33
1176.67	1096.67	1070	1040	1056.67	1130	1096.67	1240	1096.67	1090	1136.67	1120
1170	1070	1060	1060	1053.33	1116.67	1103.33	1240	1106.67	1090	1070	1113.33
1193.33	1090	1073.33	1046.67	1046.67	1113.33	1106.67	1296.67	1093.33	1103.33	1056.67	1123.33
1216.67	1106.67	1100	993.333	1066.67	1140	1103.33	1300	1090	1103.33	1016.67	1106.67
1190	1136.67	1083.33	1006.67	1083.33	1136.67	1116.67	1346.67	1060	1063.33	1036.67	1143.33
1183.33	1116.67	1130	1020	1106.67	1156.67	1096.67	1320	1083.33	1060	1023.33	1130
1186.67	1123.33	1063.33	1036.67	1080	1130	1073.33	1233.33	1073.33	1100	1043.33	1126.67
1166.67	1080	1080	1023.33	1046.67	1146.67	1080	1200	1080	1080	1030	1176.67
1173.33	1096.67	1126.67	1016.67	1056.67	1160	1080	1246.67	1066.67	1066.67	1030	1220
1156.67	1103.33	1136.67	1036.67	1053.33	1146.67	1113.33	1280	1080	1080	1026.67	1190
1163.33	1073.33	1073.33	1020	1043.33	1133.33	1113.33	1270	1103.33	1096.67	1016.67	1160
1170	1073.33	1100	1050	1046.67	1150	1073.33	1266.67	1110	1053.33	1033.33	1160
1143.33	1083.33	1090	1030	1046.67	1156.67	1083.33	1243.33	1103.33	1100	1036.67	1160
1156.67	1083.33	1106.67	1040	1060	1153.33	1083.33	1250	1106.67	1066.67	1013.33	1156.67
1136.67	1056.67	1083.33	1006.67	1090	1156.67	1086.67	1226.67	1086.67	1060	1046.67	1156.67
1160	1070	1083.33	1046.67	1090	1133.33	1120	1280	1090	1093.33	1060	1150
1186.67	1066.67	1063.33	1006.67	1093.33	1146.67	1160	1300	1090	1083.33	1040	1150
1146.67	1080	1083.33	1026.67	1076.67	1100	1153.33	1316.67	1090	1090	1046.67	1140
1170	1056.67	1096.67	1013.33	1050	1156.67	1136.67	1280	1103.33	1076.67	1056.67	1153.33
1170	1076.67	1096.67	1046.67	1050	1173.33	1020	1243.33	1100	1076.67	1026.67	1160
1160	1110	1086.67	1030	1056.67	1153.33	1006.67	1226.67	1086.67	1100	1056.67	1163.33
1180	1126.67	1090	1030	1090	1176.67	1010	1246.67	1100	1100	1020	1173.33
1180	1143.33	1046.67	1040	1030	1146.67	1033.33	1313.33	1096.67	1110	1013.33	1170
1176.67	1136.67	1056.67	1023.33	1080	1153.33	1053.33	1300	1130	1090	1030	1146.67
1156.67	1090	1130	1020	1090	1123.33	1086.67	1260	1110	1020	1006.67	1146.67
1166.67	1063.33	1093.33	1020	1073.33	1140	1083.33	1210	1093.33	1086.67	1010	1133.33
1140	1056.67	1076.67	1030	1060	1120	1103.33	1200	1106.67	1066.67	1010	1130
1113.33	1083.33	1063.33	1020	1063.33	1143.33	1103.33	1220	1093.33	1076.67	1026.67	1120
1093.33	1080	1023.33	1030	1070	1163.33	1103.33	1203.33	1100	1063.33	1033.33	1130
1086.67	1050	1036.67	1060	1070	1203.33	1073.33	1223.33	1100	1086.67	1010	1136.67
1136.67	1060	1056.67	1063.33	1070	1206.67	1073.33	1260	1086.67	1100	1040	1143.33
1136.67	1050	1060	1080	1063.33	1176.67	1073.33	1263.33	1083.33	1076.67	1120	1136.67
1140	1070	1043.33	1053.33	1043.33	1180	1033.33	1283.33	1066.67	1096.67	1096.67	1143.33
1116.67	1090	1040	1036.67	1053.33	1126.67	1050	1246.67	1076.67	1100	1043.33	1150
1126.67	1090	1076.67	1036.67	1036.67	1130	1050	1233.33	1083.33	1130	1090	1146.67
1140	1083.33	1083.33	1056.67	1040	1150	1076.67	1220	1040	1100	1046.67	1143.33
1100	1110	1070	1050	1046.67	1173.33	1090	1230	1040	1096.67	1036.67	1140
1160	1090	1060	1040	1066.67	1133.33	1050	1220	1040	1103.33	1046.67	1140
1183.33	1086.67	1046.67	1000	1040	1133.33	1053.33	1250	1033.33	1106.67	1006.67	1160
1203.33	1100	1040	993.333	1066.67	1173.33	1050	1236.67	1043.33	1096.67	1060	1170
1193.33	1090	1090	1013.33	1063.33	1150	1030	1246.67	1090	1103.33	1020	1160
1158.58	1099.45	1089.71	1023.68	1078.32	1142.3	1081.34	1249.93	1081.84	1107.14	1037.75	1130.78
25.9836	25.9806	31.2765	20.7718	23.1487	28.8718	28.3301	35.6703	18.8716	26.7767	25.3688	23.2893
-23.3333	-30	20	13.3333	10	20	3.33333	20	3.33333	-26.6667	6.66667	-6.66667
-36.6667	-16.6667	-43.3333	-13.3333	0	-30	33.3333	26.6667	-6.66667	10	-10	6.66667
0	-30	20	10	-26.6667	46.6667	0	-33.3333	6.66667	-30	0	-10
-6.66667	-3.33333	6.66667	0	20	-23.3333	20	-20	10	0	6.66667	13.3333
26.6667	20	40	-10	-20	6.66667	-3.33333	16.6667	3.33333	-10	6.66667	16.6667
6.66667	13.3333	0	3.33333	0	-16.6667	-10	-20	3.33333	16.6667	-13.3333	-26.6667
10	-10	-33.3333	0	-13.3333	-16.6667	0	-30	-13.3333	-10	-6.66667	33.3333
-13.3333	23.3333	20	30	-3.33333	16.6667	3.33333	-3.33333	6.66667	10	-13.3333	-30
-16.6667	-13.3333	-3.33333	-10	20	-6.66667	10	13.3333	26.6667	-10	36.6667	10
0	3.33333	-6.66667	0	-10	-3.33333	-6.66667	36.6667	23.3333	-10	-23.3333	-10
13.3333	-6.66667	-20	-6.66667	10	-3.33333	6.66667	3.33333	0	13.3333	6.66667	0
-26.6667	3.33333	20	16.6667	-10	10	-13.3333	33.3333	-6.66667	-23.3333	10	3.33333
46.6667	-6.66667	-10	-13.3333	43.3333	-13.3333	3.33333	-23.3333	-6.66667	13.3333	3.33333	16.6667
-46.6667	13.3333	-26.6667	0	3.33333	30	-6.66667	-30	-13.3333	20	0	3.33333
-3.33333	3.33333	26.6667	-23.3333	-26.6667	-30	6.66667	-6.66667	0	6.66667	-26.6667	-23.3333
-6.66667	-16.6667	-23.3333	16.6667	0	30	-6.66667	3.33333	6.66667	13.3333	30	-3.33333
50	10	26.6667	0	-10	-6.66667	0	13.3333	0	0	-6.66667	6.66667
10	-6.66667	-13.3333	0	-6.66667	-13.3333	0	16.6667	-13.3333	-36.6667	-33.3333	10
-23.3333	-13.3333	46.6667	3.33333	0	3.33333	-6.66667	33.3333	-10	10	16.6667	10
-26.6667	20	3.33333	6.66667	-3.33333	-13.3333	-3.33333	26.6667	16.6667	23.3333	33.3333	-33.3333
6.66667	20	-63.3333	-13.3333	16.6667	33.3333	-3.33333	-3.33333	-3.33333	-13.3333	-23.3333	23.3333
0	16.6667	40	-6.66667	16.6667	-33.3333	0	-46.6667	13.3333	-10	-10	-6.66667
30	-46.6667	-10	16.6667	-3.33333	10	16.6667	-6.66667	-16.6667	16.6667	-16.6667	3.33333
-20	36.6667	6.66667	-6.66667	36.6667	-16.6667	6.66667	-20	-13.3333	16.6667	26.6667	26.6667
-10	13.3333	-3.33333	6.66667	6.66667	13.3333	-6.66667	33.3333	3.33333	13.3333	-23.3333	-50
0	-6.66667	13.3333	-10	-33.3333	-3.33333	30	-6.66667	13.3333	23.3333	23.3333	-10
-13.3333	-3.33333	13.3333	6.66667	10	6.66667	16.6667	23.3333	16.6667	3.33333	-6.66667	30
43.3333	40	-53.3333	-23.3333	0	0	10	3.33333	-16.6667	6.66667	0	-6.66667
-33.3333	-13.3333	-26.6667	10	-26.6667	0	0	-30	0	10	10	6.66667
13.3333	-10	53.3333	0	-10	-30	-3.33333	-26.6667	20	-56.6667	-16.6667	-23.3333
10	30	0	3.33333	30	33.3333	3.33333	-56.6667	-3.33333	-23.3333	16.6667	3.33333
-6.66667	-3.33333	33.3333	-13.3333	-10	-3.33333	-16.6667	-10	-13.3333	-10	-16.6667	-13.3333
-20	-16.6667	-43.3333	3.33333	-40	6.66667	20	50	13.3333	16.6667	13.3333	0
-13.3333	-16.6667	70	26.6667	-13.3333	-10	-26.6667	50	-13.3333	-13.3333	-13.3333	30
56.6667	-3.33333	-86.6667	-20	20	33.3333	20	33.3333	6.66667	-13.3333	-6.66667	-10
-40	-16.6667	40	10	0	-6.66667	-16.6667	13.3333	-16.6667	20	20	30
26.6667	13.3333	20	-13.3333	26.6667	-6.66667	-20	60	0	6.66667	-36.6667	-33.3333
23.3333	-30	-23.3333	0	16.6667	-30	0	-73.3333	16.6667	43.3333	3.33333	13.3333
0	13.3333	-16.6667	-10	13.3333	40	0	-83.3333	-13.3333	-20	16.6667	-6.66667
23.3333	0	53.3333	26.6667	-23.3333	10	10	-20	-3.33333	3.33333	10	30
10	-20	0	-26.6667	3.33333	-90	-13.3333	30	3.33333	-20	-36.6667	0
-26.6667	20	-43.3333	36.6667	-3.33333	-20	16.6667	50	3.33333	23.3333	46.6667	0
26.6667	3.33333	-33.3333	-3.33333	-6.66667	36.6667	16.6667	16.6667	-13.3333	0	-13.3333	10
-73.3333	-23.3333	10	-13.3333	-3.33333	-3.33333	-23.3333	-26.6667	13.3333	-36.6667	-13.3333	-20
40	16.6667	23.3333	6.66667	40	23.3333	13.3333	10	0	-3.33333	0	16.6667
-16.6667	6.66667	-53.3333	0	-30	-3.33333	3.33333	0	0	-13.3333	3.33333	0
3.33333	-20	-20	-20	-3.33333	10	-16.6667	0	-3.33333	-10	3.33333	-16.6667
26.6667	10	10	-16.6667	3.33333	30	10	-6.66667	13.3333	10	3.33333	6.66667
-26.6667	-13.3333	-20	-23.3333	13.3333	23.3333	26.6667	-3.33333	-33.3333	36.6667	10	-10
-33.3333	-3.33333	40	20	-20	-16.6667	16.6667	6.66667	6.66667	30	0	16.6667
40	6.66667	-10	3.33333	-30	-13.3333	6.66667	-6.66667	6.66667	-16.6667	0	-6.66667
-20	3.33333	36.6667	0	20	-23.3333	-3.33333	-10	-10	26.6667	-13.3333	6.66667
-13.3333	13.3333	-10	0	13.3333	-16.6667	-46.6667	-30	-10	3.33333	-6.66667	10
-3.33333	-20	6.66667	-6.66667	3.33333	-56.6667	-60	60	13.3333	6.66667	23.3333	-6.66667
43.3333	-10	-3.33333	13.3333	13.3333	36.6667	-16.6667	30	-3.33333	0	13.3333	0
-3.33333	13.3333	-13.3333	-26.6667	-10	-40	26.6667	23.3333	10	-36.6667	43.3333	0
6.66667	0	-13.3333	13.3333	3.33333	23.3333	-13.3333	3.33333	0	30	-26.6667	3.33333
-6.66667	-16.6667	-20	0	-33.3333	26.6667	23.3333	-130	0	-16.6667	-26.6667	3.33333
3.33333	-13.3333	26.6667	40	-30	36.6667	-3.33333	3.33333	13.3333	-10	-16.6667	-6.66667
-3.33333	0	-3.33333	23.3333	33.3333	0	16.6667	16.6667	6.66667	-23.3333	20	-10
13.3333	20	23.3333	6.66667	-13.3333	-13.3333	16.6667	6.66667	-13.3333	26.6667	-33.3333	16.6667
-16.6667	3.33333	-13.3333	-20	30	-10	-3.33333	-13.3333	6.66667	-13.3333	23.3333	3.33333
13.3333	-16.6667	-6.66667	-13.3333	-13.3333	10	33.3333	60	-3.33333	0	-23.3333	-10
-10	13.3333	23.3333	-3.33333	-53.3333	3.33333	-10	-16.6667	-3.33333	13.3333	-6.66667	0
-26.6667	-16.6667	10	-26.6667	10	-30	-6.66667	26.6667	20	-23.3333	20	16.6667
-20	30	-16.6667	3.33333	13.3333	13.3333	-3.33333	-20	-10	-10	-3.33333	-6.66667
33.3333	-13.3333	-16.6667	-6.66667	0	6.66667	-30	0	10	-23.3333	-16.6667	-13.3333
0	6.66667	43.3333	-10	-3.33333	-16.6667	-6.66667	0	-6.66667	20	33.3333	16.6667
10	-23.3333	-30	20	-10	23.3333	3.33333	-16.6667	23.3333	0	-26.6667	-3.33333
10	-10	6.66667	26.6667	30	-50	-3.33333	33.3333	20	-16.6667	13.3333	-6.66667
-3.33333	0	-33.3333	10	-26.6667	16.6667	0	10	-23.3333	16.6667	-6.66667	-13.3333
-26.6667	13.3333	46.6667	-6.66667	30	13.3333	30	-3.33333	10	-16.6667	-20	13.3333
-6.66667	6.66667	6.66667	6.66667	-3.33333	-6.66667	-13.3333	23.3333	-13.3333	13.3333	16.6667	-26.6667
36.6667	-26.6667	-20	0	-30	-23.3333	6.66667	-26.6667	-6.66667	-6.66667	-6.66667	26.6667
0	30	-6.66667	-23.3333	13.3333	20	10	-50	-10	26.6667	-3.33333	-13.3333
-16.6667	-30	10	3.33333	20	13.3333	3.33333	-26.6667	-10	-23.3333	26.6667	20
16.6667	10	-63.3333	-10	-23.3333	-16.6667	-16.6667	-30	16.6667	26.6667	-6.66667	-16.6667
-26.6667	36.6667	50	26.6667	23.3333	0	-23.3333	20	-13.3333	-3.33333	-16.6667	16.6667
0	-3.33333	-3.33333	-30	-10	33.3333	-23.3333	13.3333	-6.66667	16.6667	20	-3.33333
43.3333	-10	0	13.3333	20	-23.3333	43.3333	63.3333	10	-20	-16.6667	-3.33333
-36.6667	36.6667	-16.6667	0	-36.6667	-6.66667	-20	36.6667	-13.3333	13.3333	0	6.66667
13.3333	-20	10	-20	3.33333	20	6.66667	-13.3333	6.66667	-13.3333	-13.3333	6.66667
3.33333	3.33333	33.3333	6.66667	46.6667	-50	6.66667	-66.6667	0	33.3333	23.3333	3.33333
-26.6667	0	-30	-13.3333	-20	6.66667	-3.33333	-46.6667	10	-3.33333	-20	-13.3333
53.3333	0	-16.6667	6.66667	-13.3333	16.6667	3.33333	103.333	-10	-36.6667	-3.33333	-6.66667
-23.3333	10	-33.3333	-10	3.33333	3.33333	30	10	20	10	0	23.3333
-3.33333	16.6667	53.3333	30	13.3333	-16.6667	10	-10	20	-10	-6.66667	0
0	13.3333	-3.33333	-20	-10	16.6667	-23.3333	-26.6667	-6.66667	3.33333	-3.33333	53.3333
0	-13.3333	0	-20	13.3333	-10	13.3333	-56.6667	-26.6667	-33.3333	23.3333	-16.6667
-20	13.3333	23.3333	33.3333	13.3333	10	-20	-10	6.66667	30	-3.33333	3.33333
36.6667	-33.3333	-30	-16.6667	-23.3333	6.66667	-3.33333	20	-3.33333	-43.3333	10	-16.6667
-3.33333	33.3333	23.3333	3.33333	53.3333	-10	-30	86.6667	6.66667	36.6667	-13.3333	3.33333
-23.3333	-16.6667	16.6667	20	-23.3333	6.66667	10	-23.3333	6.66667	-16.6667	-6.66667	-16.6667
20	-63.3333	-16.6667	-10	0	-10	-10	20	-3.33333	-3.33333	3.33333	-6.66667
-20	20	3.33333	20	-16.6667	-6.66667	-10	-6.66667	-3.33333	20	20	10
6.66667	10	-60	-20	-6.66667	6.66667	6.66667	26.6667	16.6667	-36.6667	-6.66667	-10
-16.6667	20	16.6667	-20	23.3333	20	-3.33333	-3.33333	10	16.6667	-20	10
33.3333	-16.6667	26.6667	26.6667	13.3333	43.3333	16.6667	-40	6.66667	-20	6.66667	-13.3333
-10	13.3333	23.3333	-33.3333	-16.6667	30	66.6667	-30	-30	26.6667	26.6667	-20
-3.33333	10	-20	23.3333	-16.6667	-23.3333	40	20	33.3333	0	-30	-10
-26.6667	-13.3333	13.3333	0	10	-43.3333	-63.3333	-10	-30	3.33333	10	6.66667
16.6667	10	-33.3333	-6.66667	-13.3333	0	-3.33333	16.6667	6.66667	3.33333	16.6667	0
-20	10	16.6667	-3.33333	6.66667	-3.33333	-20	26.6667	-20	-6.66667	-6.66667	0
23.3333	-3.33333	-6.66667	0	13.3333	60	-26.6667	-16.6667	-13.3333	0	-3.33333	20
-3.33333	-3.33333	13.3333	-16.6667	-20	-40	23.3333	20	0	0	-3.33333	0
10	-26.6667	-26.6667	16.6667	16.6667	20	-3.33333	-16.6667	20	56.6667	-3.33333	20
-3.33333	3.33333	-13.3333	0	-6.66667	-3.33333	13.3333	-30	0	-40	13.3333	-13.3333
-30	13.3333	30	0	-6.66667	16.6667	-6.66667	-40	-10	20	16.6667	3.33333
16.6667	73.3333	-23.3333	6.66667	0	-13.3333	-3.33333	6.66667	-6.66667	-23.3333	-3.33333	-3.33333
-13.3333	-83.3333	26.6667	-23.3333	-13.3333	13.3333	6.66667	-10	23.3333	10	-23.3333	-10
-6.66667	26.6667	-33.3333	6.66667	0	-20	6.66667	53.3333	-20	-10	26.6667	-6.66667
23.3333	16.6667	-46.6667	16.6667	0	-3.33333	10	10	0	26.6667	-16.6667	-3.33333
-6.66667	0	53.3333	-6.66667	3.33333	3.33333	-23.3333	3.33333	23.3333	6.66667	33.3333	16.6667
-16.6667	13.3333	-6.66667	10	-6.66667	-26.6667	6.66667	-6.66667	-10	-3.33333	-26.6667	0
6.66667	-6.66667	-6.66667	-13.3333	33.3333	16.6667	13.3333	-6.66667	26.6667	-16.6667	-30	-13.3333
10	6.66667	26.6667	23.3333	-3.33333	23.3333	0	70	16.6667	16.6667	46.6667	16.6667
-33.3333	-46.6667	-13.3333	-20	-10	-26.6667	-6.66667	-63.3333	-13.3333	-50	-16.6667	-26.6667
13.3333	-63.3333	16.6667	-46.6667	16.6667	40	26.6667	-46.6667	-3.33333	-30	-3.33333	26.6667
20	10	-23.3333	40	-13.3333	-10	-23.3333	13.3333	-26.6667	23.3333	-26.6667	-23.3333
3.33333	20	3.33333	-60	-6.66667	-6.66667	13.3333	-13.3333	-13.3333	-20	33.3333	10
6.66667	10	-23.3333	36.6667	6.66667	6.66667	-13.3333	23.3333	0	13.3333	-26.6667	6.66667
-26.6667	10	60	53.3333	16.6667	-10	16.6667	30	3.33333	-6.66667	10	10
6.66667	-23.3333	-10	-16.6667	0	-10	0	-16.6667	6.66667	16.6667	20	-16.6667
3.33333	46.6667	-43.3333	-26.6667	0	16.6667	-6.66667	-6.66667	-3.33333	16.6667	-16.6667	10
43.3333	-10	30	0	13.3333	6.66667	-10	13.3333	-3.33333	-43.3333	-30	-16.6667
-10	-16.6667	13.3333	-10	-30	-23.3333	33.3333	-13.3333	3.33333	30	16.6667	-3.33333
13.3333	3.33333	10	13.3333	-20	-6.66667	-53.3333	-23.3333	-20	10	16.6667	23.3333
-50	33.3333	20	-20	0	13.3333	-6.66667	-6.66667	-13.3333	16.6667	-23.3333	13.3333
0	6.66667	-30	40	-20	-3.33333	-6.66667	0	30	-26.6667	13.3333	-16.6667
3.33333	-13.3333	10	-20	-10	-10	26.6667	-10	-20	6.66667	-10	-3.33333
10	0	-10	16.6667	16.6667	16.6667	-3.33333	10	-3.33333	30	0	-13.3333
-6.66667	-20	40	-6.66667	10	13.3333	0	26.6667	-3.33333	-26.6667	-33.3333	-10
13.3333	3.33333	-3.33333	10	-10	-16.6667	-20	-46.6667	3.33333	13.3333	36.6667	10
3.33333	-6.66667	-36.6667	10	0	16.6667	-23.3333	30	3.33333	-20	16.6667	-26.6667
16.6667	6.66667	3.33333	23.3333	-10	0	0	-6.66667	30	-6.66667	-23.3333	-3.33333
-10	-3.33333	-23.3333	-16.6667	20	0	3.33333	-10	-10	3.33333	10	-10
-26.6667	13.3333	23.3333	-6.66667	10	-13.3333	-6.66667	-33.3333	16.6667	3.33333	-16.6667	6.66667
23.3333	-13.3333	-10	-16.6667	-53.3333	-16.6667	3.33333	23.3333	16.6667	6.66667	0	3.33333
16.6667	-16.6667	-26.6667	6.66667	26.6667	20	13.3333	10	-23.3333	-20	-23.3333	6.66667
0	-6.66667	-6.66667	-3.33333	-6.66667	-10	20	-10	20	26.6667	46.6667	10
0	3.33333	26.6667	20	23.3333	-10	-10	43.3333	-13.3333	-23.3333	-20	0
13.3333	10	-6.66667	-10	10	-26.6667	13.3333	33.3333	0	10	20	-6.66667
-6.66667	33.3333	10	3.33333	-3.33333	26.6667	0	-26.6667	-13.3333	-40	-36.6667	3.33333
-6.66667	-13.3333	33.3333	-30	-3.33333	-6.66667	-3.33333	-40	-10	16.6667	10	10
-6.66667	-20	103.333	20	13.3333	36.6667	13.3333	-20	13.3333	26.6667	6.66667	6.66667
-3.33333	23.3333	-133.333	13.3333	-10	0	6.66667	16.6667	-13.3333	10	0	3.33333
10	-26.6667	43.3333	13.3333	13.3333	-30	6.66667	10	23.3333	3.33333	-6.66667	-20
26.6667	3.33333	-43.3333	-26.6667	-13.3333	10	10	20	-6.66667	-13.3333	23.3333	16.6667
0	16.6667	63.3333	16.6667	16.6667	6.66667	-6.66667	26.6667	-3.33333	3.33333	-10	0
-23.3333	-13.3333	-50	0	-13.3333	-23.3333	-10	-33.3333	-13.3333	13.3333	0	20
36.6667	20	-50	-20	-6.66667	-6.66667	6.66667	26.6667	-16.6667	10	-13.3333	-26.6667
-46.6667	-6.66667	73.3333	46.6667	13.3333	13.3333	-10	6.66667	13.3333	-20	-3.33333	0
3.33333	-6.66667	13.3333	-33.3333	-30	-43.3333	26.6667	-46.6667	-6.66667	10	36.6667	-6.66667
6.66667	-3.33333	-36.6667	-20	20	46.6667	-40	13.3333	-3.33333	-3.33333	-30	16.6667
-16.6667	3.33333	-23.3333	0	0	-43.3333	13.3333	-6.66667	0	23.3333	3.33333	10
16.6667	0	-3.33333	13.3333	-13.3333	16.6667	26.6667	16.6667	10	-6.66667	3.33333	-6.66667
-23.3333	0	70	10	-6.66667	-10	43.3333	-16.6667	-26.6667	20	-56.6667	-6.66667
33.3333	-13.3333	-30	13.3333	6.66667	16.6667	-3.33333	-10	0	-36.6667	20	3.33333
-46.6667	-6.66667	-36.6667	10	-6.66667	0	-13.3333	13.3333	-20	-13.3333	6.66667	13.3333
16.6667	6.66667	36.6667	-30	16.6667	63.3333	-63.3333	40	13.3333	13.3333	-3.33333	-6.66667
-13.3333	-10	16.6667	6.66667	-30	40	-56.6667	6.66667	13.3333	-20	3.33333	-13.3333
-16.6667	20	23.3333	-6.66667	6.66667	-33.3333	0	3.33333	6.66667	-53.3333	43.3333	0
20	-6.66667	13.3333	6.66667	0	10	10	-10	-3.33333	10	-46.6667	16.6667
-26.6667	16.6667	-10	-23.3333	6.66667	-60	23.3333	-60	26.6667	26.6667	10	-6.66667
60	-10	-23.3333	33.3333	-3.33333	-3.33333	6.66667	0	-3.33333	40	10	-3.33333
-36.6667	-10	-70	0	-10	-16.6667	16.6667	0	-13.3333	-26.6667	20	-6.66667
10	-20	0	0	13.3333	-6.66667	23.3333	20	20	3.33333	50	16.6667
-10	16.6667	36.6667	20	-3.33333	0	-16.6667	-6.66667	-6.66667	10	-40	-3.33333
-3.33333	26.6667	10	-40	23.3333	6.66667	16.6667	43.3333	-16.6667	-23.3333	20	-16.6667
53.3333	3.33333	-53.3333	-6.66667	10	-6.66667	-26.6667	-10	3.33333	23.3333	-36.6667	13.3333
26.6667	10	40	-3.33333	-3.33333	16.6667	6.66667	-13.3333	-3.33333	-3.33333	0	-23.3333
-13.3333	33.3333	20	6.66667	-6.66667	-30	-13.3333	13.3333	13.3333	3.33333	30	10
-10	6.66667	13.3333	0	-26.6667	23.3333	-3.33333	-16.6667	13.3333	-3.33333	-33.3333	-13.3333
-36.6667	0	-6.66667	10	20	50	13.3333	0	3.33333	-3.33333	13.3333	13.3333
40	-23.3333	6.66667	0	-3.33333	-36.6667	-3.33333	6.66667	-13.3333	13.3333	0	0
-30	-80	-60	-6.66667	0	-40	0	-16.6667	-6.66667	10	-3.33333	13.3333
20	10	30	13.3333	20	26.6667	6.66667	-6.66667	0	-23.3333	3.33333	-3.33333
-16.6667	26.6667	66.6667	60	0	10	6.66667	23.3333	13.3333	16.6667	-10	6.66667
33.3333	20	-53.3333	-26.6667	-6.66667	-20	-16.6667	0	13.3333	20	23.3333	0
-40	-16.6667	56.6667	3.33333	0	50	-3.33333	13.3333	0	-6.66667	-36.6667	-16.6667
3.33333	30	-13.3333	-6.66667	3.33333	13.3333	6.66667	0	-10	-20	23.3333	13.3333
-6.66667	-20	-70	3.33333	-16.6667	26.6667	3.33333	-16.6667	3.33333	-23.3333	-13.3333	3.33333
-3.33333	3.33333	-6.66667	-26.6667	10	-10	-20	26.6667	-13.3333	36.6667	-6.66667	0
20	6.66667	-13.3333	-23.3333	13.3333	13.3333	10	-16.6667	-3.33333	3.33333	3.33333	-20
13.3333	0	23.3333	6.66667	-3.33333	-3.33333	0	43.3333	0	-16.6667	36.6667	26.6667
16.6667	10	-6.66667	16.6667	-3.33333	-30	-20	3.33333	6.66667	-33.3333	-53.3333	-16.6667
-50	-33.3333	13.3333	-6.66667	-6.66667	-6.66667	0	-33.3333	0	-23.3333	40	-10
13.3333	0	-20	-6.66667	-10	-26.6667	26.6667	0	3.33333	23.3333	0	0
-10	10	16.6667	-6.66667	0	-16.6667	20	-3.33333	-6.66667	10	-13.3333	-3.33333
-43.3333	6.66667	-33.3333	10	-23.3333	3.33333	30	-3.33333	-23.3333	10	-16.6667	23.3333
3.33333	20	30	-10	30	33.3333	10	0	23.3333	6.66667	40	10
13.3333	-10	20	10	-20	-16.6667	-16.6667	10	-3.33333	-3.33333	-16.6667	-10
-3.33333	-6.66667	30	-16.6667	16.6667	3.33333	-46.6667	-13.3333	-10	13.3333	-3.33333	13.3333
20	6.66667	16.6667	26.6667	6.66667	-26.6667	-40	3.33333	3.33333	-10	3.33333	-23.3333
-6.66667	-16.6667	-66.6667	-3.33333	30	20	-10	0	-10	-16.6667	-3.33333	13.3333
-3.33333	-3.33333	-30	0	16.6667	-6.66667	33.3333	-30	10	6.66667	13.3333	-6.66667
-10	6.66667	16.6667	-10	-90	3.33333	-16.6667	10	3.33333	-6.66667	-3.33333	0
16.6667	-36.6667	0	16.6667	53.3333	33.3333	16.6667	0	3.33333	40	3.33333	0
[truncated: 59 more rows]

[truncated: 6 more sheets: ASYN iso, ASYN CV 0.5%, ASYN CV 1%, ASYN CV 1.5%, ASYN CV 2%, PWS]
