# Supplementary material for: Persistent Fluctuations in Stride Intervals under Fractal Auditory Stimulation
Source: PLoS One. 2014 Mar 20;9(3):e91949. doi: 10.1371/journal.pone.0091949 (PMC3961269; doi:10.1371/journal.pone.0091949)
Supplement: Data S1 — Time series from Experiment 1 and Experiment 2 (.xls files). Each sheet correspond to a particular condition for a particular variable (for example : in the file « data_expe1_multipleCV », the sheet ISI CV 1% corresponds to stride-time series of participants in the condition CV = 1% in Experiment 1). Each column corresponds to an individual participant. (ZIP) [file pone.0091949.s004.zip › data_expe2_multipleHurst.xls]

## Sheet: IOI iso
1270	1090	1210	1130	1020	1240	1175	1200	1175	1020	1200	1050
1270	1090	1210	1130	1020	1240	1175	1200	1175	1020	1200	1050
1270	1090	1210	1130	1020	1240	1175	1200	1175	1020	1200	1050
1270	1090	1210	1130	1020	1240	1175	1200	1175	1020	1200	1050
1270	1090	1210	1130	1020	1240	1175	1200	1175	1020	1200	1050
1270	1090	1210	1130	1020	1240	1175	1200	1175	1020	1200	1050
1270	1090	1210	1130	1020	1240	1175	1200	1175	1020	1200	1050
1270	1090	1210	1130	1020	1240	1175	1200	1175	1020	1200	1050
1270	1090	1210	1130	1020	1240	1175	1200	1175	1020	1200	1050
1270	1090	1210	1130	1020	1240	1175	1200	1175	1020	1200	1050
1270	1090	1210	1130	1020	1240	1175	1200	1175	1020	1200	1050
1270	1090	1210	1130	1020	1240	1175	1200	1175	1020	1200	1050
1270	1090	1210	1130	1020	1240	1175	1200	1175	1020	1200	1050
1270	1090	1210	1130	1020	1240	1175	1200	1175	1020	1200	1050
1270	1090	1210	1130	1020	1240	1175	1200	1175	1020	1200	1050
1270	1090	1210	1130	1020	1240	1175	1200	1175	1020	1200	1050
1270	1090	1210	1130	1020	1240	1175	1200	1175	1020	1200	1050
1270	1090	1210	1130	1020	1240	1175	1200	1175	1020	1200	1050
1270	1090	1210	1130	1020	1240	1175	1200	1175	1020	1200	1050
1270	1090	1210	1130	1020	1240	1175	1200	1175	1020	1200	1050
1270	1090	1210	1130	1020	1240	1175	1200	1175	1020	1200	1050
1270	1090	1210	1130	1020	1240	1175	1200	1175	1020	1200	1050
1270	1090	1210	1130	1020	1240	1175	1200	1175	1020	1200	1050
1270	1090	1210	1130	1020	1240	1175	1200	1175	1020	1200	1050
1270	1090	1210	1130	1020	1240	1175	1200	1175	1020	1200	1050
1270	1090	1210	1130	1020	1240	1175	1200	1175	1020	1200	1050
1270	1090	1210	1130	1020	1240	1175	1200	1175	1020	1200	1050
1270	1090	1210	1130	1020	1240	1175	1200	1175	1020	1200	1050
1270	1090	1210	1130	1020	1240	1175	1200	1175	1020	1200	1050
1270	1090	1210	1130	1020	1240	1175	1200	1175	1020	1200	1050
1270	1090	1210	1130	1020	1240	1175	1200	1175	1020	1200	1050
1270	1090	1210	1130	1020	1240	1175	1200	1175	1020	1200	1050
1270	1090	1210	1130	1020	1240	1175	1200	1175	1020	1200	1050
1270	1090	1210	1130	1020	1240	1175	1200	1175	1020	1200	1050
1270	1090	1210	1130	1020	1240	1175	1200	1175	1020	1200	1050
1270	1090	1210	1130	1020	1240	1175	1200	1175	1020	1200	1050
1270	1090	1210	1130	1020	1240	1175	1200	1175	1020	1200	1050
1270	1090	1210	1130	1020	1240	1175	1200	1175	1020	1200	1050
1270	1090	1210	1130	1020	1240	1175	1200	1175	1020	1200	1050
1270	1090	1210	1130	1020	1240	1175	1200	1175	1020	1200	1050
1270	1090	1210	1130	1020	1240	1175	1200	1175	1020	1200	1050
1270	1090	1210	1130	1020	1240	1175	1200	1175	1020	1200	1050
1270	1090	1210	1130	1020	1240	1175	1200	1175	1020	1200	1050
1270	1090	1210	1130	1020	1240	1175	1200	1175	1020	1200	1050
1270	1090	1210	1130	1020	1240	1175	1200	1175	1020	1200	1050
1270	1090	1210	1130	1020	1240	1175	1200	1175	1020	1200	1050
1270	1090	1210	1130	1020	1240	1175	1200	1175	1020	1200	1050
1270	1090	1210	1130	1020	1240	1175	1200	1175	1020	1200	1050
1270	1090	1210	1130	1020	1240	1175	1200	1175	1020	1200	1050
1270	1090	1210	1130	1020	1240	1175	1200	1175	1020	1200	1050
1270	1090	1210	1130	1020	1240	1175	1200	1175	1020	1200	1050
1270	1090	1210	1130	1020	1240	1175	1200	1175	1020	1200	1050
1270	1090	1210	1130	1020	1240	1175	1200	1175	1020	1200	1050
1270	1090	1210	1130	1020	1240	1175	1200	1175	1020	1200	1050
1270	1090	1210	1130	1020	1240	1175	1200	1175	1020	1200	1050
1270	1090	1210	1130	1020	1240	1175	1200	1175	1020	1200	1050
1270	1090	1210	1130	1020	1240	1175	1200	1175	1020	1200	1050
1270	1090	1210	1130	1020	1240	1175	1200	1175	1020	1200	1050
1270	1090	1210	1130	1020	1240	1175	1200	1175	1020	1200	1050
1270	1090	1210	1130	1020	1240	1175	1200	1175	1020	1200	1050
1270	1090	1210	1130	1020	1240	1175	1200	1175	1020	1200	1050
1270	1090	1210	1130	1020	1240	1175	1200	1175	1020	1200	1050
1270	1090	1210	1130	1020	1240	1175	1200	1175	1020	1200	1050
1270	1090	1210	1130	1020	1240	1175	1200	1175	1020	1200	1050
1270	1090	1210	1130	1020	1240	1175	1200	1175	1020	1200	1050
1270	1090	1210	1130	1020	1240	1175	1200	1175	1020	1200	1050
1270	1090	1210	1130	1020	1240	1175	1200	1175	1020	1200	1050
1270	1090	1210	1130	1020	1240	1175	1200	1175	1020	1200	1050
1270	1090	1210	1130	1020	1240	1175	1200	1175	1020	1200	1050
1270	1090	1210	1130	1020	1240	1175	1200	1175	1020	1200	1050
1270	1090	1210	1130	1020	1240	1175	1200	1175	1020	1200	1050
1270	1090	1210	1130	1020	1240	1175	1200	1175	1020	1200	1050
1270	1090	1210	1130	1020	1240	1175	1200	1175	1020	1200	1050
1270	1090	1210	1130	1020	1240	1175	1200	1175	1020	1200	1050
1270	1090	1210	1130	1020	1240	1175	1200	1175	1020	1200	1050
1270	1090	1210	1130	1020	1240	1175	1200	1175	1020	1200	1050
1270	1090	1210	1130	1020	1240	1175	1200	1175	1020	1200	1050
1270	1090	1210	1130	1020	1240	1175	1200	1175	1020	1200	1050
1270	1090	1210	1130	1020	1240	1175	1200	1175	1020	1200	1050
1270	1090	1210	1130	1020	1240	1175	1200	1175	1020	1200	1050
1270	1090	1210	1130	1020	1240	1175	1200	1175	1020	1200	1050
1270	1090	1210	1130	1020	1240	1175	1200	1175	1020	1200	1050
1270	1090	1210	1130	1020	1240	1175	1200	1175	1020	1200	1050
1270	1090	1210	1130	1020	1240	1175	1200	1175	1020	1200	1050
1270	1090	1210	1130	1020	1240	1175	1200	1175	1020	1200	1050
1270	1090	1210	1130	1020	1240	1175	1200	1175	1020	1200	1050
1270	1090	1210	1130	1020	1240	1175	1200	1175	1020	1200	1050
1270	1090	1210	1130	1020	1240	1175	1200	1175	1020	1200	1050
1270	1090	1210	1130	1020	1240	1175	1200	1175	1020	1200	1050
1270	1090	1210	1130	1020	1240	1175	1200	1175	1020	1200	1050
1270	1090	1210	1130	1020	1240	1175	1200	1175	1020	1200	1050
1270	1090	1210	1130	1020	1240	1175	1200	1175	1020	1200	1050
1270	1090	1210	1130	1020	1240	1175	1200	1175	1020	1200	1050
1270	1090	1210	1130	1020	1240	1175	1200	1175	1020	1200	1050
1270	1090	1210	1130	1020	1240	1175	1200	1175	1020	1200	1050
1270	1090	1210	1130	1020	1240	1175	1200	1175	1020	1200	1050
1270	1090	1210	1130	1020	1240	1175	1200	1175	1020	1200	1050
1270	1090	1210	1130	1020	1240	1175	1200	1175	1020	1200	1050
1270	1090	1210	1130	1020	1240	1175	1200	1175	1020	1200	1050
1270	1090	1210	1130	1020	1240	1175	1200	1175	1020	1200	1050
1270	1090	1210	1130	1020	1240	1175	1200	1175	1020	1200	1050
1270	1090	1210	1130	1020	1240	1175	1200	1175	1020	1200	1050
1270	1090	1210	1130	1020	1240	1175	1200	1175	1020	1200	1050
1270	1090	1210	1130	1020	1240	1175	1200	1175	1020	1200	1050
1270	1090	1210	1130	1020	1240	1175	1200	1175	1020	1200	1050
1270	1090	1210	1130	1020	1240	1175	1200	1175	1020	1200	1050
1270	1090	1210	1130	1020	1240	1175	1200	1175	1020	1200	1050
1270	1090	1210	1130	1020	1240	1175	1200	1175	1020	1200	1050
1270	1090	1210	1130	1020	1240	1175	1200	1175	1020	1200	1050
1270	1090	1210	1130	1020	1240	1175	1200	1175	1020	1200	1050
1270	1090	1210	1130	1020	1240	1175	1200	1175	1020	1200	1050
1270	1090	1210	1130	1020	1240	1175	1200	1175	1020	1200	1050
1270	1090	1210	1130	1020	1240	1175	1200	1175	1020	1200	1050
1270	1090	1210	1130	1020	1240	1175	1200	1175	1020	1200	1050
1270	1090	1210	1130	1020	1240	1175	1200	1175	1020	1200	1050
1270	1090	1210	1130	1020	1240	1175	1200	1175	1020	1200	1050
1270	1090	1210	1130	1020	1240	1175	1200	1175	1020	1200	1050
1270	1090	1210	1130	1020	1240	1175	1200	1175	1020	1200	1050
1270	1090	1210	1130	1020	1240	1175	1200	1175	1020	1200	1050
1270	1090	1210	1130	1020	1240	1175	1200	1175	1020	1200	1050
1270	1090	1210	1130	1020	1240	1175	1200	1175	1020	1200	1050
1270	1090	1210	1130	1020	1240	1175	1200	1175	1020	1200	1050
1270	1090	1210	1130	1020	1240	1175	1200	1175	1020	1200	1050
1270	1090	1210	1130	1020	1240	1175	1200	1175	1020	1200	1050
1270	1090	1210	1130	1020	1240	1175	1200	1175	1020	1200	1050
1270	1090	1210	1130	1020	1240	1175	1200	1175	1020	1200	1050
1270	1090	1210	1130	1020	1240	1175	1200	1175	1020	1200	1050
1270	1090	1210	1130	1020	1240	1175	1200	1175	1020	1200	1050
1270	1090	1210	1130	1020	1240	1175	1200	1175	1020	1200	1050
1270	1090	1210	1130	1020	1240	1175	1200	1175	1020	1200	1050
1270	1090	1210	1130	1020	1240	1175	1200	1175	1020	1200	1050
1270	1090	1210	1130	1020	1240	1175	1200	1175	1020	1200	1050
1270	1090	1210	1130	1020	1240	1175	1200	1175	1020	1200	1050
1270	1090	1210	1130	1020	1240	1175	1200	1175	1020	1200	1050
1270	1090	1210	1130	1020	1240	1175	1200	1175	1020	1200	1050
1270	1090	1210	1130	1020	1240	1175	1200	1175	1020	1200	1050
1270	1090	1210	1130	1020	1240	1175	1200	1175	1020	1200	1050
1270	1090	1210	1130	1020	1240	1175	1200	1175	1020	1200	1050
1270	1090	1210	1130	1020	1240	1175	1200	1175	1020	1200	1050
1270	1090	1210	1130	1020	1240	1175	1200	1175	1020	1200	1050
1270	1090	1210	1130	1020	1240	1175	1200	1175	1020	1200	1050
1270	1090	1210	1130	1020	1240	1175	1200	1175	1020	1200	1050
1270	1090	1210	1130	1020	1240	1175	1200	1175	1020	1200	1050
1270	1090	1210	1130	1020	1240	1175	1200	1175	1020	1200	1050
1270	1090	1210	1130	1020	1240	1175	1200	1175	1020	1200	1050
1270	1090	1210	1130	1020	1240	1175	1200	1175	1020	1200	1050
1270	1090	1210	1130	1020	1240	1175	1200	1175	1020	1200	1050
1270	1090	1210	1130	1020	1240	1175	1200	1175	1020	1200	1050
1270	1090	1210	1130	1020	1240	1175	1200	1175	1020	1200	1050
1270	1090	1210	1130	1020	1240	1175	1200	1175	1020	1200	1050
1270	1090	1210	1130	1020	1240	1175	1200	1175	1020	1200	1050
1270	1090	1210	1130	1020	1240	1175	1200	1175	1020	1200	1050
1270	1090	1210	1130	1020	1240	1175	1200	1175	1020	1200	1050
1270	1090	1210	1130	1020	1240	1175	1200	1175	1020	1200	1050
1270	1090	1210	1130	1020	1240	1175	1200	1175	1020	1200	1050
1270	1090	1210	1130	1020	1240	1175	1200	1175	1020	1200	1050
1270	1090	1210	1130	1020	1240	1175	1200	1175	1020	1200	1050
1270	1090	1210	1130	1020	1240	1175	1200	1175	1020	1200	1050
1270	1090	1210	1130	1020	1240	1175	1200	1175	1020	1200	1050
1270	1090	1210	1130	1020	1240	1175	1200	1175	1020	1200	1050
1270	1090	1210	1130	1020	1240	1175	1200	1175	1020	1200	1050
1270	1090	1210	1130	1020	1240	1175	1200	1175	1020	1200	1050
1270	1090	1210	1130	1020	1240	1175	1200	1175	1020	1200	1050
1270	1090	1210	1130	1020	1240	1175	1200	1175	1020	1200	1050
1270	1090	1210	1130	1020	1240	1175	1200	1175	1020	1200	1050
1270	1090	1210	1130	1020	1240	1175	1200	1175	1020	1200	1050
1270	1090	1210	1130	1020	1240	1175	1200	1175	1020	1200	1050
1270	1090	1210	1130	1020	1240	1175	1200	1175	1020	1200	1050
1270	1090	1210	1130	1020	1240	1175	1200	1175	1020	1200	1050
1270	1090	1210	1130	1020	1240	1175	1200	1175	1020	1200	1050
1270	1090	1210	1130	1020	1240	1175	1200	1175	1020	1200	1050
1270	1090	1210	1130	1020	1240	1175	1200	1175	1020	1200	1050
1270	1090	1210	1130	1020	1240	1175	1200	1175	1020	1200	1050
1270	1090	1210	1130	1020	1240	1175	1200	1175	1020	1200	1050
1270	1090	1210	1130	1020	1240	1175	1200	1175	1020	1200	1050
1270	1090	1210	1130	1020	1240	1175	1200	1175	1020	1200	1050
1270	1090	1210	1130	1020	1240	1175	1200	1175	1020	1200	1050
1270	1090	1210	1130	1020	1240	1175	1200	1175	1020	1200	1050
1270	1090	1210	1130	1020	1240	1175	1200	1175	1020	1200	1050
1270	1090	1210	1130	1020	1240	1175	1200	1175	1020	1200	1050
1270	1090	1210	1130	1020	1240	1175	1200	1175	1020	1200	1050
1270	1090	1210	1130	1020	1240	1175	1200	1175	1020	1200	1050
1270	1090	1210	1130	1020	1240	1175	1200	1175	1020	1200	1050
1270	1090	1210	1130	1020	1240	1175	1200	1175	1020	1200	1050
1270	1090	1210	1130	1020	1240	1175	1200	1175	1020	1200	1050
1270	1090	1210	1130	1020	1240	1175	1200	1175	1020	1200	1050
1270	1090	1210	1130	1020	1240	1175	1200	1175	1020	1200	1050
1270	1090	1210	1130	1020	1240	1175	1200	1175	1020	1200	1050
1270	1090	1210	1130	1020	1240	1175	1200	1175	1020	1200	1050
1270	1090	1210	1130	1020	1240	1175	1200	1175	1020	1200	1050
1270	1090	1210	1130	1020	1240	1175	1200	1175	1020	1200	1050
1270	1090	1210	1130	1020	1240	1175	1200	1175	1020	1200	1050
1270	1090	1210	1130	1020	1240	1175	1200	1175	1020	1200	1050
1270	1090	1210	1130	1020	1240	1175	1200	1175	1020	1200	1050
1270	1090	1210	1130	1020	1240	1175	1200	1175	1020	1200	1050
1270	1090	1210	1130	1020	1240	1175	1200	1175	1020	1200	1050
1270	1090	1210	1130	1020	1240	1175	1200	1175	1020	1200	1050
1270	1090	1210	1130	1020	1240	1175	1200	1175	1020	1200	1050
1270	1090	1210	1130	1020	1240	1175	1200	1175	1020	1200	1050
1270	1090	1210	1130	1020	1240	1175	1200	1175	1020	1200	1050
1270	1090	1210	1130	1020	1240	1175	1200	1175	1020	1200	1050
1270	1090	1210	1130	1020	1240	1175	1200	1175	1020	1200	1050
1270	1090	1210	1130	1020	1240	1175	1200	1175	1020	1200	1050
1270	1090	1210	1130	1020	1240	1175	1200	1175	1020	1200	1050
1270	1090	1210	1130	1020	1240	1175	1200	1175	1020	1200	1050
1270	1090	1210	1130	1020	1240	1175	1200	1175	1020	1200	1050
1270	1090	1210	1130	1020	1240	1175	1200	1175	1020	1200	1050
1270	1090	1210	1130	1020	1240	1175	1200	1175	1020	1200	1050
1270	1090	1210	1130	1020	1240	1175	1200	1175	1020	1200	1050
1270	1090	1210	1130	1020	1240	1175	1200	1175	1020	1200	1050
1270	1090	1210	1130	1020	1240	1175	1200	1175	1020	1200	1050
1270	1090	1210	1130	1020	1240	1175	1200	1175	1020	1200	1050
1270	1090	1210	1130	1020	1240	1175	1200	1175	1020	1200	1050
1270	1090	1210	1130	1020	1240	1175	1200	1175	1020	1200	1050
1270	1090	1210	1130	1020	1240	1175	1200	1175	1020	1200	1050
1270	1090	1210	1130	1020	1240	1175	1200	1175	1020	1200	1050
1270	1090	1210	1130	1020	1240	1175	1200	1175	1020	1200	1050
1270	1090	1210	1130	1020	1240	1175	1200	1175	1020	1200	1050
1270	1090	1210	1130	1020	1240	1175	1200	1175	1020	1200	1050
1270	1090	1210	1130	1020	1240	1175	1200	1175	1020	1200	1050
1270	1090	1210	1130	1020	1240	1175	1200	1175	1020	1200	1050
1270	1090	1210	1130	1020	1240	1175	1200	1175	1020	1200	1050
1270	1090	1210	1130	1020	1240	1175	1200	1175	1020	1200	1050
1270	1090	1210	1130	1020	1240	1175	1200	1175	1020	1200	1050
1270	1090	1210	1130	1020	1240	1175	1200	1175	1020	1200	1050
1270	1090	1210	1130	1020	1240	1175	1200	1175	1020	1200	1050
1270	1090	1210	1130	1020	1240	1175	1200	1175	1020	1200	1050
1270	1090	1210	1130	1020	1240	1175	1200	1175	1020	1200	1050
1270	1090	1210	1130	1020	1240	1175	1200	1175	1020	1200	1050
1270	1090	1210	1130	1020	1240	1175	1200	1175	1020	1200	1050
1270	1090	1210	1130	1020	1240	1175	1200	1175	1020	1200	1050
1270	1090	1210	1130	1020	1240	1175	1200	1175	1020	1200	1050
1270	1090	1210	1130	1020	1240	1175	1200	1175	1020	1200	1050
1270	1090	1210	1130	1020	1240	1175	1200	1175	1020	1200	1050
1270	1090	1210	1130	1020	1240	1175	1200	1175	1020	1200	1050
1270	1090	1210	1130	1020	1240	1175	1200	1175	1020	1200	1050
1270	1090	1210	1130	1020	1240	1175	1200	1175	1020	1200	1050
1270	1090	1210	1130	1020	1240	1175	1200	1175	1020	1200	1050
1270	1090	1210	1130	1020	1240	1175	1200	1175	1020	1200	1050
1270	1090	1210	1130	1020	1240	1175	1200	1175	1020	1200	1050
1270	1090	1210	1130	1020	1240	1175	1200	1175	1020	1200	1050
1270	1090	1210	1130	1020	1240	1175	1200	1175	1020	1200	1050
1270	1090	1210	1130	1020	1240	1175	1200	1175	1020	1200	1050
1270	1090	1210	1130	1020	1240	1175	1200	1175	1020	1200	1050
1270	1090	1210	1130	1020	1240	1175	1200	1175	1020	1200	1050
1270	1090	1210	1130	1020	1240	1175	1200	1175	1020	1200	1050
1270	1090	1210	1130	1020	1240	1175	1200	1175	1020	1200	1050
1270	1090	1210	1130	1020	1240	1175	1200	1175	1020	1200	1050
1270	1090	1210	1130	1020	1240	1175	1200	1175	1020	1200	1050
1270	1090	1210	1130	1020	1240	1175	1200	1175	1020	1200	1050
1270	1090	1210	1130	1020	1240	1175	1200	1175	1020	1200	1050
1270	1090	1210	1130	1020	1240	1175	1200	1175	1020	1200	1050
1270	1090	1210	1130	1020	1240	1175	1200	1175	1020	1200	1050
1270	1090	1210	1130	1020	1240	1175	1200	1175	1020	1200	1050
1270	1090	1210	1130	1020	1240	1175	1200	1175	1020	1200	1050
1270	1090	1210	1130	1020	1240	1175	1200	1175	1020	1200	1050
												MEAN
0	0	0	0	0	0	0	0	0	0	0	0	0	SD
1270	1090	1210	1130	1020	1240	1175	1200	1175	1020	1200	1050	1148.33	Mean
0	0	0	0	0	0	0	0	0	0	0	0
0	0	0	0	0	0	0	0	0	0	0	0
0	0	0	0	0	0	0	0	0	0	0	0
0	0	0	0	0	0	0	0	0	0	0	0
0	0	0	0	0	0	0	0	0	0	0	0
0	0	0	0	0	0	0	0	0	0	0	0
0	0	0	0	0	0	0	0	0	0	0	0
0	0	0	0	0	0	0	0	0	0	0	0
0	0	0	0	0	0	0	0	0	0	0	0
0	0	0	0	0	0	0	0	0	0	0	0
0	0	0	0	0	0	0	0	0	0	0	0
0	0	0	0	0	0	0	0	0	0	0	0
0	0	0	0	0	0	0	0	0	0	0	0
0	0	0	0	0	0	0	0	0	0	0	0
0	0	0	0	0	0	0	0	0	0	0	0
0	0	0	0	0	0	0	0	0	0	0	0
0	0	0	0	0	0	0	0	0	0	0	0
0	0	0	0	0	0	0	0	0	0	0	0
0	0	0	0	0	0	0	0	0	0	0	0
0	0	0	0	0	0	0	0	0	0	0	0
0	0	0	0	0	0	0	0	0	0	0	0
0	0	0	0	0	0	0	0	0	0	0	0
0	0	0	0	0	0	0	0	0	0	0	0
0	0	0	0	0	0	0	0	0	0	0	0
0	0	0	0	0	0	0	0	0	0	0	0
0	0	0	0	0	0	0	0	0	0	0	0
0	0	0	0	0	0	0	0	0	0	0	0
0	0	0	0	0	0	0	0	0	0	0	0
0	0	0	0	0	0	0	0	0	0	0	0
0	0	0	0	0	0	0	0	0	0	0	0
0	0	0	0	0	0	0	0	0	0	0	0
0	0	0	0	0	0	0	0	0	0	0	0
0	0	0	0	0	0	0	0	0	0	0	0
0	0	0	0	0	0	0	0	0	0	0	0
0	0	0	0	0	0	0	0	0	0	0	0
0	0	0	0	0	0	0	0	0	0	0	0
0	0	0	0	0	0	0	0	0	0	0	0
0	0	0	0	0	0	0	0	0	0	0	0
0	0	0	0	0	0	0	0	0	0	0	0
0	0	0	0	0	0	0	0	0	0	0	0
0	0	0	0	0	0	0	0	0	0	0	0
0	0	0	0	0	0	0	0	0	0	0	0
0	0	0	0	0	0	0	0	0	0	0	0
0	0	0	0	0	0	0	0	0	0	0	0
0	0	0	0	0	0	0	0	0	0	0	0
0	0	0	0	0	0	0	0	0	0	0	0
0	0	0	0	0	0	0	0	0	0	0	0
0	0	0	0	0	0	0	0	0	0	0	0
0	0	0	0	0	0	0	0	0	0	0	0
0	0	0	0	0	0	0	0	0	0	0	0
0	0	0	0	0	0	0	0	0	0	0	0
0	0	0	0	0	0	0	0	0	0	0	0
0	0	0	0	0	0	0	0	0	0	0	0
0	0	0	0	0	0	0	0	0	0	0	0
0	0	0	0	0	0	0	0	0	0	0	0
0	0	0	0	0	0	0	0	0	0	0	0
0	0	0	0	0	0	0	0	0	0	0	0
0	0	0	0	0	0	0	0	0	0	0	0
0	0	0	0	0	0	0	0	0	0	0	0
0	0	0	0	0	0	0	0	0	0	0	0
0	0	0	0	0	0	0	0	0	0	0	0
0	0	0	0	0	0	0	0	0	0	0	0
0	0	0	0	0	0	0	0	0	0	0	0
0	0	0	0	0	0	0	0	0	0	0	0
0	0	0	0	0	0	0	0	0	0	0	0
0	0	0	0	0	0	0	0	0	0	0	0
0	0	0	0	0	0	0	0	0	0	0	0
0	0	0	0	0	0	0	0	0	0	0	0
0	0	0	0	0	0	0	0	0	0	0	0
0	0	0	0	0	0	0	0	0	0	0	0
0	0	0	0	0	0	0	0	0	0	0	0
0	0	0	0	0	0	0	0	0	0	0	0
0	0	0	0	0	0	0	0	0	0	0	0
0	0	0	0	0	0	0	0	0	0	0	0
0	0	0	0	0	0	0	0	0	0	0	0
0	0	0	0	0	0	0	0	0	0	0	0
0	0	0	0	0	0	0	0	0	0	0	0
0	0	0	0	0	0	0	0	0	0	0	0
0	0	0	0	0	0	0	0	0	0	0	0
0	0	0	0	0	0	0	0	0	0	0	0
0	0	0	0	0	0	0	0	0	0	0	0
0	0	0	0	0	0	0	0	0	0	0	0
0	0	0	0	0	0	0	0	0	0	0	0
0	0	0	0	0	0	0	0	0	0	0	0
0	0	0	0	0	0	0	0	0	0	0	0
0	0	0	0	0	0	0	0	0	0	0	0
0	0	0	0	0	0	0	0	0	0	0	0
0	0	0	0	0	0	0	0	0	0	0	0
0	0	0	0	0	0	0	0	0	0	0	0
0	0	0	0	0	0	0	0	0	0	0	0
0	0	0	0	0	0	0	0	0	0	0	0
0	0	0	0	0	0	0	0	0	0	0	0
0	0	0	0	0	0	0	0	0	0	0	0
0	0	0	0	0	0	0	0	0	0	0	0
0	0	0	0	0	0	0	0	0	0	0	0
0	0	0	0	0	0	0	0	0	0	0	0
0	0	0	0	0	0	0	0	0	0	0	0
0	0	0	0	0	0	0	0	0	0	0	0
0	0	0	0	0	0	0	0	0	0	0	0
0	0	0	0	0	0	0	0	0	0	0	0
0	0	0	0	0	0	0	0	0	0	0	0
0	0	0	0	0	0	0	0	0	0	0	0
0	0	0	0	0	0	0	0	0	0	0	0
0	0	0	0	0	0	0	0	0	0	0	0
0	0	0	0	0	0	0	0	0	0	0	0
0	0	0	0	0	0	0	0	0	0	0	0
0	0	0	0	0	0	0	0	0	0	0	0
0	0	0	0	0	0	0	0	0	0	0	0
0	0	0	0	0	0	0	0	0	0	0	0
0	0	0	0	0	0	0	0	0	0	0	0
0	0	0	0	0	0	0	0	0	0	0	0
0	0	0	0	0	0	0	0	0	0	0	0
0	0	0	0	0	0	0	0	0	0	0	0
0	0	0	0	0	0	0	0	0	0	0	0
0	0	0	0	0	0	0	0	0	0	0	0
0	0	0	0	0	0	0	0	0	0	0	0
0	0	0	0	0	0	0	0	0	0	0	0
0	0	0	0	0	0	0	0	0	0	0	0
0	0	0	0	0	0	0	0	0	0	0	0
0	0	0	0	0	0	0	0	0	0	0	0
0	0	0	0	0	0	0	0	0	0	0	0
0	0	0	0	0	0	0	0	0	0	0	0
0	0	0	0	0	0	0	0	0	0	0	0
0	0	0	0	0	0	0	0	0	0	0	0
0	0	0	0	0	0	0	0	0	0	0	0
0	0	0	0	0	0	0	0	0	0	0	0
0	0	0	0	0	0	0	0	0	0	0	0
0	0	0	0	0	0	0	0	0	0	0	0
0	0	0	0	0	0	0	0	0	0	0	0
0	0	0	0	0	0	0	0	0	0	0	0
0	0	0	0	0	0	0	0	0	0	0	0
0	0	0	0	0	0	0	0	0	0	0	0
0	0	0	0	0	0	0	0	0	0	0	0
0	0	0	0	0	0	0	0	0	0	0	0
0	0	0	0	0	0	0	0	0	0	0	0
0	0	0	0	0	0	0	0	0	0	0	0
0	0	0	0	0	0	0	0	0	0	0	0
0	0	0	0	0	0	0	0	0	0	0	0
0	0	0	0	0	0	0	0	0	0	0	0
0	0	0	0	0	0	0	0	0	0	0	0
0	0	0	0	0	0	0	0	0	0	0	0
0	0	0	0	0	0	0	0	0	0	0	0
0	0	0	0	0	0	0	0	0	0	0	0
0	0	0	0	0	0	0	0	0	0	0	0
0	0	0	0	0	0	0	0	0	0	0	0
0	0	0	0	0	0	0	0	0	0	0	0
0	0	0	0	0	0	0	0	0	0	0	0
0	0	0	0	0	0	0	0	0	0	0	0
0	0	0	0	0	0	0	0	0	0	0	0
0	0	0	0	0	0	0	0	0	0	0	0
0	0	0	0	0	0	0	0	0	0	0	0
0	0	0	0	0	0	0	0	0	0	0	0
0	0	0	0	0	0	0	0	0	0	0	0
0	0	0	0	0	0	0	0	0	0	0	0
0	0	0	0	0	0	0	0	0	0	0	0
0	0	0	0	0	0	0	0	0	0	0	0
0	0	0	0	0	0	0	0	0	0	0	0
0	0	0	0	0	0	0	0	0	0	0	0
0	0	0	0	0	0	0	0	0	0	0	0
0	0	0	0	0	0	0	0	0	0	0	0
0	0	0	0	0	0	0	0	0	0	0	0
0	0	0	0	0	0	0	0	0	0	0	0
0	0	0	0	0	0	0	0	0	0	0	0
0	0	0	0	0	0	0	0	0	0	0	0
0	0	0	0	0	0	0	0	0	0	0	0
0	0	0	0	0	0	0	0	0	0	0	0
0	0	0	0	0	0	0	0	0	0	0	0
0	0	0	0	0	0	0	0	0	0	0	0
0	0	0	0	0	0	0	0	0	0	0	0
0	0	0	0	0	0	0	0	0	0	0	0
0	0	0	0	0	0	0	0	0	0	0	0
0	0	0	0	0	0	0	0	0	0	0	0
0	0	0	0	0	0	0	0	0	0	0	0
0	0	0	0	0	0	0	0	0	0	0	0
0	0	0	0	0	0	0	0	0	0	0	0
0	0	0	0	0	0	0	0	0	0	0	0
0	0	0	0	0	0	0	0	0	0	0	0
0	0	0	0	0	0	0	0	0	0	0	0
0	0	0	0	0	0	0	0	0	0	0	0
0	0	0	0	0	0	0	0	0	0	0	0
0	0	0	0	0	0	0	0	0	0	0	0
0	0	0	0	0	0	0	0	0	0	0	0
0	0	0	0	0	0	0	0	0	0	0	0
0	0	0	0	0	0	0	0	0	0	0	0
0	0	0	0	0	0	0	0	0	0	0	0
0	0	0	0	0	0	0	0	0	0	0	0
0	0	0	0	0	0	0	0	0	0	0	0
0	0	0	0	0	0	0	0	0	0	0	0
0	0	0	0	0	0	0	0	0	0	0	0
0	0	0	0	0	0	0	0	0	0	0	0
0	0	0	0	0	0	0	0	0	0	0	0
0	0	0	0	0	0	0	0	0	0	0	0
0	0	0	0	0	0	0	0	0	0	0	0
0	0	0	0	0	0	0	0	0	0	0	0
0	0	0	0	0	0	0	0	0	0	0	0
0	0	0	0	0	0	0	0	0	0	0	0
0	0	0	0	0	0	0	0	0	0	0	0
0	0	0	0	0	0	0	0	0	0	0	0
0	0	0	0	0	0	0	0	0	0	0	0
0	0	0	0	0	0	0	0	0	0	0	0
0	0	0	0	0	0	0	0	0	0	0	0
0	0	0	0	0	0	0	0	0	0	0	0
0	0	0	0	0	0	0	0	0	0	0	0
0	0	0	0	0	0	0	0	0	0	0	0
0	0	0	0	0	0	0	0	0	0	0	0
0	0	0	0	0	0	0	0	0	0	0	0
0	0	0	0	0	0	0	0	0	0	0	0
0	0	0	0	0	0	0	0	0	0	0	0
0	0	0	0	0	0	0	0	0	0	0	0
0	0	0	0	0	0	0	0	0	0	0	0
0	0	0	0	0	0	0	0	0	0	0	0
0	0	0	0	0	0	0	0	0	0	0	0
0	0	0	0	0	0	0	0	0	0	0	0
0	0	0	0	0	0	0	0	0	0	0	0
0	0	0	0	0	0	0	0	0	0	0	0
0	0	0	0	0	0	0	0	0	0	0	0
0	0	0	0	0	0	0	0	0	0	0	0
0	0	0	0	0	0	0	0	0	0	0	0
0	0	0	0	0	0	0	0	0	0	0	0
0	0	0	0	0	0	0	0	0	0	0	0
0	0	0	0	0	0	0	0	0	0	0	0
0	0	0	0	0	0	0	0	0	0	0	0
0	0	0	0	0	0	0	0	0	0	0	0
0	0	0	0	0	0	0	0	0	0	0	0
0	0	0	0	0	0	0	0	0	0	0	0
0	0	0	0	0	0	0	0	0	0	0	0
0	0	0	0	0	0	0	0	0	0	0	0
0	0	0	0	0	0	0	0	0	0	0	0
0	0	0	0	0	0	0	0	0	0	0	0
0	0	0	0	0	0	0	0	0	0	0	0
0	0	0	0	0	0	0	0	0	0	0	0
0	0	0	0	0	0	0	0	0	0	0	0
0	0	0	0	0	0	0	0	0	0	0	0
0	0	0	0	0	0	0	0	0	0	0	0
0	0	0	0	0	0	0	0	0	0	0	0
0	0	0	0	0	0	0	0	0	0	0	0
0	0	0	0	0	0	0	0	0	0	0	0
0	0	0	0	0	0	0	0	0	0	0	0
0	0	0	0	0	0	0	0	0	0	0	0
0	0	0	0	0	0	0	0	0	0	0	0
0	0	0	0	0	0	0	0	0	0	0	0
0	0	0	0	0	0	0	0	0	0	0	0
0	0	0	0	0	0	0	0	0	0	0	0
0	0	0	0	0	0	0	0	0	0	0	0
0	0	0	0	0	0	0	0	0	0	0	0
0	0	0	0	0	0	0	0	0	0	0	0
0	0	0	0	0	0	0	0	0	0	0	0
0	0	0	0	0	0	0	0	0	0	0	0
0	0	0	0	0	0	0	0	0	0	0	0
0	0	0	0	0	0	0	0	0	0	0	0
0	0	0	0	0	0	0	0	0	0	0	0
0	0	0	0	0	0	0	0	0	0	0	0
0	0	0	0	0	0	0	0	0	0	0	0
0	0	0	0	0	0	0	0	0	0	0	0
0	0	0	0	0	0	0	0	0	0	0	0
												MEAN
0	0	0	0	0	0	0	0	0	0	0	0	0	SD
0	0	0	0	0	0	0	0	0	0	0	0	0	Mean

## Sheet: IOI H02
1276.67	1086.67	1220	1136.67	996.667	1246.67	1163.33	1203.33	1163.33	1013.33	1203.33	1043.33
1276.67	1096.67	1206.67	1133.33	1016.67	1243.33	1176.67	1190	1176.67	1016.67	1226.67	1033.33
1256.67	1073.33	1210	1140	1016.67	1236.67	1166.67	1203.33	1166.67	1016.67	1200	1040
1273.33	1100	1243.33	1120	1040	1243.33	1190	1203.33	1190	1020	1190	1056.67
1260	1096.67	1206.67	1140	1016.67	1246.67	1173.33	1196.67	1173.33	1023.33	1190	1060
1270	1063.33	1203.33	1133.33	1013.33	1243.33	1166.67	1200	1166.67	1013.33	1203.33	1040
1263.33	1106.67	1196.67	1120	1030	1260	1190	1213.33	1190	1030	1206.67	1050
1283.33	1093.33	1220	1136.67	1016.67	1233.33	1170	1200	1170	1023.33	1203.33	1046.67
1256.67	1083.33	1206.67	1126.67	1010	1253.33	1170	1176.67	1170	1013.33	1183.33	1046.67
1290	1113.33	1220	1116.67	1026.67	1230	1166.67	1220	1166.67	1023.33	1220	1046.67
1260	1086.67	1190	1130	1020	1220	1183.33	1193.33	1183.33	1023.33	1210	1066.67
1280	1096.67	1223.33	1126.67	1010	1256.67	1176.67	1193.33	1176.67	1023.33	1200	1053.33
1256.67	1096.67	1226.67	1113.33	1010	1233.33	1180	1186.67	1180	1013.33	1200	1053.33
1273.33	1070	1200	1140	1020	1233.33	1163.33	1206.67	1163.33	1006.67	1190	1046.67
1250	1103.33	1216.67	1113.33	1020	1230	1190	1203.33	1190	1033.33	1186.67	1056.67
1273.33	1076.67	1203.33	1153.33	1020	1240	1173.33	1216.67	1173.33	1010	1220	1033.33
1290	1086.67	1196.67	1126.67	1026.67	1240	1166.67	1173.33	1166.67	1016.67	1210	1060
1280	1100	1216.67	1130	1010	1246.67	1176.67	1210	1176.67	1026.67	1190	1046.67
1246.67	1103.33	1220	1156.67	1026.67	1233.33	1163.33	1200	1163.33	1016.67	1220	1050
1273.33	1080	1206.67	1130	1020	1250	1156.67	1203.33	1156.67	1026.67	1196.67	1060
1266.67	1063.33	1216.67	1126.67	1003.33	1246.67	1186.67	1216.67	1186.67	1010	1200	1036.67
1286.67	1100	1206.67	1143.33	1056.67	1233.33	1163.33	1176.67	1163.33	1036.67	1176.67	1033.33
1246.67	1103.33	1213.33	1120	1020	1230	1166.67	1223.33	1166.67	1020	1213.33	1056.67
1286.67	1086.67	1200	1123.33	1026.67	1233.33	1183.33	1200	1183.33	1013.33	1196.67	1053.33
1286.67	1096.67	1210	1120	1016.67	1266.67	1196.67	1180	1196.67	1016.67	1196.67	1053.33
1256.67	1093.33	1213.33	1143.33	1010	1230	1166.67	1193.33	1166.67	1036.67	1213.33	1056.67
1276.67	1063.33	1186.67	1123.33	1016.67	1250	1186.67	1206.67	1186.67	1030	1173.33	1026.67
1260	1100	1216.67	1143.33	1020	1253.33	1186.67	1203.33	1186.67	1030	1216.67	1050
1260	1093.33	1193.33	1126.67	1030	1240	1180	1200	1180	1013.33	1183.33	1073.33
1280	1093.33	1203.33	1133.33	1020	1216.67	1173.33	1200	1173.33	1010	1196.67	1043.33
1270	1076.67	1206.67	1130	1016.67	1240	1193.33	1183.33	1193.33	1016.67	1213.33	1036.67
1276.67	1113.33	1233.33	1143.33	1026.67	1246.67	1166.67	1216.67	1166.67	1016.67	1186.67	1066.67
1260	1076.67	1206.67	1123.33	1030	1233.33	1163.33	1186.67	1163.33	1020	1230	1056.67
1283.33	1096.67	1216.67	1133.33	1006.67	1256.67	1186.67	1203.33	1186.67	1013.33	1193.33	1046.67
1266.67	1073.33	1223.33	1120	1026.67	1213.33	1163.33	1206.67	1163.33	1016.67	1200	1053.33
1260	1103.33	1220	1106.67	1023.33	1253.33	1186.67	1186.67	1186.67	1040	1210	1056.67
1263.33	1083.33	1203.33	1150	1010	1220	1190	1196.67	1190	1026.67	1186.67	1043.33
1253.33	1110	1236.67	1133.33	1030	1246.67	1166.67	1206.67	1166.67	1010	1190	1046.67
1273.33	1063.33	1190	1123.33	1016.67	1243.33	1146.67	1196.67	1146.67	1023.33	1203.33	1050
1286.67	1106.67	1213.33	1126.67	1016.67	1236.67	1200	1190	1200	1023.33	1196.67	1036.67
1246.67	1086.67	1210	1130	1030	1270	1180	1226.67	1180	1003.33	1206.67	1040
1310	1080	1203.33	1156.67	1010	1226.67	1183.33	1193.33	1183.33	1016.67	1220	1046.67
1246.67	1080	1226.67	1116.67	1023.33	1253.33	1180	1186.67	1180	1020	1183.33	1080
1276.67	1103.33	1216.67	1130	1026.67	1243.33	1163.33	1193.33	1163.33	1026.67	1186.67	1053.33
1266.67	1080	1183.33	1126.67	1023.33	1220	1153.33	1203.33	1153.33	1033.33	1216.67	1053.33
1280	1096.67	1213.33	1143.33	1016.67	1246.67	1200	1180	1200	1010	1196.67	1046.67
1283.33	1100	1226.67	1120	1023.33	1240	1170	1210	1170	1016.67	1210	1043.33
1260	1083.33	1220	1116.67	1026.67	1240	1183.33	1210	1183.33	1033.33	1200	1053.33
1283.33	1083.33	1210	1150	1013.33	1266.67	1166.67	1220	1166.67	1020	1176.67	1040
1253.33	1076.67	1210	1113.33	1026.67	1223.33	1170	1183.33	1170	1006.67	1213.33	1040
1260	1086.67	1176.67	1120	1023.33	1220	1203.33	1200	1203.33	1023.33	1206.67	1056.67
1273.33	1093.33	1220	1136.67	1016.67	1263.33	1170	1200	1170	1026.67	1193.33	1050
1263.33	1103.33	1220	1126.67	1016.67	1250	1176.67	1206.67	1176.67	1013.33	1216.67	1060
1293.33	1086.67	1203.33	1126.67	1023.33	1246.67	1180	1200	1180	1020	1176.67	1040
1276.67	1073.33	1200	1143.33	1003.33	1243.33	1186.67	1190	1186.67	1026.67	1223.33	1050
1236.67	1093.33	1216.67	1120	1046.67	1206.67	1146.67	1193.33	1146.67	1013.33	1210	1066.67
1283.33	1103.33	1220	1120	1003.33	1243.33	1193.33	1193.33	1193.33	1006.67	1200	1033.33
1286.67	1073.33	1193.33	1113.33	1013.33	1256.67	1173.33	1226.67	1173.33	1040	1206.67	1050
1273.33	1086.67	1206.67	1130	1026.67	1230	1156.67	1176.67	1156.67	1026.67	1213.33	1033.33
1283.33	1116.67	1210	1136.67	1030	1230	1176.67	1220	1176.67	1013.33	1183.33	1070
1233.33	1080	1213.33	1143.33	1023.33	1246.67	1173.33	1200	1173.33	1013.33	1206.67	1033.33
1270	1093.33	1193.33	1113.33	1023.33	1250	1170	1190	1170	1033.33	1210	1063.33
1286.67	1103.33	1220	1123.33	1013.33	1220	1183.33	1200	1183.33	1020	1180	1046.67
1263.33	1093.33	1193.33	1146.67	1030	1240	1166.67	1206.67	1166.67	1030	1203.33	1036.67
1256.67	1090	1206.67	1130	1023.33	1240	1160	1206.67	1160	1013.33	1196.67	1056.67
1280	1096.67	1223.33	1126.67	990	1243.33	1166.67	1200	1166.67	1023.33	1196.67	1063.33
1273.33	1080	1216.67	1156.67	1040	1226.67	1176.67	1200	1176.67	1030	1206.67	1043.33
1250	1076.67	1220	1110	1003.33	1250	1183.33	1206.67	1183.33	1010	1190	1050
1270	1086.67	1193.33	1133.33	1010	1226.67	1180	1200	1180	1016.67	1183.33	1063.33
1273.33	1090	1226.67	1136.67	1023.33	1253.33	1156.67	1186.67	1156.67	1006.67	1196.67	1030
1273.33	1080	1216.67	1133.33	1026.67	1246.67	1186.67	1196.67	1186.67	1030	1200	1066.67
1260	1090	1210	1116.67	1020	1256.67	1183.33	1206.67	1183.33	1020	1213.33	1026.67
1276.67	1090	1186.67	1120	1026.67	1226.67	1173.33	1200	1173.33	1023.33	1200	1066.67
1273.33	1100	1223.33	1130	1033.33	1246.67	1190	1206.67	1190	1020	1186.67	1046.67
1280	1110	1210	1123.33	1006.67	1253.33	1153.33	1196.67	1153.33	1000	1216.67	1046.67
1280	1090	1203.33	1143.33	1020	1226.67	1173.33	1206.67	1173.33	1026.67	1203.33	1063.33
1270	1093.33	1193.33	1136.67	1010	1220	1176.67	1200	1176.67	1026.67	1206.67	1056.67
1260	1090	1233.33	1130	1010	1240	1173.33	1186.67	1173.33	1033.33	1193.33	1040
1286.67	1073.33	1180	1143.33	1023.33	1253.33	1173.33	1190	1173.33	1010	1180	1046.67
1250	1106.67	1233.33	1130	1043.33	1226.67	1173.33	1206.67	1173.33	1036.67	1210	1050
1253.33	1073.33	1210	1116.67	996.667	1230	1200	1196.67	1200	1010	1193.33	1060
1266.67	1100	1203.33	1123.33	1026.67	1260	1170	1206.67	1170	1006.67	1213.33	1050
1286.67	1093.33	1216.67	1126.67	1013.33	1233.33	1176.67	1220	1176.67	1020	1193.33	1043.33
1270	1090	1213.33	1126.67	1023.33	1260	1170	1210	1170	1030	1223.33	1040
1260	1090	1190	1136.67	1003.33	1223.33	1166.67	1200	1166.67	1020	1200	1060
1286.67	1076.67	1210	1140	1026.67	1233.33	1163.33	1186.67	1163.33	1010	1186.67	1050
1273.33	1086.67	1210	1126.67	1020	1243.33	1173.33	1190	1173.33	1023.33	1190	1053.33
1273.33	1120	1220	1140	1026.67	1240	1180	1203.33	1180	1030	1200	1036.67
1243.33	1083.33	1216.67	1116.67	1006.67	1240	1203.33	1196.67	1203.33	1030	1186.67	1070
1283.33	1083.33	1213.33	1146.67	1030	1253.33	1170	1213.33	1170	1013.33	1216.67	1040
1266.67	1086.67	1200	1133.33	1023.33	1256.67	1183.33	1193.33	1183.33	1013.33	1206.67	1060
1286.67	1096.67	1206.67	1126.67	1026.67	1216.67	1153.33	1193.33	1153.33	1026.67	1216.67	1040
1276.67	1086.67	1190	1116.67	1006.67	1240	1183.33	1196.67	1183.33	1013.33	1186.67	1036.67
1263.33	1080	1236.67	1123.33	1023.33	1230	1173.33	1216.67	1173.33	1040	1193.33	1070
1260	1106.67	1213.33	1150	1016.67	1236.67	1176.67	1186.67	1176.67	990	1183.33	1046.67
1250	1093.33	1226.67	1120	1026.67	1253.33	1176.67	1176.67	1176.67	1030	1216.67	1043.33
1280	1080	1193.33	1130	1026.67	1253.33	1176.67	1193.33	1176.67	1016.67	1196.67	1043.33
1283.33	1080	1213.33	1140	1013.33	1233.33	1186.67	1220	1186.67	1023.33	1206.67	1063.33
1270	1090	1210	1130	1006.67	1233.33	1166.67	1196.67	1166.67	1016.67	1190	1066.67
1276.67	1103.33	1213.33	1113.33	1013.33	1223.33	1183.33	1216.67	1183.33	1030	1213.33	1053.33
1240	1070	1210	1140	1023.33	1246.67	1166.67	1186.67	1166.67	1013.33	1200	1036.67
1280	1090	1213.33	1150	1030	1243.33	1176.67	1223.33	1176.67	1040	1200	1040
1283.33	1086.67	1220	1126.67	1020	1243.33	1156.67	1193.33	1156.67	996.667	1173.33	1030
1286.67	1093.33	1203.33	1113.33	1000	1233.33	1190	1206.67	1190	1020	1210	1056.67
1260	1093.33	1213.33	1126.67	1026.67	1246.67	1180	1203.33	1180	1016.67	1213.33	1063.33
1266.67	1100	1203.33	1143.33	1046.67	1240	1166.67	1180	1166.67	1013.33	1190	1050
1276.67	1096.67	1210	1113.33	1003.33	1243.33	1163.33	1213.33	1163.33	1030	1196.67	1043.33
1270	1083.33	1200	1120	1026.67	1216.67	1200	1183.33	1200	1010	1206.67	1050
1270	1100	1223.33	1133.33	1013.33	1256.67	1186.67	1210	1186.67	1036.67	1186.67	1036.67
1280	1083.33	1213.33	1130	1023.33	1256.67	1156.67	1203.33	1156.67	1016.67	1200	1060
1276.67	1076.67	1190	1136.67	1020	1223.33	1170	1206.67	1170	1016.67	1200	1053.33
1253.33	1096.67	1220	1143.33	1016.67	1226.67	1186.67	1196.67	1186.67	1003.33	1193.33	1060
1263.33	1096.67	1223.33	1136.67	1026.67	1253.33	1160	1210	1160	1030	1196.67	1040
1280	1080	1203.33	1123.33	1006.67	1240	1166.67	1206.67	1166.67	1026.67	1200	1056.67
1263.33	1103.33	1186.67	1133.33	1013.33	1226.67	1170	1200	1170	1013.33	1206.67	1046.67
1263.33	1093.33	1223.33	1103.33	1033.33	1243.33	1183.33	1186.67	1183.33	1003.33	1190	1046.67
1280	1096.67	1193.33	1140	1026.67	1270	1176.67	1200	1176.67	1036.67	1230	1043.33
1253.33	1076.67	1196.67	1146.67	1013.33	1236.67	1193.33	1193.33	1193.33	1023.33	1203.33	1056.67
1266.67	1086.67	1226.67	1126.67	1020	1226.67	1173.33	1206.67	1173.33	1013.33	1203.33	1056.67
1263.33	1103.33	1223.33	1123.33	1036.67	1256.67	1170	1203.33	1170	1030	1200	1056.67
1276.67	1073.33	1213.33	1140	1013.33	1230	1156.67	1190	1156.67	1023.33	1206.67	1036.67
1263.33	1100	1226.67	1130	1003.33	1226.67	1170	1206.67	1170	1016.67	1190	1060
1276.67	1093.33	1210	1126.67	1020	1240	1196.67	1203.33	1196.67	1023.33	1190	1050
1276.67	1083.33	1190	1110	1013.33	1243.33	1176.67	1193.33	1176.67	1033.33	1220	1056.67
1283.33	1086.67	1196.67	1160	1020	1253.33	1160	1200	1160	1023.33	1190	1046.67
1263.33	1093.33	1236.67	1120	1030	1256.67	1176.67	1180	1176.67	1013.33	1193.33	1050
1263.33	1086.67	1206.67	1136.67	1010	1233.33	1183.33	1220	1183.33	1036.67	1213.33	1046.67
1266.67	1113.33	1210	1126.67	1030	1220	1173.33	1193.33	1173.33	1003.33	1190	1030
1283.33	1090	1200	1146.67	1016.67	1236.67	1166.67	1230	1166.67	1036.67	1213.33	1053.33
1276.67	1086.67	1220	1120	1020	1263.33	1186.67	1200	1186.67	1013.33	1203.33	1053.33
1260	1093.33	1220	1130	1006.67	1240	1183.33	1196.67	1183.33	1030	1200	1046.67
1250	1086.67	1220	1130	1033.33	1226.67	1153.33	1196.67	1153.33	1003.33	1176.67	1063.33
1270	1083.33	1186.67	1136.67	1006.67	1240	1190	1196.67	1190	1023.33	1223.33	1053.33
1296.67	1100	1216.67	1123.33	1030	1256.67	1176.67	1200	1176.67	1010	1196.67	1050
1253.33	1083.33	1216.67	1140	1020	1250	1160	1216.67	1160	1016.67	1200	1060
1263.33	1100	1206.67	1130	1020	1230	1173.33	1180	1173.33	1013.33	1203.33	1036.67
1280	1083.33	1213.33	1123.33	1026.67	1236.67	1170	1210	1170	1010	1210	1063.33
1286.67	1096.67	1216.67	1146.67	1026.67	1253.33	1190	1193.33	1190	1043.33	1186.67	1036.67
1260	1073.33	1213.33	1146.67	1033.33	1230	1186.67	1196.67	1186.67	1003.33	1200	1056.67
1270	1080	1203.33	1110	1003.33	1253.33	1163.33	1216.67	1163.33	1026.67	1193.33	1053.33
1280	1086.67	1213.33	1126.67	1033.33	1243.33	1186.67	1183.33	1186.67	1026.67	1213.33	1040
1260	1090	1210	1130	1020	1246.67	1156.67	1200	1156.67	1013.33	1203.33	1056.67
1283.33	1090	1213.33	1133.33	1023.33	1233.33	1180	1210	1180	1026.67	1203.33	1036.67
1273.33	1090	1220	1126.67	1023.33	1246.67	1186.67	1190	1186.67	1020	1193.33	1073.33
1276.67	1100	1206.67	1110	1010	1236.67	1180	1183.33	1180	1003.33	1200	1043.33
1266.67	1080	1210	1143.33	1016.67	1253.33	1166.67	1216.67	1166.67	1023.33	1200	1050
1273.33	1096.67	1216.67	1116.67	1000	1243.33	1173.33	1203.33	1173.33	1040	1200	1053.33
1270	1083.33	1203.33	1126.67	1040	1240	1163.33	1200	1163.33	1023.33	1196.67	1046.67
1280	1080	1203.33	1130	1023.33	1236.67	1176.67	1186.67	1176.67	1006.67	1203.33	1043.33
1273.33	1100	1216.67	1143.33	1016.67	1243.33	1163.33	1193.33	1163.33	1026.67	1186.67	1056.67
1270	1090	1200	1133.33	1020	1236.67	1196.67	1190	1196.67	1016.67	1190	1050
1260	1096.67	1196.67	1126.67	1010	1243.33	1156.67	1213.33	1156.67	1026.67	1190	1056.67
1276.67	1123.33	1196.67	1113.33	1020	1236.67	1180	1203.33	1180	1000	1213.33	1053.33
1270	1066.67	1216.67	1126.67	1020	1230	1166.67	1193.33	1166.67	1026.67	1196.67	1053.33
1270	1096.67	1213.33	1136.67	1016.67	1230	1200	1203.33	1200	1020	1200	1046.67
1260	1066.67	1210	1123.33	1013.33	1236.67	1173.33	1226.67	1173.33	1050	1190	1050
1266.67	1103.33	1200	1180	1036.67	1253.33	1173.33	1203.33	1173.33	1000	1213.33	1043.33
1260	1093.33	1216.67	1110	1030	1236.67	1153.33	1203.33	1153.33	1020	1216.67	1053.33
1270	1103.33	1226.67	1133.33	1016.67	1230	1190	1173.33	1190	1020	1196.67	1056.67
1273.33	1086.67	1213.33	1106.67	1023.33	1246.67	1156.67	1190	1156.67	1016.67	1183.33	1043.33
1253.33	1073.33	1193.33	1140	1006.67	1253.33	1226.67	1210	1226.67	1026.67	1206.67	1050
1273.33	1100	1220	1133.33	1036.67	1243.33	1166.67	1213.33	1166.67	1033.33	1183.33	1050
1276.67	1086.67	1190	1146.67	1000	1220	1173.33	1183.33	1173.33	1023.33	1246.67	1043.33
1263.33	1076.67	1253.33	1120	1033.33	1240	1160	1216.67	1160	1020	1203.33	1066.67
1256.67	1093.33	1220	1113.33	1013.33	1236.67	1176.67	1183.33	1176.67	1023.33	1193.33	1046.67
1256.67	1110	1203.33	1140	1026.67	1250	1183.33	1203.33	1183.33	1023.33	1193.33	1046.67
1280	1076.67	1203.33	1123.33	1016.67	1263.33	1186.67	1193.33	1186.67	1033.33	1193.33	1060
1253.33	1090	1203.33	1120	1023.33	1206.67	1163.33	1216.67	1163.33	1003.33	1216.67	1033.33
1290	1086.67	1226.67	1143.33	1020	1230	1160	1190	1160	1020	1206.67	1050
1260	1093.33	1216.67	1123.33	1030	1240	1190	1193.33	1190	1003.33	1190	1033.33
1266.67	1076.67	1196.67	1116.67	996.667	1246.67	1156.67	1206.67	1156.67	1010	1183.33	1053.33
1286.67	1083.33	1200	1133.33	1030	1250	1176.67	1183.33	1176.67	1026.67	1216.67	1046.67
1263.33	1106.67	1220	1133.33	1013.33	1233.33	1173.33	1210	1173.33	1036.67	1180	1063.33
1293.33	1080	1193.33	1113.33	1020	1223.33	1160	1220	1160	1016.67	1203.33	1036.67
1273.33	1093.33	1210	1126.67	1020	1250	1176.67	1176.67	1176.67	1013.33	1186.67	1050
1260	1093.33	1200	1133.33	1020	1230	1186.67	1206.67	1186.67	1030	1196.67	1063.33
1273.33	1076.67	1206.67	1126.67	1003.33	1220	1156.67	1203.33	1156.67	1023.33	1206.67	1060
1273.33	1103.33	1223.33	1130	1030	1260	1180	1210	1180	1023.33	1203.33	1056.67
1253.33	1076.67	1203.33	1130	1016.67	1243.33	1163.33	1206.67	1163.33	1010	1186.67	1050
1290	1090	1210	1116.67	1003.33	1230	1183.33	1180	1183.33	1010	1206.67	1030
1243.33	1086.67	1203.33	1140	1026.67	1243.33	1176.67	1203.33	1176.67	1040	1183.33	1060
1290	1076.67	1206.67	1120	1040	1226.67	1173.33	1206.67	1173.33	1003.33	1223.33	1040
1266.67	1086.67	1226.67	1153.33	1000	1226.67	1176.67	1196.67	1176.67	1020	1186.67	1066.67
1273.33	1090	1200	1130	1030	1246.67	1176.67	1210	1176.67	1030	1216.67	1050
1260	1083.33	1220	1126.67	1020	1233.33	1186.67	1190	1186.67	1023.33	1183.33	1040
1276.67	1103.33	1193.33	1136.67	1016.67	1243.33	1173.33	1210	1173.33	1006.67	1216.67	1033.33
1280	1100	1223.33	1133.33	1016.67	1233.33	1166.67	1193.33	1166.67	1013.33	1183.33	1040
1270	1083.33	1186.67	1113.33	1023.33	1240	1163.33	1196.67	1163.33	1023.33	1200	1060
1270	1086.67	1220	1136.67	1010	1250	1163.33	1193.33	1163.33	1013.33	1190	1053.33
1263.33	1093.33	1196.67	1143.33	1036.67	1253.33	1170	1190	1170	1030	1190	1040
1266.67	1083.33	1210	1133.33	1013.33	1236.67	1166.67	1220	1166.67	1020	1203.33	1050
1266.67	1080	1223.33	1116.67	1033.33	1226.67	1190	1196.67	1190	1030	1206.67	1056.67
1286.67	1096.67	1206.67	1120	1016.67	1226.67	1180	1190	1180	1016.67	1196.67	1053.33
1260	1083.33	1210	1143.33	1026.67	1233.33	1170	1193.33	1170	1013.33	1216.67	1056.67
1286.67	1103.33	1223.33	1113.33	1026.67	1233.33	1180	1210	1180	1030	1203.33	1046.67
1256.67	1076.67	1216.67	1126.67	1016.67	1256.67	1160	1186.67	1160	1036.67	1203.33	1043.33
1256.67	1100	1193.33	1120	1030	1243.33	1176.67	1210	1176.67	1020	1180	1046.67
1286.67	1076.67	1210	1133.33	1000	1243.33	1176.67	1213.33	1176.67	1010	1213.33	1070
1273.33	1103.33	1210	1130	1040	1236.67	1170	1196.67	1170	1010	1190	1033.33
1253.33	1100	1193.33	1140	1006.67	1230	1170	1203.33	1170	1023.33	1196.67	1073.33
1270	1073.33	1206.67	1130	1040	1250	1166.67	1206.67	1166.67	1006.67	1190	1043.33
1253.33	1086.67	1210	1136.67	1020	1230	1170	1206.67	1170	1016.67	1206.67	1036.67
1273.33	1093.33	1210	1146.67	1013.33	1236.67	1186.67	1170	1186.67	1016.67	1196.67	1046.67
1270	1080	1210	1116.67	1010	1236.67	1183.33	1193.33	1183.33	1013.33	1213.33	1030
1266.67	1113.33	1200	1133.33	1016.67	1243.33	1176.67	1220	1176.67	1036.67	1190	1070
1253.33	1076.67	1223.33	1120	1030	1250	1193.33	1210	1193.33	1003.33	1226.67	1050
1276.67	1093.33	1196.67	1130	1016.67	1240	1170	1186.67	1170	1033.33	1173.33	1040
1283.33	1090	1203.33	1136.67	1030	1256.67	1190	1180	1190	1016.67	1203.33	1046.67
1276.67	1076.67	1216.67	1120	1020	1223.33	1156.67	1210	1156.67	1016.67	1186.67	1053.33
1286.67	1093.33	1220	1136.67	1020	1236.67	1183.33	1190	1183.33	1020	1223.33	1076.67
1263.33	1093.33	1223.33	1110	1033.33	1233.33	1170	1223.33	1170	1020	1193.33	1053.33
1263.33	1103.33	1190	1133.33	1013.33	1263.33	1180	1186.67	1180	1003.33	1200	1043.33
1266.67	1096.67	1233.33	1126.67	996.667	1230	1156.67	1196.67	1156.67	1026.67	1210	1050
1283.33	1096.67	1196.67	1146.67	1023.33	1243.33	1173.33	1203.33	1173.33	1023.33	1190	1060
1256.67	1076.67	1213.33	1140	1033.33	1250	1173.33	1206.67	1173.33	1010	1213.33	1046.67
1290	1093.33	1190	1133.33	1006.67	1230	1193.33	1196.67	1193.33	1056.67	1193.33	1060
1253.33	1093.33	1203.33	1110	1020	1246.67	1186.67	1193.33	1186.67	1023.33	1193.33	1036.67
1286.67	1096.67	1216.67	1140	1023.33	1213.33	1173.33	1220	1173.33	1003.33	1203.33	1046.67
1250	1083.33	1220	1136.67	1020	1250	1156.67	1176.67	1156.67	1043.33	1183.33	1053.33
1270	1106.67	1203.33	1133.33	1023.33	1236.67	1193.33	1196.67	1193.33	990	1213.33	1056.67
1266.67	1093.33	1206.67	1130	1013.33	1246.67	1176.67	1210	1176.67	1040	1196.67	1046.67
1270	1080	1216.67	1146.67	1023.33	1230	1183.33	1180	1183.33	1016.67	1200	1056.67
1266.67	1093.33	1213.33	1113.33	1006.67	1250	1176.67	1206.67	1176.67	1033.33	1193.33	1046.67
1273.33	1066.67	1213.33	1123.33	1020	1240	1180	1176.67	1180	1010	1200	1043.33
1273.33	1106.67	1226.67	1126.67	1026.67	1246.67	1156.67	1210	1156.67	1013.33	1216.67	1050
1273.33	1086.67	1190	1136.67	1030	1253.33	1183.33	1210	1183.33	1023.33	1186.67	1063.33
1286.67	1093.33	1206.67	1126.67	1023.33	1226.67	1186.67	1196.67	1186.67	1023.33	1196.67	1063.33
1250	1083.33	1220	1123.33	1033.33	1233.33	1160	1206.67	1160	1006.67	1183.33	1040
1270	1083.33	1206.67	1123.33	1016.67	1260	1170	1190	1170	1023.33	1210	1043.33
1290	1086.67	1203.33	1133.33	1010	1226.67	1173.33	1200	1173.33	1010	1196.67	1053.33
1253.33	1103.33	1206.67	1133.33	1020	1240	1183.33	1216.67	1183.33	1013.33	1190	1050
1270	1073.33	1216.67	1126.67	1013.33	1233.33	1173.33	1180	1173.33	1023.33	1196.67	1056.67
1273.33	1096.67	1213.33	1116.67	1013.33	1260	1163.33	1213.33	1163.33	1026.67	1203.33	1036.67
1280	1090	1196.67	1143.33	1016.67	1223.33	1183.33	1213.33	1183.33	1020	1196.67	1060
1250	1086.67	1220	1120	1020	1246.67	1170	1193.33	1170	1010	1190	1056.67
1283.33	1103.33	1200	1126.67	1006.67	1236.67	1173.33	1206.67	1173.33	1013.33	1210	1026.67
1253.33	1080	1213.33	1136.67	1013.33	1236.67	1173.33	1193.33	1173.33	1030	1186.67	1053.33
1276.67	1106.67	1206.67	1130	1043.33	1240	1186.67	1206.67	1186.67	1023.33	1203.33	1050
1263.33	1110	1226.67	1136.67	1023.33	1243.33	1173.33	1206.67	1173.33	1013.33	1203.33	1043.33
1273.33	1070	1200	1123.33	1030	1243.33	1180	1196.67	1180	1026.67	1206.67	1073.33
1266.67	1076.67	1233.33	1133.33	1026.67	1240	1206.67	1206.67	1206.67	1020	1203.33	1056.67
1280	1096.67	1216.67	1143.33	1003.33	1253.33	1150	1220	1150	1010	1223.33	1030
1263.33	1076.67	1173.33	1133.33	1003.33	1213.33	1163.33	1183.33	1163.33	1030	1190	1053.33
1280	1096.67	1220	1106.67	1020	1246.67	1180	1216.67	1180	1020	1200	1046.67
1280	1083.33	1213.33	1136.67	1046.67	1256.67	1163.33	1200	1163.33	1010	1183.33	1056.67
1253.33	1086.67	1190	1146.67	1010	1213.33	1170	1186.67	1170	1023.33	1206.67	1050
1263.33	1093.33	1220	1116.67	1023.33	1250	1176.67	1233.33	1176.67	1010	1193.33	1056.67
1283.33	1093.33	1216.67	1126.67	1013.33	1250	1183.33	1176.67	1183.33	1020	1200	1040
1253.33	1096.67	1196.67	1146.67	1030	1220	1166.67	1196.67	1166.67	1010	1200	1043.33
1280	1093.33	1226.67	1126.67	1006.67	1253.33	1193.33	1193.33	1193.33	1016.67	1206.67	1043.33
1273.33	1100	1213.33	1126.67	1020	1243.33	1176.67	1196.67	1176.67	1010	1210	1060
1290	1090	1200	1136.67	1016.67	1243.33	1173.33	1200	1173.33	1040	1206.67	1043.33
1263.33	1090	1220	1140	1016.67	1250	1173.33	1190	1173.33	1023.33	1193.33	1060
1273.33	1086.67	1213.33	1116.67	1000	1240	1180	1213.33	1180	1023.33	1206.67	1033.33
1266.67	1086.67	1203.33	1140	1033.33	1240	1160	1193.33	1160	1006.67	1186.67	1056.67
1266.67	1093.33	1213.33	1120	1036.67	1230	1186.67	1186.67	1186.67	1013.33	1206.67	1043.33
												MEAN
12.2732	11.0948	12.2338	11.3989	10.5964	12.1228	12.0057	12.141	12.0057	10.4766	12.1264	10.3361	11.5676	SD
1270.01	1089.99	1210.09	1130.03	1019.93	1240.09	1175.05	1199.93	1175.05	1019.99	1200.09	1049.92	1148.35	Mean
0	10	-13.3333	-3.33333	20	-3.33333	13.3333	-13.3333	13.3333	3.33333	23.3333	-10
-20	-23.3333	3.33333	6.66667	0	-6.66667	-10	13.3333	-10	0	-26.6667	6.66667
16.6667	26.6667	33.3333	-20	23.3333	6.66667	23.3333	0	23.3333	3.33333	-10	16.6667
-13.3333	-3.33333	-36.6667	20	-23.3333	3.33333	-16.6667	-6.66667	-16.6667	3.33333	0	3.33333
10	-33.3333	-3.33333	-6.66667	-3.33333	-3.33333	-6.66667	3.33333	-6.66667	-10	13.3333	-20
-6.66667	43.3333	-6.66667	-13.3333	16.6667	16.6667	23.3333	13.3333	23.3333	16.6667	3.33333	10
20	-13.3333	23.3333	16.6667	-13.3333	-26.6667	-20	-13.3333	-20	-6.66667	-3.33333	-3.33333
-26.6667	-10	-13.3333	-10	-6.66667	20	0	-23.3333	0	-10	-20	0
33.3333	30	13.3333	-10	16.6667	-23.3333	-3.33333	43.3333	-3.33333	10	36.6667	0
-30	-26.6667	-30	13.3333	-6.66667	-10	16.6667	-26.6667	16.6667	0	-10	20
20	10	33.3333	-3.33333	-10	36.6667	-6.66667	0	-6.66667	0	-10	-13.3333
-23.3333	0	3.33333	-13.3333	0	-23.3333	3.33333	-6.66667	3.33333	-10	0	0
16.6667	-26.6667	-26.6667	26.6667	10	0	-16.6667	20	-16.6667	-6.66667	-10	-6.66667
-23.3333	33.3333	16.6667	-26.6667	0	-3.33333	26.6667	-3.33333	26.6667	26.6667	-3.33333	10
23.3333	-26.6667	-13.3333	40	0	10	-16.6667	13.3333	-16.6667	-23.3333	33.3333	-23.3333
16.6667	10	-6.66667	-26.6667	6.66667	0	-6.66667	-43.3333	-6.66667	6.66667	-10	26.6667
-10	13.3333	20	3.33333	-16.6667	6.66667	10	36.6667	10	10	-20	-13.3333
-33.3333	3.33333	3.33333	26.6667	16.6667	-13.3333	-13.3333	-10	-13.3333	-10	30	3.33333
26.6667	-23.3333	-13.3333	-26.6667	-6.66667	16.6667	-6.66667	3.33333	-6.66667	10	-23.3333	10
-6.66667	-16.6667	10	-3.33333	-16.6667	-3.33333	30	13.3333	30	-16.6667	3.33333	-23.3333
20	36.6667	-10	16.6667	53.3333	-13.3333	-23.3333	-40	-23.3333	26.6667	-23.3333	-3.33333
-40	3.33333	6.66667	-23.3333	-36.6667	-3.33333	3.33333	46.6667	3.33333	-16.6667	36.6667	23.3333
40	-16.6667	-13.3333	3.33333	6.66667	3.33333	16.6667	-23.3333	16.6667	-6.66667	-16.6667	-3.33333
0	10	10	-3.33333	-10	33.3333	13.3333	-20	13.3333	3.33333	0	0
-30	-3.33333	3.33333	23.3333	-6.66667	-36.6667	-30	13.3333	-30	20	16.6667	3.33333
20	-30	-26.6667	-20	6.66667	20	20	13.3333	20	-6.66667	-40	-30
-16.6667	36.6667	30	20	3.33333	3.33333	0	-3.33333	0	0	43.3333	23.3333
0	-6.66667	-23.3333	-16.6667	10	-13.3333	-6.66667	-3.33333	-6.66667	-16.6667	-33.3333	23.3333
20	0	10	6.66667	-10	-23.3333	-6.66667	0	-6.66667	-3.33333	13.3333	-30
-10	-16.6667	3.33333	-3.33333	-3.33333	23.3333	20	-16.6667	20	6.66667	16.6667	-6.66667
6.66667	36.6667	26.6667	13.3333	10	6.66667	-26.6667	33.3333	-26.6667	0	-26.6667	30
-16.6667	-36.6667	-26.6667	-20	3.33333	-13.3333	-3.33333	-30	-3.33333	3.33333	43.3333	-10
23.3333	20	10	10	-23.3333	23.3333	23.3333	16.6667	23.3333	-6.66667	-36.6667	-10
-16.6667	-23.3333	6.66667	-13.3333	20	-43.3333	-23.3333	3.33333	-23.3333	3.33333	6.66667	6.66667
-6.66667	30	-3.33333	-13.3333	-3.33333	40	23.3333	-20	23.3333	23.3333	10	3.33333
3.33333	-20	-16.6667	43.3333	-13.3333	-33.3333	3.33333	10	3.33333	-13.3333	-23.3333	-13.3333
-10	26.6667	33.3333	-16.6667	20	26.6667	-23.3333	10	-23.3333	-16.6667	3.33333	3.33333
20	-46.6667	-46.6667	-10	-13.3333	-3.33333	-20	-10	-20	13.3333	13.3333	3.33333
13.3333	43.3333	23.3333	3.33333	0	-6.66667	53.3333	-6.66667	53.3333	0	-6.66667	-13.3333
-40	-20	-3.33333	3.33333	13.3333	33.3333	-20	36.6667	-20	-20	10	3.33333
63.3333	-6.66667	-6.66667	26.6667	-20	-43.3333	3.33333	-33.3333	3.33333	13.3333	13.3333	6.66667
-63.3333	0	23.3333	-40	13.3333	26.6667	-3.33333	-6.66667	-3.33333	3.33333	-36.6667	33.3333
30	23.3333	-10	13.3333	3.33333	-10	-16.6667	6.66667	-16.6667	6.66667	3.33333	-26.6667
-10	-23.3333	-33.3333	-3.33333	-3.33333	-23.3333	-10	10	-10	6.66667	30	0
13.3333	16.6667	30	16.6667	-6.66667	26.6667	46.6667	-23.3333	46.6667	-23.3333	-20	-6.66667
3.33333	3.33333	13.3333	-23.3333	6.66667	-6.66667	-30	30	-30	6.66667	13.3333	-3.33333
-23.3333	-16.6667	-6.66667	-3.33333	3.33333	0	13.3333	0	13.3333	16.6667	-10	10
23.3333	0	-10	33.3333	-13.3333	26.6667	-16.6667	10	-16.6667	-13.3333	-23.3333	-13.3333
-30	-6.66667	0	-36.6667	13.3333	-43.3333	3.33333	-36.6667	3.33333	-13.3333	36.6667	0
6.66667	10	-33.3333	6.66667	-3.33333	-3.33333	33.3333	16.6667	33.3333	16.6667	-6.66667	16.6667
13.3333	6.66667	43.3333	16.6667	-6.66667	43.3333	-33.3333	0	-33.3333	3.33333	-13.3333	-6.66667
-10	10	0	-10	0	-13.3333	6.66667	6.66667	6.66667	-13.3333	23.3333	10
30	-16.6667	-16.6667	0	6.66667	-3.33333	3.33333	-6.66667	3.33333	6.66667	-40	-20
-16.6667	-13.3333	-3.33333	16.6667	-20	-3.33333	6.66667	-10	6.66667	6.66667	46.6667	10
-40	20	16.6667	-23.3333	43.3333	-36.6667	-40	3.33333	-40	-13.3333	-13.3333	16.6667
46.6667	10	3.33333	0	-43.3333	36.6667	46.6667	0	46.6667	-6.66667	-10	-33.3333
3.33333	-30	-26.6667	-6.66667	10	13.3333	-20	33.3333	-20	33.3333	6.66667	16.6667
-13.3333	13.3333	13.3333	16.6667	13.3333	-26.6667	-16.6667	-50	-16.6667	-13.3333	6.66667	-16.6667
10	30	3.33333	6.66667	3.33333	0	20	43.3333	20	-13.3333	-30	36.6667
-50	-36.6667	3.33333	6.66667	-6.66667	16.6667	-3.33333	-20	-3.33333	0	23.3333	-36.6667
36.6667	13.3333	-20	-30	0	3.33333	-3.33333	-10	-3.33333	20	3.33333	30
16.6667	10	26.6667	10	-10	-30	13.3333	10	13.3333	-13.3333	-30	-16.6667
-23.3333	-10	-26.6667	23.3333	16.6667	20	-16.6667	6.66667	-16.6667	10	23.3333	-10
-6.66667	-3.33333	13.3333	-16.6667	-6.66667	0	-6.66667	0	-6.66667	-16.6667	-6.66667	20
23.3333	6.66667	16.6667	-3.33333	-33.3333	3.33333	6.66667	-6.66667	6.66667	10	0	6.66667
-6.66667	-16.6667	-6.66667	30	50	-16.6667	10	0	10	6.66667	10	-20
-23.3333	-3.33333	3.33333	-46.6667	-36.6667	23.3333	6.66667	6.66667	6.66667	-20	-16.6667	6.66667
20	10	-26.6667	23.3333	6.66667	-23.3333	-3.33333	-6.66667	-3.33333	6.66667	-6.66667	13.3333
3.33333	3.33333	33.3333	3.33333	13.3333	26.6667	-23.3333	-13.3333	-23.3333	-10	13.3333	-33.3333
0	-10	-10	-3.33333	3.33333	-6.66667	30	10	30	23.3333	3.33333	36.6667
-13.3333	10	-6.66667	-16.6667	-6.66667	10	-3.33333	10	-3.33333	-10	13.3333	-40
16.6667	0	-23.3333	3.33333	6.66667	-30	-10	-6.66667	-10	3.33333	-13.3333	40
-3.33333	10	36.6667	10	6.66667	20	16.6667	6.66667	16.6667	-3.33333	-13.3333	-20
6.66667	10	-13.3333	-6.66667	-26.6667	6.66667	-36.6667	-10	-36.6667	-20	30	0
0	-20	-6.66667	20	13.3333	-26.6667	20	10	20	26.6667	-13.3333	16.6667
-10	3.33333	-10	-6.66667	-10	-6.66667	3.33333	-6.66667	3.33333	0	3.33333	-6.66667
-10	-3.33333	40	-6.66667	0	20	-3.33333	-13.3333	-3.33333	6.66667	-13.3333	-16.6667
26.6667	-16.6667	-53.3333	13.3333	13.3333	13.3333	0	3.33333	0	-23.3333	-13.3333	6.66667
-36.6667	33.3333	53.3333	-13.3333	20	-26.6667	0	16.6667	0	26.6667	30	3.33333
3.33333	-33.3333	-23.3333	-13.3333	-46.6667	3.33333	26.6667	-10	26.6667	-26.6667	-16.6667	10
13.3333	26.6667	-6.66667	6.66667	30	30	-30	10	-30	-3.33333	20	-10
20	-6.66667	13.3333	3.33333	-13.3333	-26.6667	6.66667	13.3333	6.66667	13.3333	-20	-6.66667
-16.6667	-3.33333	-3.33333	0	10	26.6667	-6.66667	-10	-6.66667	10	30	-3.33333
-10	0	-23.3333	10	-20	-36.6667	-3.33333	-10	-3.33333	-10	-23.3333	20
26.6667	-13.3333	20	3.33333	23.3333	10	-3.33333	-13.3333	-3.33333	-10	-13.3333	-10
-13.3333	10	0	-13.3333	-6.66667	10	10	3.33333	10	13.3333	3.33333	3.33333
0	33.3333	10	13.3333	6.66667	-3.33333	6.66667	13.3333	6.66667	6.66667	10	-16.6667
-30	-36.6667	-3.33333	-23.3333	-20	0	23.3333	-6.66667	23.3333	0	-13.3333	33.3333
40	0	-3.33333	30	23.3333	13.3333	-33.3333	16.6667	-33.3333	-16.6667	30	-30
-16.6667	3.33333	-13.3333	-13.3333	-6.66667	3.33333	13.3333	-20	13.3333	0	-10	20
20	10	6.66667	-6.66667	3.33333	-40	-30	0	-30	13.3333	10	-20
-10	-10	-16.6667	-10	-20	23.3333	30	3.33333	30	-13.3333	-30	-3.33333
-13.3333	-6.66667	46.6667	6.66667	16.6667	-10	-10	20	-10	26.6667	6.66667	33.3333
-3.33333	26.6667	-23.3333	26.6667	-6.66667	6.66667	3.33333	-30	3.33333	-50	-10	-23.3333
-10	-13.3333	13.3333	-30	10	16.6667	0	-10	0	40	33.3333	-3.33333
30	-13.3333	-33.3333	10	0	0	0	16.6667	0	-13.3333	-20	0
3.33333	0	20	10	-13.3333	-20	10	26.6667	10	6.66667	10	20
-13.3333	10	-3.33333	-10	-6.66667	0	-20	-23.3333	-20	-6.66667	-16.6667	3.33333
6.66667	13.3333	3.33333	-16.6667	6.66667	-10	16.6667	20	16.6667	13.3333	23.3333	-13.3333
-36.6667	-33.3333	-3.33333	26.6667	10	23.3333	-16.6667	-30	-16.6667	-16.6667	-13.3333	-16.6667
40	20	3.33333	10	6.66667	-3.33333	10	36.6667	10	26.6667	0	3.33333
3.33333	-3.33333	6.66667	-23.3333	-10	0	-20	-30	-20	-43.3333	-26.6667	-10
3.33333	6.66667	-16.6667	-13.3333	-20	-10	33.3333	13.3333	33.3333	23.3333	36.6667	26.6667
-26.6667	0	10	13.3333	26.6667	13.3333	-10	-3.33333	-10	-3.33333	3.33333	6.66667
6.66667	6.66667	-10	16.6667	20	-6.66667	-13.3333	-23.3333	-13.3333	-3.33333	-23.3333	-13.3333
10	-3.33333	6.66667	-30	-43.3333	3.33333	-3.33333	33.3333	-3.33333	16.6667	6.66667	-6.66667
-6.66667	-13.3333	-10	6.66667	23.3333	-26.6667	36.6667	-30	36.6667	-20	10	6.66667
0	16.6667	23.3333	13.3333	-13.3333	40	-13.3333	26.6667	-13.3333	26.6667	-20	-13.3333
10	-16.6667	-10	-3.33333	10	0	-30	-6.66667	-30	-20	13.3333	23.3333
-3.33333	-6.66667	-23.3333	6.66667	-3.33333	-33.3333	13.3333	3.33333	13.3333	0	0	-6.66667
-23.3333	20	30	6.66667	-3.33333	3.33333	16.6667	-10	16.6667	-13.3333	-6.66667	6.66667
10	0	3.33333	-6.66667	10	26.6667	-26.6667	13.3333	-26.6667	26.6667	3.33333	-20
16.6667	-16.6667	-20	-13.3333	-20	-13.3333	6.66667	-3.33333	6.66667	-3.33333	3.33333	16.6667
-16.6667	23.3333	-16.6667	10	6.66667	-13.3333	3.33333	-6.66667	3.33333	-13.3333	6.66667	-10
0	-10	36.6667	-30	20	16.6667	13.3333	-13.3333	13.3333	-10	-16.6667	0
16.6667	3.33333	-30	36.6667	-6.66667	26.6667	-6.66667	13.3333	-6.66667	33.3333	40	-3.33333
-26.6667	-20	3.33333	6.66667	-13.3333	-33.3333	16.6667	-6.66667	16.6667	-13.3333	-26.6667	13.3333
13.3333	10	30	-20	6.66667	-10	-20	13.3333	-20	-10	0	0
-3.33333	16.6667	-3.33333	-3.33333	16.6667	30	-3.33333	-3.33333	-3.33333	16.6667	-3.33333	0
13.3333	-30	-10	16.6667	-23.3333	-26.6667	-13.3333	-13.3333	-13.3333	-6.66667	6.66667	-20
-13.3333	26.6667	13.3333	-10	-10	-3.33333	13.3333	16.6667	13.3333	-6.66667	-16.6667	23.3333
13.3333	-6.66667	-16.6667	-3.33333	16.6667	13.3333	26.6667	-3.33333	26.6667	6.66667	0	-10
0	-10	-20	-16.6667	-6.66667	3.33333	-20	-10	-20	10	30	6.66667
6.66667	3.33333	6.66667	50	6.66667	10	-16.6667	6.66667	-16.6667	-10	-30	-10
-20	6.66667	40	-40	10	3.33333	16.6667	-20	16.6667	-10	3.33333	3.33333
0	-6.66667	-30	16.6667	-20	-23.3333	6.66667	40	6.66667	23.3333	20	-3.33333
3.33333	26.6667	3.33333	-10	20	-13.3333	-10	-26.6667	-10	-33.3333	-23.3333	-16.6667
16.6667	-23.3333	-10	20	-13.3333	16.6667	-6.66667	36.6667	-6.66667	33.3333	23.3333	23.3333
-6.66667	-3.33333	20	-26.6667	3.33333	26.6667	20	-30	20	-23.3333	-10	0
-16.6667	6.66667	0	10	-13.3333	-23.3333	-3.33333	-3.33333	-3.33333	16.6667	-3.33333	-6.66667
-10	-6.66667	0	0	26.6667	-13.3333	-30	0	-30	-26.6667	-23.3333	16.6667
20	-3.33333	-33.3333	6.66667	-26.6667	13.3333	36.6667	0	36.6667	20	46.6667	-10
26.6667	16.6667	30	-13.3333	23.3333	16.6667	-13.3333	3.33333	-13.3333	-13.3333	-26.6667	-3.33333
-43.3333	-16.6667	0	16.6667	-10	-6.66667	-16.6667	16.6667	-16.6667	6.66667	3.33333	10
10	16.6667	-10	-10	0	-20	13.3333	-36.6667	13.3333	-3.33333	3.33333	-23.3333
16.6667	-16.6667	6.66667	-6.66667	6.66667	6.66667	-3.33333	30	-3.33333	-3.33333	6.66667	26.6667
6.66667	13.3333	3.33333	23.3333	0	16.6667	20	-16.6667	20	33.3333	-23.3333	-26.6667
-26.6667	-23.3333	-3.33333	0	6.66667	-23.3333	-3.33333	3.33333	-3.33333	-40	13.3333	20
10	6.66667	-10	-36.6667	-30	23.3333	-23.3333	20	-23.3333	23.3333	-6.66667	-3.33333
10	6.66667	10	16.6667	30	-10	23.3333	-33.3333	23.3333	0	20	-13.3333
-20	3.33333	-3.33333	3.33333	-13.3333	3.33333	-30	16.6667	-30	-13.3333	-10	16.6667
23.3333	0	3.33333	3.33333	3.33333	-13.3333	23.3333	10	23.3333	13.3333	0	-20
-10	0	6.66667	-6.66667	0	13.3333	6.66667	-20	6.66667	-6.66667	-10	36.6667
3.33333	10	-13.3333	-16.6667	-13.3333	-10	-6.66667	-6.66667	-6.66667	-16.6667	6.66667	-30
-10	-20	3.33333	33.3333	6.66667	16.6667	-13.3333	33.3333	-13.3333	20	0	6.66667
6.66667	16.6667	6.66667	-26.6667	-16.6667	-10	6.66667	-13.3333	6.66667	16.6667	0	3.33333
-3.33333	-13.3333	-13.3333	10	40	-3.33333	-10	-3.33333	-10	-16.6667	-3.33333	-6.66667
10	-3.33333	0	3.33333	-16.6667	-3.33333	13.3333	-13.3333	13.3333	-16.6667	6.66667	-3.33333
-6.66667	20	13.3333	13.3333	-6.66667	6.66667	-13.3333	6.66667	-13.3333	20	-16.6667	13.3333
-3.33333	-10	-16.6667	-10	3.33333	-6.66667	33.3333	-3.33333	33.3333	-10	3.33333	-6.66667
-10	6.66667	-3.33333	-6.66667	-10	6.66667	-40	23.3333	-40	10	0	6.66667
16.6667	26.6667	0	-13.3333	10	-6.66667	23.3333	-10	23.3333	-26.6667	23.3333	-3.33333
-6.66667	-56.6667	20	13.3333	0	-6.66667	-13.3333	-10	-13.3333	26.6667	-16.6667	0
0	30	-3.33333	10	-3.33333	0	33.3333	10	33.3333	-6.66667	3.33333	-6.66667
-10	-30	-3.33333	-13.3333	-3.33333	6.66667	-26.6667	23.3333	-26.6667	30	-10	3.33333
6.66667	36.6667	-10	56.6667	23.3333	16.6667	0	-23.3333	0	-50	23.3333	-6.66667
-6.66667	-10	16.6667	-70	-6.66667	-16.6667	-20	0	-20	20	3.33333	10
10	10	10	23.3333	-13.3333	-6.66667	36.6667	-30	36.6667	0	-20	3.33333
3.33333	-16.6667	-13.3333	-26.6667	6.66667	16.6667	-33.3333	16.6667	-33.3333	-3.33333	-13.3333	-13.3333
-20	-13.3333	-20	33.3333	-16.6667	6.66667	70	20	70	10	23.3333	6.66667
20	26.6667	26.6667	-6.66667	30	-10	-60	3.33333	-60	6.66667	-23.3333	0
3.33333	-13.3333	-30	13.3333	-36.6667	-23.3333	6.66667	-30	6.66667	-10	63.3333	-6.66667
-13.3333	-10	63.3333	-26.6667	33.3333	20	-13.3333	33.3333	-13.3333	-3.33333	-43.3333	23.3333
-6.66667	16.6667	-33.3333	-6.66667	-20	-3.33333	16.6667	-33.3333	16.6667	3.33333	-10	-20
0	16.6667	-16.6667	26.6667	13.3333	13.3333	6.66667	20	6.66667	0	0	0
23.3333	-33.3333	0	-16.6667	-10	13.3333	3.33333	-10	3.33333	10	0	13.3333
-26.6667	13.3333	0	-3.33333	6.66667	-56.6667	-23.3333	23.3333	-23.3333	-30	23.3333	-26.6667
36.6667	-3.33333	23.3333	23.3333	-3.33333	23.3333	-3.33333	-26.6667	-3.33333	16.6667	-10	16.6667
-30	6.66667	-10	-20	10	10	30	3.33333	30	-16.6667	-16.6667	-16.6667
6.66667	-16.6667	-20	-6.66667	-33.3333	6.66667	-33.3333	13.3333	-33.3333	6.66667	-6.66667	20
20	6.66667	3.33333	16.6667	33.3333	3.33333	20	-23.3333	20	16.6667	33.3333	-6.66667
-23.3333	23.3333	20	0	-16.6667	-16.6667	-3.33333	26.6667	-3.33333	10	-36.6667	16.6667
30	-26.6667	-26.6667	-20	6.66667	-10	-13.3333	10	-13.3333	-20	23.3333	-26.6667
-20	13.3333	16.6667	13.3333	0	26.6667	16.6667	-43.3333	16.6667	-3.33333	-16.6667	13.3333
-13.3333	0	-10	6.66667	0	-20	10	30	10	16.6667	10	13.3333
13.3333	-16.6667	6.66667	-6.66667	-16.6667	-10	-30	-3.33333	-30	-6.66667	10	-3.33333
0	26.6667	16.6667	3.33333	26.6667	40	23.3333	6.66667	23.3333	0	-3.33333	-3.33333
-20	-26.6667	-20	0	-13.3333	-16.6667	-16.6667	-3.33333	-16.6667	-13.3333	-16.6667	-6.66667
36.6667	13.3333	6.66667	-13.3333	-13.3333	-13.3333	20	-26.6667	20	0	20	-20
-46.6667	-3.33333	-6.66667	23.3333	23.3333	13.3333	-6.66667	23.3333	-6.66667	30	-23.3333	30
46.6667	-10	3.33333	-20	13.3333	-16.6667	-3.33333	3.33333	-3.33333	-36.6667	40	-20
-23.3333	10	20	33.3333	-40	0	3.33333	-10	3.33333	16.6667	-36.6667	26.6667
6.66667	3.33333	-26.6667	-23.3333	30	20	0	13.3333	0	10	30	-16.6667
-13.3333	-6.66667	20	-3.33333	-10	-13.3333	10	-20	10	-6.66667	-33.3333	-10
16.6667	20	-26.6667	10	-3.33333	10	-13.3333	20	-13.3333	-16.6667	33.3333	-6.66667
3.33333	-3.33333	30	-3.33333	0	-10	-6.66667	-16.6667	-6.66667	6.66667	-33.3333	6.66667
-10	-16.6667	-36.6667	-20	6.66667	6.66667	-3.33333	3.33333	-3.33333	10	16.6667	20
0	3.33333	33.3333	23.3333	-13.3333	10	0	-3.33333	0	-10	-10	-6.66667
-6.66667	6.66667	-23.3333	6.66667	26.6667	3.33333	6.66667	-3.33333	6.66667	16.6667	0	-13.3333
3.33333	-10	13.3333	-10	-23.3333	-16.6667	-3.33333	30	-3.33333	-10	13.3333	10
0	-3.33333	13.3333	-16.6667	20	-10	23.3333	-23.3333	23.3333	10	3.33333	6.66667
20	16.6667	-16.6667	3.33333	-16.6667	0	-10	-6.66667	-10	-13.3333	-10	-3.33333
-26.6667	-13.3333	3.33333	23.3333	10	6.66667	-10	3.33333	-10	-3.33333	20	3.33333
26.6667	20	13.3333	-30	0	0	10	16.6667	10	16.6667	-13.3333	-10
-30	-26.6667	-6.66667	13.3333	-10	23.3333	-20	-23.3333	-20	6.66667	0	-3.33333
0	23.3333	-23.3333	-6.66667	13.3333	-13.3333	16.6667	23.3333	16.6667	-16.6667	-23.3333	3.33333
30	-23.3333	16.6667	13.3333	-30	0	0	3.33333	0	-10	33.3333	23.3333
-13.3333	26.6667	0	-3.33333	40	-6.66667	-6.66667	-16.6667	-6.66667	0	-23.3333	-36.6667
-20	-3.33333	-16.6667	10	-33.3333	-6.66667	0	6.66667	0	13.3333	6.66667	40
16.6667	-26.6667	13.3333	-10	33.3333	20	-3.33333	3.33333	-3.33333	-16.6667	-6.66667	-30
-16.6667	13.3333	3.33333	6.66667	-20	-20	3.33333	0	3.33333	10	16.6667	-6.66667
20	6.66667	0	10	-6.66667	6.66667	16.6667	-36.6667	16.6667	0	-10	10
-3.33333	-13.3333	0	-30	-3.33333	0	-3.33333	23.3333	-3.33333	-3.33333	16.6667	-16.6667
-3.33333	33.3333	-10	16.6667	6.66667	6.66667	-6.66667	26.6667	-6.66667	23.3333	-23.3333	40
-13.3333	-36.6667	23.3333	-13.3333	13.3333	6.66667	16.6667	-10	16.6667	-33.3333	36.6667	-20
23.3333	16.6667	-26.6667	10	-13.3333	-10	-23.3333	-23.3333	-23.3333	30	-53.3333	-10
6.66667	-3.33333	6.66667	6.66667	13.3333	16.6667	20	-6.66667	20	-16.6667	30	6.66667
-6.66667	-13.3333	13.3333	-16.6667	-10	-33.3333	-33.3333	30	-33.3333	0	-16.6667	6.66667
10	16.6667	3.33333	16.6667	0	13.3333	26.6667	-20	26.6667	3.33333	36.6667	23.3333
-23.3333	0	3.33333	-26.6667	13.3333	-3.33333	-13.3333	33.3333	-13.3333	0	-30	-23.3333
0	10	-33.3333	23.3333	-20	30	10	-36.6667	10	-16.6667	6.66667	-10
3.33333	-6.66667	43.3333	-6.66667	-16.6667	-33.3333	-23.3333	10	-23.3333	23.3333	10	6.66667
16.6667	0	-36.6667	20	26.6667	13.3333	16.6667	6.66667	16.6667	-3.33333	-20	10
-26.6667	-20	16.6667	-6.66667	10	6.66667	0	3.33333	0	-13.3333	23.3333	-13.3333
33.3333	16.6667	-23.3333	-6.66667	-26.6667	-20	20	-10	20	46.6667	-20	13.3333
-36.6667	0	13.3333	-23.3333	13.3333	16.6667	-6.66667	-3.33333	-6.66667	-33.3333	0	-23.3333
33.3333	3.33333	13.3333	30	3.33333	-33.3333	-13.3333	26.6667	-13.3333	-20	10	10
-36.6667	-13.3333	3.33333	-3.33333	-3.33333	36.6667	-16.6667	-43.3333	-16.6667	40	-20	6.66667
20	23.3333	-16.6667	-3.33333	3.33333	-13.3333	36.6667	20	36.6667	-53.3333	30	3.33333
-3.33333	-13.3333	3.33333	-3.33333	-10	10	-16.6667	13.3333	-16.6667	50	-16.6667	-10
3.33333	-13.3333	10	16.6667	10	-16.6667	6.66667	-30	6.66667	-23.3333	3.33333	10
-3.33333	13.3333	-3.33333	-33.3333	-16.6667	20	-6.66667	26.6667	-6.66667	16.6667	-6.66667	-10
6.66667	-26.6667	0	10	13.3333	-10	3.33333	-30	3.33333	-23.3333	6.66667	-3.33333
0	40	13.3333	3.33333	6.66667	6.66667	-23.3333	33.3333	-23.3333	3.33333	16.6667	6.66667
0	-20	-36.6667	10	3.33333	6.66667	26.6667	0	26.6667	10	-30	13.3333
13.3333	6.66667	16.6667	-10	-6.66667	-26.6667	3.33333	-13.3333	3.33333	0	10	0
-36.6667	-10	13.3333	-3.33333	10	6.66667	-26.6667	10	-26.6667	-16.6667	-13.3333	-23.3333
20	0	-13.3333	0	-16.6667	26.6667	10	-16.6667	10	16.6667	26.6667	3.33333
20	3.33333	-3.33333	10	-6.66667	-33.3333	3.33333	10	3.33333	-13.3333	-13.3333	10
-36.6667	16.6667	3.33333	0	10	13.3333	10	16.6667	10	3.33333	-6.66667	-3.33333
16.6667	-30	10	-6.66667	-6.66667	-6.66667	-10	-36.6667	-10	10	6.66667	6.66667
3.33333	23.3333	-3.33333	-10	0	26.6667	-10	33.3333	-10	3.33333	6.66667	-20
6.66667	-6.66667	-16.6667	26.6667	3.33333	-36.6667	20	0	20	-6.66667	-6.66667	23.3333
-30	-3.33333	23.3333	-23.3333	3.33333	23.3333	-13.3333	-20	-13.3333	-10	-6.66667	-3.33333
33.3333	16.6667	-20	6.66667	-13.3333	-10	3.33333	13.3333	3.33333	3.33333	20	-30
-30	-23.3333	13.3333	10	6.66667	0	0	-13.3333	0	16.6667	-23.3333	26.6667
23.3333	26.6667	-6.66667	-6.66667	30	3.33333	13.3333	13.3333	13.3333	-6.66667	16.6667	-3.33333
-13.3333	3.33333	20	6.66667	-20	3.33333	-13.3333	0	-13.3333	-10	0	-6.66667
10	-40	-26.6667	-13.3333	6.66667	0	6.66667	-10	6.66667	13.3333	3.33333	30
-6.66667	6.66667	33.3333	10	-3.33333	-3.33333	26.6667	10	26.6667	-6.66667	-3.33333	-16.6667
13.3333	20	-16.6667	10	-23.3333	13.3333	-56.6667	13.3333	-56.6667	-10	20	-26.6667
-16.6667	-20	-43.3333	-10	0	-40	13.3333	-36.6667	13.3333	20	-33.3333	23.3333
16.6667	20	46.6667	-26.6667	16.6667	33.3333	16.6667	33.3333	16.6667	-10	10	-6.66667
0	-13.3333	-6.66667	30	26.6667	10	-16.6667	-16.6667	-16.6667	-10	-16.6667	10
-26.6667	3.33333	-23.3333	10	-36.6667	-43.3333	6.66667	-13.3333	6.66667	13.3333	23.3333	-6.66667
10	6.66667	30	-30	13.3333	36.6667	6.66667	46.6667	6.66667	-13.3333	-13.3333	6.66667
20	0	-3.33333	10	-10	0	6.66667	-56.6667	6.66667	10	6.66667	-16.6667
-30	3.33333	-20	20	16.6667	-30	-16.6667	20	-16.6667	-10	0	3.33333
26.6667	-3.33333	30	-20	-23.3333	33.3333	26.6667	-3.33333	26.6667	6.66667	6.66667	0
-6.66667	6.66667	-13.3333	0	13.3333	-10	-16.6667	3.33333	-16.6667	-6.66667	3.33333	16.6667
16.6667	-10	-13.3333	10	-3.33333	0	-3.33333	3.33333	-3.33333	30	-3.33333	-16.6667
-26.6667	0	20	3.33333	0	6.66667	0	-10	0	-16.6667	-13.3333	16.6667
10	-3.33333	-6.66667	-23.3333	-16.6667	-10	6.66667	23.3333	6.66667	0	13.3333	-26.6667
-6.66667	0	-10	23.3333	33.3333	0	-20	-20	-20	-16.6667	-20	23.3333
0	6.66667	10	-20	3.33333	-10	26.6667	-6.66667	26.6667	6.66667	20	-13.3333
												MEAN
20.2985	18.372	19.8132	18.3684	17.3576	19.243	19.3064	20.0447	19.3064	17.2014	20.1905	16.643	18.8454	SD
-0.0392157	0.0261438	-0.0261438	-0.0653595	0.156863	-0.0653595	0.0915033	-0.0653595	0.0915033	0	0.0130719	0	0.00980392	Mean

## Sheet: IOI H05
1280	1093.33	1233.33	1120	1036.67	1230	1176.67	1206.67	1176.67	1016.67	1190	1040
1276.67	1090	1216.67	1110	1023.33	1243.33	1173.33	1210	1173.33	1010	1196.67	1060
1263.33	1076.67	1220	1140	1000	1253.33	1170	1200	1170	1016.67	1183.33	1036.67
1263.33	1086.67	1210	1146.67	1043.33	1226.67	1170	1206.67	1170	1013.33	1203.33	1046.67
1260	1090	1210	1140	1020	1243.33	1163.33	1183.33	1163.33	1013.33	1203.33	1030
1283.33	1076.67	1220	1130	1016.67	1250	1176.67	1193.33	1176.67	1023.33	1196.67	1023.33
1266.67	1066.67	1206.67	1120	1026.67	1223.33	1190	1190	1190	1003.33	1173.33	1030
1266.67	1080	1213.33	1120	1036.67	1226.67	1170	1190	1170	1023.33	1193.33	1056.67
1253.33	1090	1203.33	1146.67	1020	1250	1166.67	1180	1166.67	1000	1203.33	1056.67
1273.33	1070	1200	1143.33	1033.33	1240	1183.33	1206.67	1183.33	1026.67	1203.33	1056.67
1306.67	1103.33	1206.67	1123.33	1023.33	1246.67	1176.67	1196.67	1176.67	1023.33	1203.33	1040
1273.33	1083.33	1193.33	1136.67	1010	1256.67	1193.33	1206.67	1193.33	1026.67	1200	1043.33
1253.33	1066.67	1213.33	1133.33	1016.67	1246.67	1153.33	1180	1153.33	1013.33	1180	1070
1273.33	1093.33	1213.33	1126.67	1016.67	1230	1163.33	1190	1163.33	1030	1203.33	1040
1250	1106.67	1210	1120	1030	1250	1166.67	1210	1166.67	1006.67	1196.67	1050
1273.33	1090	1180	1133.33	1026.67	1236.67	1200	1203.33	1200	1030	1206.67	1050
1246.67	1093.33	1203.33	1106.67	1016.67	1230	1180	1186.67	1180	1000	1210	1070
1280	1086.67	1213.33	1113.33	1020	1270	1170	1210	1170	1023.33	1196.67	1046.67
1283.33	1093.33	1213.33	1153.33	1020	1240	1176.67	1230	1176.67	1010	1203.33	1053.33
1293.33	1100	1213.33	1130	1020	1226.67	1170	1210	1170	1013.33	1196.67	1056.67
1286.67	1093.33	1210	1160	1016.67	1250	1186.67	1213.33	1186.67	1023.33	1196.67	1063.33
1260	1096.67	1190	1126.67	1026.67	1260	1176.67	1196.67	1176.67	1016.67	1193.33	1053.33
1276.67	1096.67	1213.33	1133.33	1033.33	1250	1186.67	1223.33	1186.67	1030	1190	1033.33
1283.33	1093.33	1210	1140	1016.67	1250	1183.33	1190	1183.33	1020	1203.33	1043.33
1253.33	1093.33	1213.33	1126.67	1026.67	1240	1170	1223.33	1170	1030	1213.33	1046.67
1273.33	1076.67	1220	1126.67	1003.33	1240	1173.33	1203.33	1173.33	1016.67	1193.33	1070
1280	1080	1206.67	1146.67	1033.33	1250	1176.67	1213.33	1176.67	1020	1193.33	1046.67
1253.33	1090	1216.67	1120	1020	1236.67	1166.67	1186.67	1166.67	1023.33	1210	1056.67
1256.67	1093.33	1203.33	1136.67	1010	1243.33	1170	1200	1170	1033.33	1200	1036.67
1280	1080	1206.67	1126.67	1030	1233.33	1176.67	1190	1176.67	1026.67	1220	1056.67
1270	1100	1206.67	1136.67	1006.67	1230	1160	1203.33	1160	1016.67	1180	1060
1276.67	1090	1196.67	1140	1013.33	1236.67	1186.67	1196.67	1186.67	1006.67	1186.67	1046.67
1290	1123.33	1213.33	1120	1026.67	1223.33	1160	1216.67	1160	1013.33	1190	1050
1276.67	1093.33	1226.67	1136.67	1020	1243.33	1166.67	1206.67	1166.67	1023.33	1226.67	1056.67
1260	1076.67	1203.33	1143.33	1036.67	1243.33	1160	1233.33	1160	1010	1206.67	1040
1280	1093.33	1203.33	1116.67	1013.33	1236.67	1190	1216.67	1190	1023.33	1193.33	1043.33
1266.67	1096.67	1216.67	1133.33	1020	1213.33	1166.67	1203.33	1166.67	1033.33	1200	1043.33
1260	1083.33	1213.33	1130	1006.67	1233.33	1153.33	1200	1153.33	1023.33	1196.67	1030
1296.67	1093.33	1226.67	1116.67	1000	1243.33	1183.33	1176.67	1183.33	1020	1213.33	1030
1273.33	1083.33	1190	1126.67	1026.67	1243.33	1193.33	1213.33	1193.33	1026.67	1200	1060
1256.67	1090	1196.67	1126.67	1010	1243.33	1183.33	1200	1183.33	1030	1210	1053.33
1276.67	1093.33	1200	1116.67	1003.33	1240	1176.67	1196.67	1176.67	1036.67	1210	1053.33
1293.33	1103.33	1236.67	1106.67	1020	1216.67	1163.33	1203.33	1163.33	1010	1196.67	1043.33
1280	1100	1216.67	1120	1030	1246.67	1166.67	1200	1166.67	1023.33	1196.67	1073.33
1280	1060	1203.33	1130	1016.67	1236.67	1190	1210	1190	1026.67	1203.33	1043.33
1270	1093.33	1210	1110	1043.33	1246.67	1190	1166.67	1190	1016.67	1190	1060
1270	1100	1206.67	1143.33	1016.67	1250	1166.67	1190	1166.67	1046.67	1196.67	1050
1280	1090	1223.33	1123.33	1030	1236.67	1186.67	1193.33	1186.67	1030	1196.67	1063.33
1266.67	1100	1210	1106.67	1020	1246.67	1176.67	1216.67	1176.67	1010	1186.67	1043.33
1273.33	1100	1220	1130	1040	1233.33	1170	1206.67	1170	1030	1213.33	1026.67
1263.33	1103.33	1220	1146.67	1016.67	1236.67	1166.67	1223.33	1166.67	1026.67	1186.67	1050
1260	1103.33	1206.67	1133.33	1020	1236.67	1176.67	1183.33	1176.67	1030	1190	1056.67
1266.67	1103.33	1210	1130	1030	1226.67	1153.33	1203.33	1153.33	1000	1183.33	1056.67
1253.33	1070	1210	1130	1033.33	1243.33	1153.33	1196.67	1153.33	1036.67	1216.67	1036.67
1273.33	1080	1200	1133.33	1013.33	1256.67	1200	1173.33	1200	1003.33	1190	1050
1273.33	1096.67	1206.67	1140	1010	1230	1176.67	1203.33	1176.67	1033.33	1176.67	1063.33
1266.67	1080	1210	1133.33	1026.67	1233.33	1206.67	1220	1206.67	1010	1210	1060
1240	1083.33	1196.67	1136.67	1020	1250	1173.33	1193.33	1173.33	1023.33	1220	1030
1263.33	1096.67	1223.33	1136.67	1006.67	1240	1176.67	1200	1176.67	1030	1210	1050
1273.33	1090	1193.33	1133.33	1000	1260	1186.67	1196.67	1186.67	1030	1200	1060
1276.67	1103.33	1200	1133.33	1016.67	1220	1173.33	1210	1173.33	1020	1190	1040
1273.33	1073.33	1196.67	1116.67	1033.33	1226.67	1166.67	1223.33	1166.67	1010	1190	1073.33
1266.67	1096.67	1223.33	1120	1020	1230	1193.33	1183.33	1193.33	1020	1216.67	1056.67
1250	1070	1200	1126.67	1023.33	1266.67	1163.33	1206.67	1163.33	1013.33	1213.33	1043.33
1273.33	1073.33	1190	1136.67	1026.67	1246.67	1186.67	1193.33	1186.67	1000	1193.33	1046.67
1270	1093.33	1220	1120	1026.67	1233.33	1166.67	1216.67	1166.67	1013.33	1210	1050
1276.67	1090	1226.67	1136.67	1026.67	1240	1186.67	1223.33	1186.67	1026.67	1203.33	1046.67
1276.67	1076.67	1220	1133.33	1006.67	1236.67	1183.33	1196.67	1183.33	1023.33	1193.33	1070
1270	1086.67	1213.33	1163.33	1013.33	1253.33	1166.67	1173.33	1166.67	1016.67	1190	1043.33
1273.33	1083.33	1196.67	1133.33	1020	1240	1180	1190	1180	1023.33	1203.33	1050
1266.67	1080	1200	1113.33	1026.67	1250	1186.67	1223.33	1186.67	1023.33	1176.67	1056.67
1266.67	1093.33	1226.67	1136.67	1010	1250	1163.33	1196.67	1163.33	1023.33	1180	1040
1263.33	1070	1226.67	1136.67	1016.67	1236.67	1180	1203.33	1180	1023.33	1226.67	1053.33
1256.67	1096.67	1200	1123.33	1010	1240	1173.33	1196.67	1173.33	1040	1196.67	1043.33
1273.33	1066.67	1220	1133.33	1006.67	1240	1160	1203.33	1160	996.667	1236.67	1053.33
1286.67	1093.33	1213.33	1120	1010	1230	1173.33	1186.67	1173.33	1026.67	1196.67	1056.67
1263.33	1096.67	1206.67	1130	1033.33	1236.67	1170	1206.67	1170	1023.33	1200	1033.33
1263.33	1096.67	1200	1136.67	1020	1240	1163.33	1210	1163.33	1026.67	1213.33	1036.67
1280	1083.33	1213.33	1143.33	1023.33	1226.67	1150	1186.67	1150	1013.33	1196.67	1073.33
1270	1096.67	1186.67	1140	1023.33	1253.33	1163.33	1200	1163.33	1030	1193.33	1056.67
1290	1080	1190	1096.67	1010	1223.33	1173.33	1200	1173.33	1023.33	1220	1053.33
1250	1100	1233.33	1133.33	1026.67	1233.33	1153.33	1193.33	1153.33	1026.67	1186.67	1040
1253.33	1063.33	1210	1140	1013.33	1223.33	1193.33	1226.67	1193.33	1033.33	1213.33	1043.33
1260	1093.33	1243.33	1130	1026.67	1253.33	1166.67	1196.67	1166.67	1033.33	1193.33	1063.33
1300	1083.33	1206.67	1140	1026.67	1233.33	1150	1193.33	1150	1020	1206.67	1046.67
1276.67	1080	1213.33	1140	1023.33	1216.67	1173.33	1210	1173.33	1033.33	1213.33	1056.67
1263.33	1093.33	1223.33	1146.67	1020	1250	1196.67	1190	1196.67	1023.33	1186.67	1046.67
1270	1086.67	1206.67	1143.33	1040	1260	1173.33	1186.67	1173.33	1003.33	1210	1046.67
1266.67	1100	1203.33	1143.33	1026.67	1246.67	1176.67	1213.33	1176.67	1020	1213.33	1060
1283.33	1090	1226.67	1110	1023.33	1243.33	1176.67	1216.67	1176.67	1016.67	1183.33	1040
1270	1100	1200	1116.67	1013.33	1230	1176.67	1203.33	1176.67	1000	1206.67	1043.33
1280	1083.33	1220	1140	1026.67	1230	1186.67	1196.67	1186.67	1016.67	1200	1063.33
1280	1093.33	1203.33	1116.67	1016.67	1253.33	1176.67	1196.67	1176.67	1013.33	1183.33	1036.67
1266.67	1093.33	1220	1123.33	996.667	1256.67	1183.33	1193.33	1183.33	1030	1196.67	1036.67
1270	1103.33	1220	1136.67	1013.33	1233.33	1183.33	1206.67	1183.33	1023.33	1196.67	1040
1270	1096.67	1200	1133.33	1020	1250	1176.67	1206.67	1176.67	1030	1186.67	1036.67
1260	1086.67	1216.67	1140	1020	1243.33	1176.67	1216.67	1176.67	1023.33	1176.67	1056.67
1266.67	1073.33	1223.33	1116.67	1010	1233.33	1163.33	1176.67	1163.33	1016.67	1186.67	1053.33
1270	1083.33	1196.67	1133.33	1016.67	1230	1163.33	1173.33	1163.33	1020	1200	1053.33
1256.67	1093.33	1216.67	1110	1026.67	1243.33	1173.33	1193.33	1173.33	1023.33	1176.67	1056.67
1283.33	1080	1206.67	1113.33	1026.67	1216.67	1180	1203.33	1180	1033.33	1216.67	1053.33
1253.33	1093.33	1196.67	1133.33	1020	1220	1163.33	1186.67	1163.33	1030	1193.33	1036.67
1260	1103.33	1206.67	1130	1030	1266.67	1186.67	1193.33	1186.67	1003.33	1173.33	1043.33
1256.67	1090	1206.67	1116.67	1010	1236.67	1176.67	1210	1176.67	1023.33	1200	1063.33
1283.33	1093.33	1196.67	1123.33	1030	1276.67	1210	1206.67	1210	1016.67	1220	1053.33
1260	1096.67	1183.33	1123.33	1006.67	1236.67	1180	1190	1180	1026.67	1200	1046.67
1246.67	1103.33	1200	1120	1033.33	1243.33	1156.67	1196.67	1156.67	1016.67	1203.33	1060
1283.33	1106.67	1210	1133.33	1020	1250	1180	1203.33	1180	1033.33	1200	1043.33
1286.67	1076.67	1186.67	1113.33	1010	1240	1180	1230	1180	1020	1203.33	1066.67
1280	1093.33	1226.67	1133.33	1036.67	1230	1170	1213.33	1170	1003.33	1210	1066.67
1273.33	1096.67	1203.33	1103.33	1023.33	1260	1176.67	1210	1176.67	1036.67	1203.33	1046.67
1256.67	1086.67	1183.33	1136.67	1030	1230	1170	1206.67	1170	1023.33	1210	1066.67
1260	1120	1210	1136.67	1000	1250	1173.33	1186.67	1173.33	1026.67	1203.33	1056.67
1286.67	1100	1230	1136.67	1013.33	1233.33	1180	1190	1180	1013.33	1203.33	1046.67
1286.67	1080	1210	1123.33	1033.33	1250	1190	1180	1190	1030	1203.33	1060
1260	1100	1213.33	1136.67	1023.33	1250	1186.67	1186.67	1186.67	996.667	1186.67	1040
1283.33	1096.67	1210	1116.67	1043.33	1230	1140	1210	1140	1030	1190	1053.33
1273.33	1100	1210	1143.33	1023.33	1246.67	1180	1200	1180	1020	1200	1070
1263.33	1070	1223.33	1103.33	1010	1253.33	1183.33	1203.33	1183.33	1003.33	1203.33	1050
1260	1106.67	1210	1133.33	1010	1226.67	1176.67	1196.67	1176.67	1010	1186.67	1046.67
1273.33	1073.33	1220	1120	1033.33	1243.33	1186.67	1190	1186.67	1020	1213.33	1046.67
1246.67	1100	1216.67	1120	1003.33	1240	1183.33	1196.67	1183.33	1023.33	1200	1056.67
1246.67	1080	1213.33	1133.33	1026.67	1226.67	1190	1196.67	1190	1010	1236.67	1033.33
1296.67	1093.33	1213.33	1126.67	1010	1233.33	1190	1203.33	1190	1016.67	1203.33	1053.33
1270	1100	1196.67	1140	1013.33	1240	1190	1196.67	1190	1033.33	1183.33	1046.67
1306.67	1100	1196.67	1130	1013.33	1226.67	1153.33	1196.67	1153.33	1016.67	1206.67	1053.33
1266.67	1090	1210	1143.33	1020	1213.33	1163.33	1213.33	1163.33	1020	1206.67	1053.33
1273.33	1080	1216.67	1123.33	1020	1226.67	1183.33	1200	1183.33	1030	1193.33	1036.67
1280	1090	1196.67	1130	996.667	1240	1160	1196.67	1160	1030	1200	1040
1270	1080	1220	1133.33	1026.67	1220	1170	1186.67	1170	1020	1193.33	1043.33
1260	1070	1213.33	1143.33	1020	1256.67	1183.33	1210	1183.33	1003.33	1200	1053.33
1290	1080	1243.33	1140	1016.67	1230	1173.33	1206.67	1173.33	1003.33	1206.67	1056.67
1260	1096.67	1216.67	1126.67	1010	1213.33	1190	1170	1190	1026.67	1213.33	1056.67
1280	1096.67	1193.33	1113.33	1016.67	1243.33	1156.67	1200	1156.67	1013.33	1210	1060
1263.33	1086.67	1216.67	1120	1030	1260	1183.33	1196.67	1183.33	1023.33	1166.67	1060
1280	1090	1213.33	1133.33	1010	1240	1153.33	1203.33	1153.33	1006.67	1203.33	1070
1280	1093.33	1203.33	1120	1033.33	1240	1156.67	1206.67	1156.67	1026.67	1213.33	1043.33
1260	1093.33	1213.33	1133.33	1010	1240	1180	1193.33	1180	1026.67	1200	1060
1276.67	1093.33	1203.33	1143.33	1010	1243.33	1170	1193.33	1170	1023.33	1210	1066.67
1283.33	1113.33	1210	1133.33	1016.67	1253.33	1163.33	1180	1163.33	1010	1210	1056.67
1256.67	1063.33	1216.67	1130	1016.67	1240	1170	1200	1170	1016.67	1216.67	1056.67
1276.67	1096.67	1223.33	1136.67	1023.33	1250	1166.67	1193.33	1166.67	1026.67	1216.67	1053.33
1270	1093.33	1220	1143.33	990	1246.67	1163.33	1216.67	1163.33	1003.33	1210	1063.33
1253.33	1096.67	1176.67	1146.67	1013.33	1243.33	1180	1203.33	1180	1013.33	1180	1060
1266.67	1083.33	1213.33	1120	1013.33	1243.33	1156.67	1186.67	1156.67	1006.67	1186.67	1030
1266.67	1100	1220	1130	1016.67	1226.67	1176.67	1186.67	1176.67	1033.33	1210	1050
1256.67	1093.33	1210	1136.67	1020	1226.67	1150	1206.67	1150	1036.67	1186.67	1053.33
1243.33	1100	1223.33	1126.67	1023.33	1240	1183.33	1180	1183.33	1026.67	1193.33	1043.33
1256.67	1100	1220	1160	1010	1246.67	1180	1200	1180	1013.33	1206.67	1060
1270	1106.67	1226.67	1143.33	1003.33	1226.67	1183.33	1193.33	1183.33	1023.33	1200	1053.33
1246.67	1086.67	1226.67	1116.67	1033.33	1250	1166.67	1226.67	1166.67	1016.67	1213.33	1040
1286.67	1106.67	1220	1140	1026.67	1243.33	1183.33	1200	1183.33	1013.33	1183.33	1040
1263.33	1093.33	1190	1140	1020	1276.67	1160	1213.33	1160	1023.33	1206.67	1050
1243.33	1073.33	1196.67	1140	1023.33	1243.33	1186.67	1190	1186.67	1020	1180	1040
1270	1086.67	1220	1106.67	1016.67	1223.33	1150	1193.33	1150	1010	1180	1050
1290	1086.67	1196.67	1150	1023.33	1246.67	1176.67	1193.33	1176.67	1013.33	1203.33	1046.67
1270	1070	1203.33	1110	1033.33	1246.67	1166.67	1203.33	1166.67	1016.67	1200	1053.33
1273.33	1083.33	1216.67	1143.33	1020	1233.33	1163.33	1176.67	1163.33	1026.67	1183.33	1043.33
1270	1083.33	1210	1116.67	1040	1243.33	1180	1186.67	1180	1010	1196.67	1050
1273.33	1100	1226.67	1133.33	1016.67	1230	1170	1210	1170	1013.33	1193.33	1040
1280	1093.33	1190	1143.33	1033.33	1240	1186.67	1186.67	1186.67	1013.33	1190	1066.67
1273.33	1100	1216.67	1140	993.333	1246.67	1173.33	1196.67	1173.33	1033.33	1203.33	1056.67
1280	1093.33	1190	1130	1033.33	1256.67	1186.67	1196.67	1186.67	1036.67	1180	1070
1276.67	1086.67	1190	1120	1053.33	1250	1170	1206.67	1170	1036.67	1203.33	1053.33
1273.33	1090	1213.33	1126.67	1016.67	1203.33	1176.67	1186.67	1176.67	1030	1173.33	1056.67
1273.33	1093.33	1210	1120	1030	1246.67	1180	1210	1180	1023.33	1206.67	1046.67
1256.67	1103.33	1196.67	1110	1016.67	1250	1186.67	1186.67	1186.67	1020	1206.67	1046.67
1256.67	1100	1203.33	1120	1010	1240	1183.33	1183.33	1183.33	1006.67	1206.67	1060
1270	1073.33	1203.33	1136.67	1016.67	1250	1173.33	1200	1173.33	1013.33	1193.33	1046.67
1276.67	1093.33	1200	1136.67	1010	1250	1156.67	1193.33	1156.67	1020	1206.67	1056.67
1256.67	1086.67	1213.33	1126.67	1006.67	1256.67	1166.67	1190	1166.67	1023.33	1186.67	1050
1280	1096.67	1190	1130	1003.33	1256.67	1180	1203.33	1180	1010	1213.33	1066.67
1273.33	1086.67	1213.33	1136.67	1016.67	1253.33	1160	1193.33	1160	1013.33	1173.33	1050
1306.67	1103.33	1183.33	1130	1020	1220	1180	1210	1180	1026.67	1203.33	1040
1273.33	1086.67	1216.67	1133.33	1013.33	1226.67	1190	1200	1190	1010	1190	1030
1253.33	1073.33	1216.67	1156.67	1003.33	1246.67	1176.67	1206.67	1176.67	1010	1190	1056.67
1276.67	1106.67	1220	1100	1006.67	1230	1176.67	1223.33	1176.67	1023.33	1200	1046.67
1276.67	1093.33	1200	1136.67	1020	1230	1180	1176.67	1180	1036.67	1196.67	1056.67
1263.33	1096.67	1220	1133.33	1026.67	1250	1190	1186.67	1190	1010	1213.33	1030
1273.33	1083.33	1193.33	1136.67	993.333	1240	1193.33	1213.33	1193.33	1026.67	1196.67	1020
1260	1100	1223.33	1123.33	1030	1253.33	1163.33	1186.67	1163.33	1013.33	1213.33	1056.67
1270	1063.33	1183.33	1140	1026.67	1223.33	1176.67	1200	1176.67	1016.67	1196.67	1036.67
1276.67	1103.33	1213.33	1133.33	1020	1246.67	1183.33	1203.33	1183.33	1013.33	1200	1056.67
1286.67	1090	1200	1140	1023.33	1216.67	1170	1210	1170	1033.33	1203.33	1030
1280	1070	1200	1140	1023.33	1223.33	1206.67	1180	1206.67	1030	1216.67	1046.67
1233.33	1076.67	1213.33	1146.67	1006.67	1243.33	1186.67	1200	1186.67	996.667	1206.67	1056.67
1276.67	1093.33	1203.33	1130	1006.67	1236.67	1163.33	1190	1163.33	1016.67	1196.67	1036.67
1280	1093.33	1223.33	1143.33	1030	1226.67	1186.67	1203.33	1186.67	1026.67	1183.33	1076.67
1270	1076.67	1210	1133.33	1030	1236.67	1183.33	1200	1183.33	1003.33	1190	1040
1280	1086.67	1223.33	1113.33	1033.33	1233.33	1183.33	1203.33	1183.33	1020	1203.33	1076.67
1280	1106.67	1203.33	1130	1036.67	1226.67	1153.33	1210	1153.33	1016.67	1186.67	1016.67
1290	1083.33	1210	1123.33	1020	1243.33	1196.67	1200	1196.67	1023.33	1206.67	1066.67
1286.67	1090	1216.67	1110	1010	1220	1153.33	1193.33	1153.33	1013.33	1213.33	1053.33
1280	1100	1223.33	1123.33	1016.67	1246.67	1190	1213.33	1190	1020	1203.33	1053.33
1250	1100	1216.67	1123.33	1010	1213.33	1160	1180	1160	1013.33	1200	1060
1256.67	1093.33	1206.67	1136.67	1023.33	1246.67	1180	1206.67	1180	1006.67	1206.67	1066.67
1280	1070	1193.33	1136.67	1026.67	1243.33	1186.67	1203.33	1186.67	1016.67	1216.67	1043.33
1256.67	1070	1200	1140	1030	1250	1186.67	1206.67	1186.67	1016.67	1216.67	1043.33
1260	1096.67	1216.67	1133.33	1013.33	1230	1173.33	1200	1173.33	1016.67	1186.67	1040
1280	1080	1196.67	1126.67	1030	1250	1163.33	1196.67	1163.33	1016.67	1203.33	1053.33
1270	1096.67	1213.33	1130	1023.33	1226.67	1173.33	1200	1173.33	1003.33	1206.67	1036.67
1286.67	1073.33	1223.33	1133.33	1033.33	1250	1166.67	1190	1166.67	1033.33	1196.67	1046.67
1250	1096.67	1213.33	1143.33	1033.33	1213.33	1153.33	1200	1153.33	1033.33	1233.33	1056.67
1276.67	1096.67	1213.33	1140	1016.67	1243.33	1163.33	1210	1163.33	1020	1210	1036.67
1250	1096.67	1213.33	1113.33	1036.67	1230	1183.33	1193.33	1183.33	1010	1190	1043.33
1250	1076.67	1226.67	1133.33	1016.67	1230	1180	1213.33	1180	1023.33	1210	1033.33
1273.33	1086.67	1230	1126.67	1030	1243.33	1170	1196.67	1170	1016.67	1210	1046.67
1270	1093.33	1196.67	1136.67	1003.33	1236.67	1176.67	1180	1176.67	1020	1210	1046.67
1253.33	1073.33	1210	1126.67	1010	1250	1180	1196.67	1180	1003.33	1176.67	1053.33
1266.67	1080	1220	1143.33	1016.67	1240	1176.67	1216.67	1176.67	1036.67	1220	1050
1263.33	1080	1206.67	1126.67	1013.33	1253.33	1180	1226.67	1180	1023.33	1180	1060
1256.67	1100	1240	1113.33	1026.67	1233.33	1200	1196.67	1200	1030	1213.33	1060
1273.33	1110	1223.33	1146.67	1013.33	1240	1146.67	1216.67	1146.67	1036.67	1186.67	1040
1250	1100	1196.67	1133.33	1010	1246.67	1180	1190	1180	1000	1203.33	1053.33
1273.33	1080	1223.33	1136.67	1023.33	1253.33	1180	1200	1180	1010	1213.33	1033.33
1243.33	1093.33	1216.67	1123.33	1026.67	1250	1180	1190	1180	1023.33	1210	1050
1276.67	1086.67	1220	1140	1013.33	1236.67	1170	1210	1170	1026.67	1200	1050
1276.67	1080	1190	1103.33	1013.33	1220	1186.67	1206.67	1186.67	1013.33	1190	1046.67
1280	1093.33	1226.67	1143.33	1010	1233.33	1176.67	1230	1176.67	1023.33	1196.67	1053.33
1260	1093.33	1190	1130	1016.67	1243.33	1183.33	1213.33	1183.33	1006.67	1190	1046.67
1280	1076.67	1226.67	1110	1030	1226.67	1190	1203.33	1190	1020	1180	1060
1256.67	1083.33	1193.33	1113.33	1016.67	1243.33	1190	1193.33	1190	1016.67	1186.67	1050
1280	1086.67	1216.67	1133.33	1013.33	1256.67	1173.33	1200	1173.33	1030	1210	1043.33
1243.33	1096.67	1223.33	1133.33	1016.67	1243.33	1193.33	1200	1193.33	1016.67	1206.67	1046.67
1273.33	1076.67	1220	1116.67	1036.67	1240	1176.67	1190	1176.67	1010	1193.33	1053.33
1260	1083.33	1210	1126.67	1026.67	1246.67	1156.67	1186.67	1156.67	1010	1200	1060
1260	1083.33	1196.67	1146.67	1006.67	1256.67	1173.33	1196.67	1173.33	1023.33	1206.67	1043.33
1273.33	1100	1210	1123.33	1033.33	1256.67	1170	1216.67	1170	1013.33	1203.33	1036.67
1263.33	1110	1200	1130	1026.67	1226.67	1153.33	1213.33	1153.33	1036.67	1203.33	1063.33
1283.33	1106.67	1186.67	1140	1026.67	1243.33	1170	1210	1170	1026.67	1226.67	1033.33
1270	1103.33	1200	1140	1023.33	1250	1166.67	1200	1166.67	1023.33	1170	1060
1283.33	1093.33	1216.67	1133.33	1020	1236.67	1183.33	1210	1183.33	1020	1203.33	1040
1263.33	1090	1216.67	1110	1020	1270	1180	1216.67	1180	1023.33	1206.67	1056.67
1270	1073.33	1206.67	1110	1023.33	1253.33	1186.67	1206.67	1186.67	1033.33	1206.67	1033.33
1276.67	1083.33	1210	1133.33	1023.33	1226.67	1176.67	1203.33	1176.67	996.667	1193.33	1050
1283.33	1090	1216.67	1123.33	1016.67	1253.33	1173.33	1230	1173.33	1033.33	1210	1040
1280	1093.33	1210	1136.67	1013.33	1246.67	1173.33	1210	1173.33	1016.67	1203.33	1046.67
1266.67	1080	1213.33	1113.33	1013.33	1250	1180	1190	1180	1023.33	1210	1050
1250	1080	1236.67	1133.33	1023.33	1220	1190	1196.67	1190	1026.67	1213.33	1050
1260	1096.67	1183.33	1140	1003.33	1260	1183.33	1203.33	1183.33	1026.67	1216.67	1043.33
1276.67	1076.67	1213.33	1133.33	1026.67	1216.67	1160	1200	1160	1003.33	1200	1063.33
1256.67	1083.33	1213.33	1116.67	1026.67	1256.67	1176.67	1203.33	1176.67	1006.67	1216.67	1050
1273.33	1090	1220	1126.67	1010	1223.33	1170	1183.33	1170	1026.67	1203.33	1053.33
1283.33	1110	1200	1136.67	1030	1246.67	1183.33	1206.67	1183.33	1010	1180	1053.33
1273.33	1076.67	1223.33	1110	1023.33	1253.33	1170	1196.67	1170	1003.33	1200	1033.33
1273.33	1096.67	1213.33	1120	1013.33	1250	1190	1196.67	1190	1016.67	1193.33	1053.33
1276.67	1083.33	1220	1120	1000	1240	1173.33	1196.67	1173.33	1016.67	1176.67	1050
1286.67	1086.67	1223.33	1140	1026.67	1230	1156.67	1200	1156.67	1006.67	1193.33	1060
1290	1080	1226.67	1150	1026.67	1236.67	1193.33	1200	1193.33	1010	1193.33	1056.67
1253.33	1106.67	1206.67	1140	1020	1230	1180	1186.67	1180	1023.33	1210	1036.67
1273.33	1100	1230	1120	1026.67	1220	1180	1196.67	1180	1000	1203.33	1050
1280	1066.67	1210	1133.33	1016.67	1226.67	1166.67	1193.33	1166.67	1033.33	1213.33	1043.33
1266.67	1083.33	1193.33	1126.67	1026.67	1246.67	1186.67	1206.67	1186.67	1026.67	1203.33	1056.67
1303.33	1096.67	1206.67	1120	1020	1250	1146.67	1200	1146.67	1020	1196.67	1046.67
1280	1073.33	1203.33	1133.33	1033.33	1233.33	1186.67	1203.33	1186.67	1020	1200	1050
1260	1086.67	1190	1133.33	1043.33	1240	1176.67	1200	1176.67	1010	1203.33	1043.33
												MEAN
12.7103	11.0356	12.1804	11.5846	10.3025	12.2732	12.0441	12.0836	12.0441	9.89101	12.2161	10.6772	11.5869	SD
1270.25	1089.64	1210.07	1129.97	1020.05	1240.04	1175.2	1200.21	1175.2	1019.6	1199.93	1049.83	1148.33	Mean
-3.33333	-3.33333	-16.6667	-10	-13.3333	13.3333	-3.33333	3.33333	-3.33333	-6.66667	6.66667	20
-13.3333	-13.3333	3.33333	30	-23.3333	10	-3.33333	-10	-3.33333	6.66667	-13.3333	-23.3333
0	10	-10	6.66667	43.3333	-26.6667	0	6.66667	0	-3.33333	20	10
-3.33333	3.33333	0	-6.66667	-23.3333	16.6667	-6.66667	-23.3333	-6.66667	0	0	-16.6667
23.3333	-13.3333	10	-10	-3.33333	6.66667	13.3333	10	13.3333	10	-6.66667	-6.66667
-16.6667	-10	-13.3333	-10	10	-26.6667	13.3333	-3.33333	13.3333	-20	-23.3333	6.66667
0	13.3333	6.66667	0	10	3.33333	-20	0	-20	20	20	26.6667
-13.3333	10	-10	26.6667	-16.6667	23.3333	-3.33333	-10	-3.33333	-23.3333	10	0
20	-20	-3.33333	-3.33333	13.3333	-10	16.6667	26.6667	16.6667	26.6667	0	0
33.3333	33.3333	6.66667	-20	-10	6.66667	-6.66667	-10	-6.66667	-3.33333	0	-16.6667
-33.3333	-20	-13.3333	13.3333	-13.3333	10	16.6667	10	16.6667	3.33333	-3.33333	3.33333
-20	-16.6667	20	-3.33333	6.66667	-10	-40	-26.6667	-40	-13.3333	-20	26.6667
20	26.6667	0	-6.66667	0	-16.6667	10	10	10	16.6667	23.3333	-30
-23.3333	13.3333	-3.33333	-6.66667	13.3333	20	3.33333	20	3.33333	-23.3333	-6.66667	10
23.3333	-16.6667	-30	13.3333	-3.33333	-13.3333	33.3333	-6.66667	33.3333	23.3333	10	0
-26.6667	3.33333	23.3333	-26.6667	-10	-6.66667	-20	-16.6667	-20	-30	3.33333	20
33.3333	-6.66667	10	6.66667	3.33333	40	-10	23.3333	-10	23.3333	-13.3333	-23.3333
3.33333	6.66667	0	40	0	-30	6.66667	20	6.66667	-13.3333	6.66667	6.66667
10	6.66667	0	-23.3333	0	-13.3333	-6.66667	-20	-6.66667	3.33333	-6.66667	3.33333
-6.66667	-6.66667	-3.33333	30	-3.33333	23.3333	16.6667	3.33333	16.6667	10	0	6.66667
-26.6667	3.33333	-20	-33.3333	10	10	-10	-16.6667	-10	-6.66667	-3.33333	-10
16.6667	0	23.3333	6.66667	6.66667	-10	10	26.6667	10	13.3333	-3.33333	-20
6.66667	-3.33333	-3.33333	6.66667	-16.6667	0	-3.33333	-33.3333	-3.33333	-10	13.3333	10
-30	0	3.33333	-13.3333	10	-10	-13.3333	33.3333	-13.3333	10	10	3.33333
20	-16.6667	6.66667	0	-23.3333	0	3.33333	-20	3.33333	-13.3333	-20	23.3333
6.66667	3.33333	-13.3333	20	30	10	3.33333	10	3.33333	3.33333	0	-23.3333
-26.6667	10	10	-26.6667	-13.3333	-13.3333	-10	-26.6667	-10	3.33333	16.6667	10
3.33333	3.33333	-13.3333	16.6667	-10	6.66667	3.33333	13.3333	3.33333	10	-10	-20
23.3333	-13.3333	3.33333	-10	20	-10	6.66667	-10	6.66667	-6.66667	20	20
-10	20	0	10	-23.3333	-3.33333	-16.6667	13.3333	-16.6667	-10	-40	3.33333
6.66667	-10	-10	3.33333	6.66667	6.66667	26.6667	-6.66667	26.6667	-10	6.66667	-13.3333
13.3333	33.3333	16.6667	-20	13.3333	-13.3333	-26.6667	20	-26.6667	6.66667	3.33333	3.33333
-13.3333	-30	13.3333	16.6667	-6.66667	20	6.66667	-10	6.66667	10	36.6667	6.66667
-16.6667	-16.6667	-23.3333	6.66667	16.6667	0	-6.66667	26.6667	-6.66667	-13.3333	-20	-16.6667
20	16.6667	0	-26.6667	-23.3333	-6.66667	30	-16.6667	30	13.3333	-13.3333	3.33333
-13.3333	3.33333	13.3333	16.6667	6.66667	-23.3333	-23.3333	-13.3333	-23.3333	10	6.66667	0
-6.66667	-13.3333	-3.33333	-3.33333	-13.3333	20	-13.3333	-3.33333	-13.3333	-10	-3.33333	-13.3333
36.6667	10	13.3333	-13.3333	-6.66667	10	30	-23.3333	30	-3.33333	16.6667	0
-23.3333	-10	-36.6667	10	26.6667	0	10	36.6667	10	6.66667	-13.3333	30
-16.6667	6.66667	6.66667	0	-16.6667	0	-10	-13.3333	-10	3.33333	10	-6.66667
20	3.33333	3.33333	-10	-6.66667	-3.33333	-6.66667	-3.33333	-6.66667	6.66667	0	0
16.6667	10	36.6667	-10	16.6667	-23.3333	-13.3333	6.66667	-13.3333	-26.6667	-13.3333	-10
-13.3333	-3.33333	-20	13.3333	10	30	3.33333	-3.33333	3.33333	13.3333	0	30
0	-40	-13.3333	10	-13.3333	-10	23.3333	10	23.3333	3.33333	6.66667	-30
-10	33.3333	6.66667	-20	26.6667	10	0	-43.3333	0	-10	-13.3333	16.6667
0	6.66667	-3.33333	33.3333	-26.6667	3.33333	-23.3333	23.3333	-23.3333	30	6.66667	-10
10	-10	16.6667	-20	13.3333	-13.3333	20	3.33333	20	-16.6667	0	13.3333
-13.3333	10	-13.3333	-16.6667	-10	10	-10	23.3333	-10	-20	-10	-20
6.66667	0	10	23.3333	20	-13.3333	-6.66667	-10	-6.66667	20	26.6667	-16.6667
-10	3.33333	0	16.6667	-23.3333	3.33333	-3.33333	16.6667	-3.33333	-3.33333	-26.6667	23.3333
-3.33333	0	-13.3333	-13.3333	3.33333	0	10	-40	10	3.33333	3.33333	6.66667
6.66667	0	3.33333	-3.33333	10	-10	-23.3333	20	-23.3333	-30	-6.66667	0
-13.3333	-33.3333	0	0	3.33333	16.6667	0	-6.66667	0	36.6667	33.3333	-20
20	10	-10	3.33333	-20	13.3333	46.6667	-23.3333	46.6667	-33.3333	-26.6667	13.3333
0	16.6667	6.66667	6.66667	-3.33333	-26.6667	-23.3333	30	-23.3333	30	-13.3333	13.3333
-6.66667	-16.6667	3.33333	-6.66667	16.6667	3.33333	30	16.6667	30	-23.3333	33.3333	-3.33333
-26.6667	3.33333	-13.3333	3.33333	-6.66667	16.6667	-33.3333	-26.6667	-33.3333	13.3333	10	-30
23.3333	13.3333	26.6667	0	-13.3333	-10	3.33333	6.66667	3.33333	6.66667	-10	20
10	-6.66667	-30	-3.33333	-6.66667	20	10	-3.33333	10	0	-10	10
3.33333	13.3333	6.66667	0	16.6667	-40	-13.3333	13.3333	-13.3333	-10	-10	-20
-3.33333	-30	-3.33333	-16.6667	16.6667	6.66667	-6.66667	13.3333	-6.66667	-10	0	33.3333
-6.66667	23.3333	26.6667	3.33333	-13.3333	3.33333	26.6667	-40	26.6667	10	26.6667	-16.6667
-16.6667	-26.6667	-23.3333	6.66667	3.33333	36.6667	-30	23.3333	-30	-6.66667	-3.33333	-13.3333
23.3333	3.33333	-10	10	3.33333	-20	23.3333	-13.3333	23.3333	-13.3333	-20	3.33333
-3.33333	20	30	-16.6667	0	-13.3333	-20	23.3333	-20	13.3333	16.6667	3.33333
6.66667	-3.33333	6.66667	16.6667	0	6.66667	20	6.66667	20	13.3333	-6.66667	-3.33333
0	-13.3333	-6.66667	-3.33333	-20	-3.33333	-3.33333	-26.6667	-3.33333	-3.33333	-10	23.3333
-6.66667	10	-6.66667	30	6.66667	16.6667	-16.6667	-23.3333	-16.6667	-6.66667	-3.33333	-26.6667
3.33333	-3.33333	-16.6667	-30	6.66667	-13.3333	13.3333	16.6667	13.3333	6.66667	13.3333	6.66667
-6.66667	-3.33333	3.33333	-20	6.66667	10	6.66667	33.3333	6.66667	0	-26.6667	6.66667
0	13.3333	26.6667	23.3333	-16.6667	0	-23.3333	-26.6667	-23.3333	0	3.33333	-16.6667
-3.33333	-23.3333	0	0	6.66667	-13.3333	16.6667	6.66667	16.6667	0	46.6667	13.3333
-6.66667	26.6667	-26.6667	-13.3333	-6.66667	3.33333	-6.66667	-6.66667	-6.66667	16.6667	-30	-10
16.6667	-30	20	10	-3.33333	0	-13.3333	6.66667	-13.3333	-43.3333	40	10
13.3333	26.6667	-6.66667	-13.3333	3.33333	-10	13.3333	-16.6667	13.3333	30	-40	3.33333
-23.3333	3.33333	-6.66667	10	23.3333	6.66667	-3.33333	20	-3.33333	-3.33333	3.33333	-23.3333
0	0	-6.66667	6.66667	-13.3333	3.33333	-6.66667	3.33333	-6.66667	3.33333	13.3333	3.33333
16.6667	-13.3333	13.3333	6.66667	3.33333	-13.3333	-13.3333	-23.3333	-13.3333	-13.3333	-16.6667	36.6667
-10	13.3333	-26.6667	-3.33333	0	26.6667	13.3333	13.3333	13.3333	16.6667	-3.33333	-16.6667
20	-16.6667	3.33333	-43.3333	-13.3333	-30	10	0	10	-6.66667	26.6667	-3.33333
-40	20	43.3333	36.6667	16.6667	10	-20	-6.66667	-20	3.33333	-33.3333	-13.3333
3.33333	-36.6667	-23.3333	6.66667	-13.3333	-10	40	33.3333	40	6.66667	26.6667	3.33333
6.66667	30	33.3333	-10	13.3333	30	-26.6667	-30	-26.6667	0	-20	20
40	-10	-36.6667	10	0	-20	-16.6667	-3.33333	-16.6667	-13.3333	13.3333	-16.6667
-23.3333	-3.33333	6.66667	0	-3.33333	-16.6667	23.3333	16.6667	23.3333	13.3333	6.66667	10
-13.3333	13.3333	10	6.66667	-3.33333	33.3333	23.3333	-20	23.3333	-10	-26.6667	-10
6.66667	-6.66667	-16.6667	-3.33333	20	10	-23.3333	-3.33333	-23.3333	-20	23.3333	0
-3.33333	13.3333	-3.33333	0	-13.3333	-13.3333	3.33333	26.6667	3.33333	16.6667	3.33333	13.3333
16.6667	-10	23.3333	-33.3333	-3.33333	-3.33333	0	3.33333	0	-3.33333	-30	-20
-13.3333	10	-26.6667	6.66667	-10	-13.3333	0	-13.3333	0	-16.6667	23.3333	3.33333
10	-16.6667	20	23.3333	13.3333	0	10	-6.66667	10	16.6667	-6.66667	20
0	10	-16.6667	-23.3333	-10	23.3333	-10	0	-10	-3.33333	-16.6667	-26.6667
-13.3333	0	16.6667	6.66667	-20	3.33333	6.66667	-3.33333	6.66667	16.6667	13.3333	0
3.33333	10	0	13.3333	16.6667	-23.3333	0	13.3333	0	-6.66667	0	3.33333
0	-6.66667	-20	-3.33333	6.66667	16.6667	-6.66667	0	-6.66667	6.66667	-10	-3.33333
-10	-10	16.6667	6.66667	0	-6.66667	0	10	0	-6.66667	-10	20
6.66667	-13.3333	6.66667	-23.3333	-10	-10	-13.3333	-40	-13.3333	-6.66667	10	-3.33333
3.33333	10	-26.6667	16.6667	6.66667	-3.33333	0	-3.33333	0	3.33333	13.3333	0
-13.3333	10	20	-23.3333	10	13.3333	10	20	10	3.33333	-23.3333	3.33333
26.6667	-13.3333	-10	3.33333	0	-26.6667	6.66667	10	6.66667	10	40	-3.33333
-30	13.3333	-10	20	-6.66667	3.33333	-16.6667	-16.6667	-16.6667	-3.33333	-23.3333	-16.6667
6.66667	10	10	-3.33333	10	46.6667	23.3333	6.66667	23.3333	-26.6667	-20	6.66667
-3.33333	-13.3333	0	-13.3333	-20	-30	-10	16.6667	-10	20	26.6667	20
26.6667	3.33333	-10	6.66667	20	40	33.3333	-3.33333	33.3333	-6.66667	20	-10
-23.3333	3.33333	-13.3333	0	-23.3333	-40	-30	-16.6667	-30	10	-20	-6.66667
-13.3333	6.66667	16.6667	-3.33333	26.6667	6.66667	-23.3333	6.66667	-23.3333	-10	3.33333	13.3333
36.6667	3.33333	10	13.3333	-13.3333	6.66667	23.3333	6.66667	23.3333	16.6667	-3.33333	-16.6667
3.33333	-30	-23.3333	-20	-10	-10	0	26.6667	0	-13.3333	3.33333	23.3333
-6.66667	16.6667	40	20	26.6667	-10	-10	-16.6667	-10	-16.6667	6.66667	0
-6.66667	3.33333	-23.3333	-30	-13.3333	30	6.66667	-3.33333	6.66667	33.3333	-6.66667	-20
-16.6667	-10	-20	33.3333	6.66667	-30	-6.66667	-3.33333	-6.66667	-13.3333	6.66667	20
3.33333	33.3333	26.6667	0	-30	20	3.33333	-20	3.33333	3.33333	-6.66667	-10
26.6667	-20	20	0	13.3333	-16.6667	6.66667	3.33333	6.66667	-13.3333	0	-10
0	-20	-20	-13.3333	20	16.6667	10	-10	10	16.6667	0	13.3333
-26.6667	20	3.33333	13.3333	-10	0	-3.33333	6.66667	-3.33333	-33.3333	-16.6667	-20
23.3333	-3.33333	-3.33333	-20	20	-20	-46.6667	23.3333	-46.6667	33.3333	3.33333	13.3333
-10	3.33333	0	26.6667	-20	16.6667	40	-10	40	-10	10	16.6667
-10	-30	13.3333	-40	-13.3333	6.66667	3.33333	3.33333	3.33333	-16.6667	3.33333	-20
-3.33333	36.6667	-13.3333	30	0	-26.6667	-6.66667	-6.66667	-6.66667	6.66667	-16.6667	-3.33333
13.3333	-33.3333	10	-13.3333	23.3333	16.6667	10	-6.66667	10	10	26.6667	0
-26.6667	26.6667	-3.33333	0	-30	-3.33333	-3.33333	6.66667	-3.33333	3.33333	-13.3333	10
0	-20	-3.33333	13.3333	23.3333	-13.3333	6.66667	0	6.66667	-13.3333	36.6667	-23.3333
50	13.3333	0	-6.66667	-16.6667	6.66667	0	6.66667	0	6.66667	-33.3333	20
-26.6667	6.66667	-16.6667	13.3333	3.33333	6.66667	0	-6.66667	0	16.6667	-20	-6.66667
36.6667	0	0	-10	0	-13.3333	-36.6667	0	-36.6667	-16.6667	23.3333	6.66667
-40	-10	13.3333	13.3333	6.66667	-13.3333	10	16.6667	10	3.33333	0	0
6.66667	-10	6.66667	-20	0	13.3333	20	-13.3333	20	10	-13.3333	-16.6667
6.66667	10	-20	6.66667	-23.3333	13.3333	-23.3333	-3.33333	-23.3333	0	6.66667	3.33333
-10	-10	23.3333	3.33333	30	-20	10	-10	10	-10	-6.66667	3.33333
-10	-10	-6.66667	10	-6.66667	36.6667	13.3333	23.3333	13.3333	-16.6667	6.66667	10
30	10	30	-3.33333	-3.33333	-26.6667	-10	-3.33333	-10	0	6.66667	3.33333
-30	16.6667	-26.6667	-13.3333	-6.66667	-16.6667	16.6667	-36.6667	16.6667	23.3333	6.66667	0
20	0	-23.3333	-13.3333	6.66667	30	-33.3333	30	-33.3333	-13.3333	-3.33333	3.33333
-16.6667	-10	23.3333	6.66667	13.3333	16.6667	26.6667	-3.33333	26.6667	10	-43.3333	0
16.6667	3.33333	-3.33333	13.3333	-20	-20	-30	6.66667	-30	-16.6667	36.6667	10
0	3.33333	-10	-13.3333	23.3333	0	3.33333	3.33333	3.33333	20	10	-26.6667
-20	0	10	13.3333	-23.3333	0	23.3333	-13.3333	23.3333	0	-13.3333	16.6667
16.6667	0	-10	10	0	3.33333	-10	0	-10	-3.33333	10	6.66667
6.66667	20	6.66667	-10	6.66667	10	-6.66667	-13.3333	-6.66667	-13.3333	0	-10
-26.6667	-50	6.66667	-3.33333	0	-13.3333	6.66667	20	6.66667	6.66667	6.66667	0
20	33.3333	6.66667	6.66667	6.66667	10	-3.33333	-6.66667	-3.33333	10	0	-3.33333
-6.66667	-3.33333	-3.33333	6.66667	-33.3333	-3.33333	-3.33333	23.3333	-3.33333	-23.3333	-6.66667	10
-16.6667	3.33333	-43.3333	3.33333	23.3333	-3.33333	16.6667	-13.3333	16.6667	10	-30	-3.33333
13.3333	-13.3333	36.6667	-26.6667	0	0	-23.3333	-16.6667	-23.3333	-6.66667	6.66667	-30
0	16.6667	6.66667	10	3.33333	-16.6667	20	0	20	26.6667	23.3333	20
-10	-6.66667	-10	6.66667	3.33333	0	-26.6667	20	-26.6667	3.33333	-23.3333	3.33333
-13.3333	6.66667	13.3333	-10	3.33333	13.3333	33.3333	-26.6667	33.3333	-10	6.66667	-10
13.3333	0	-3.33333	33.3333	-13.3333	6.66667	-3.33333	20	-3.33333	-13.3333	13.3333	16.6667
13.3333	6.66667	6.66667	-16.6667	-6.66667	-20	3.33333	-6.66667	3.33333	10	-6.66667	-6.66667
-23.3333	-20	0	-26.6667	30	23.3333	-16.6667	33.3333	-16.6667	-6.66667	13.3333	-13.3333
40	20	-6.66667	23.3333	-6.66667	-6.66667	16.6667	-26.6667	16.6667	-3.33333	-30	0
-23.3333	-13.3333	-30	0	-6.66667	33.3333	-23.3333	13.3333	-23.3333	10	23.3333	10
-20	-20	6.66667	0	3.33333	-33.3333	26.6667	-23.3333	26.6667	-3.33333	-26.6667	-10
26.6667	13.3333	23.3333	-33.3333	-6.66667	-20	-36.6667	3.33333	-36.6667	-10	0	10
20	0	-23.3333	43.3333	6.66667	23.3333	26.6667	0	26.6667	3.33333	23.3333	-3.33333
-20	-16.6667	6.66667	-40	10	0	-10	10	-10	3.33333	-3.33333	6.66667
3.33333	13.3333	13.3333	33.3333	-13.3333	-13.3333	-3.33333	-26.6667	-3.33333	10	-16.6667	-10
-3.33333	0	-6.66667	-26.6667	20	10	16.6667	10	16.6667	-16.6667	13.3333	6.66667
3.33333	16.6667	16.6667	16.6667	-23.3333	-13.3333	-10	23.3333	-10	3.33333	-3.33333	-10
6.66667	-6.66667	-36.6667	10	16.6667	10	16.6667	-23.3333	16.6667	0	-3.33333	26.6667
-6.66667	6.66667	26.6667	-3.33333	-40	6.66667	-13.3333	10	-13.3333	20	13.3333	-10
6.66667	-6.66667	-26.6667	-10	40	10	13.3333	0	13.3333	3.33333	-23.3333	13.3333
-3.33333	-6.66667	0	-10	20	-6.66667	-16.6667	10	-16.6667	0	23.3333	-16.6667
-3.33333	3.33333	23.3333	6.66667	-36.6667	-46.6667	6.66667	-20	6.66667	-6.66667	-30	3.33333
0	3.33333	-3.33333	-6.66667	13.3333	43.3333	3.33333	23.3333	3.33333	-6.66667	33.3333	-10
-16.6667	10	-13.3333	-10	-13.3333	3.33333	6.66667	-23.3333	6.66667	-3.33333	0	0
0	-3.33333	6.66667	10	-6.66667	-10	-3.33333	-3.33333	-3.33333	-13.3333	0	13.3333
13.3333	-26.6667	0	16.6667	6.66667	10	-10	16.6667	-10	6.66667	-13.3333	-13.3333
6.66667	20	-3.33333	0	-6.66667	0	-16.6667	-6.66667	-16.6667	6.66667	13.3333	10
-20	-6.66667	13.3333	-10	-3.33333	6.66667	10	-3.33333	10	3.33333	-20	-6.66667
23.3333	10	-23.3333	3.33333	-3.33333	0	13.3333	13.3333	13.3333	-13.3333	26.6667	16.6667
-6.66667	-10	23.3333	6.66667	13.3333	-3.33333	-20	-10	-20	3.33333	-40	-16.6667
33.3333	16.6667	-30	-6.66667	3.33333	-33.3333	20	16.6667	20	13.3333	30	-10
-33.3333	-16.6667	33.3333	3.33333	-6.66667	6.66667	10	-10	10	-16.6667	-13.3333	-10
-20	-13.3333	0	23.3333	-10	20	-13.3333	6.66667	-13.3333	0	0	26.6667
23.3333	33.3333	3.33333	-56.6667	3.33333	-16.6667	0	16.6667	0	13.3333	10	-10
0	-13.3333	-20	36.6667	13.3333	0	3.33333	-46.6667	3.33333	13.3333	-3.33333	10
-13.3333	3.33333	20	-3.33333	6.66667	20	10	10	10	-26.6667	16.6667	-26.6667
10	-13.3333	-26.6667	3.33333	-33.3333	-10	3.33333	26.6667	3.33333	16.6667	-16.6667	-10
-13.3333	16.6667	30	-13.3333	36.6667	13.3333	-30	-26.6667	-30	-13.3333	16.6667	36.6667
10	-36.6667	-40	16.6667	-3.33333	-30	13.3333	13.3333	13.3333	3.33333	-16.6667	-20
6.66667	40	30	-6.66667	-6.66667	23.3333	6.66667	3.33333	6.66667	-3.33333	3.33333	20
10	-13.3333	-13.3333	6.66667	3.33333	-30	-13.3333	6.66667	-13.3333	20	3.33333	-26.6667
-6.66667	-20	0	0	0	6.66667	36.6667	-30	36.6667	-3.33333	13.3333	16.6667
-46.6667	6.66667	13.3333	6.66667	-16.6667	20	-20	20	-20	-33.3333	-10	10
43.3333	16.6667	-10	-16.6667	0	-6.66667	-23.3333	-10	-23.3333	20	-10	-20
3.33333	0	20	13.3333	23.3333	-10	23.3333	13.3333	23.3333	10	-13.3333	40
-10	-16.6667	-13.3333	-10	0	10	-3.33333	-3.33333	-3.33333	-23.3333	6.66667	-36.6667
10	10	13.3333	-20	3.33333	-3.33333	0	3.33333	0	16.6667	13.3333	36.6667
0	20	-20	16.6667	3.33333	-6.66667	-30	6.66667	-30	-3.33333	-16.6667	-60
10	-23.3333	6.66667	-6.66667	-16.6667	16.6667	43.3333	-10	43.3333	6.66667	20	50
-3.33333	6.66667	6.66667	-13.3333	-10	-23.3333	-43.3333	-6.66667	-43.3333	-10	6.66667	-13.3333
-6.66667	10	6.66667	13.3333	6.66667	26.6667	36.6667	20	36.6667	6.66667	-10	0
-30	0	-6.66667	0	-6.66667	-33.3333	-30	-33.3333	-30	-6.66667	-3.33333	6.66667
6.66667	-6.66667	-10	13.3333	13.3333	33.3333	20	26.6667	20	-6.66667	6.66667	6.66667
23.3333	-23.3333	-13.3333	0	3.33333	-3.33333	6.66667	-3.33333	6.66667	10	10	-23.3333
-23.3333	0	6.66667	3.33333	3.33333	6.66667	0	3.33333	0	0	0	0
3.33333	26.6667	16.6667	-6.66667	-16.6667	-20	-13.3333	-6.66667	-13.3333	0	-30	-3.33333
20	-16.6667	-20	-6.66667	16.6667	20	-10	-3.33333	-10	0	16.6667	13.3333
-10	16.6667	16.6667	3.33333	-6.66667	-23.3333	10	3.33333	10	-13.3333	3.33333	-16.6667
16.6667	-23.3333	10	3.33333	10	23.3333	-6.66667	-10	-6.66667	30	-10	10
-36.6667	23.3333	-10	10	0	-36.6667	-13.3333	10	-13.3333	0	36.6667	10
26.6667	0	0	-3.33333	-16.6667	30	10	10	10	-13.3333	-23.3333	-20
-26.6667	0	0	-26.6667	20	-13.3333	20	-16.6667	20	-10	-20	6.66667
0	-20	13.3333	20	-20	0	-3.33333	20	-3.33333	13.3333	20	-10
23.3333	10	3.33333	-6.66667	13.3333	13.3333	-10	-16.6667	-10	-6.66667	0	13.3333
-3.33333	6.66667	-33.3333	10	-26.6667	-6.66667	6.66667	-16.6667	6.66667	3.33333	0	0
-16.6667	-20	13.3333	-10	6.66667	13.3333	3.33333	16.6667	3.33333	-16.6667	-33.3333	6.66667
13.3333	6.66667	10	16.6667	6.66667	-10	-3.33333	20	-3.33333	33.3333	43.3333	-3.33333
-3.33333	0	-13.3333	-16.6667	-3.33333	13.3333	3.33333	10	3.33333	-13.3333	-40	10
-6.66667	20	33.3333	-13.3333	13.3333	-20	20	-30	20	6.66667	33.3333	0
16.6667	10	-16.6667	33.3333	-13.3333	6.66667	-53.3333	20	-53.3333	6.66667	-26.6667	-20
-23.3333	-10	-26.6667	-13.3333	-3.33333	6.66667	33.3333	-26.6667	33.3333	-36.6667	16.6667	13.3333
23.3333	-20	26.6667	3.33333	13.3333	6.66667	0	10	0	10	10	-20
-30	13.3333	-6.66667	-13.3333	3.33333	-3.33333	0	-10	0	13.3333	-3.33333	16.6667
33.3333	-6.66667	3.33333	16.6667	-13.3333	-13.3333	-10	20	-10	3.33333	-10	0
0	-6.66667	-30	-36.6667	0	-16.6667	16.6667	-3.33333	16.6667	-13.3333	-10	-3.33333
3.33333	13.3333	36.6667	40	-3.33333	13.3333	-10	23.3333	-10	10	6.66667	6.66667
-20	0	-36.6667	-13.3333	6.66667	10	6.66667	-16.6667	6.66667	-16.6667	-6.66667	-6.66667
20	-16.6667	36.6667	-20	13.3333	-16.6667	6.66667	-10	6.66667	13.3333	-10	13.3333
-23.3333	6.66667	-33.3333	3.33333	-13.3333	16.6667	0	-10	0	-3.33333	6.66667	-10
23.3333	3.33333	23.3333	20	-3.33333	13.3333	-16.6667	6.66667	-16.6667	13.3333	23.3333	-6.66667
-36.6667	10	6.66667	0	3.33333	-13.3333	20	0	20	-13.3333	-3.33333	3.33333
30	-20	-3.33333	-16.6667	20	-3.33333	-16.6667	-10	-16.6667	-6.66667	-13.3333	6.66667
-13.3333	6.66667	-10	10	-10	6.66667	-20	-3.33333	-20	0	6.66667	6.66667
0	0	-13.3333	20	-20	10	16.6667	10	16.6667	13.3333	6.66667	-16.6667
13.3333	16.6667	13.3333	-23.3333	26.6667	0	-3.33333	20	-3.33333	-10	-3.33333	-6.66667
-10	10	-10	6.66667	-6.66667	-30	-16.6667	-3.33333	-16.6667	23.3333	0	26.6667
20	-3.33333	-13.3333	10	0	16.6667	16.6667	-3.33333	16.6667	-10	23.3333	-30
-13.3333	-3.33333	13.3333	0	-3.33333	6.66667	-3.33333	-10	-3.33333	-3.33333	-56.6667	26.6667
13.3333	-10	16.6667	-6.66667	-3.33333	-13.3333	16.6667	10	16.6667	-3.33333	33.3333	-20
-20	-3.33333	0	-23.3333	0	33.3333	-3.33333	6.66667	-3.33333	3.33333	3.33333	16.6667
6.66667	-16.6667	-10	0	3.33333	-16.6667	6.66667	-10	6.66667	10	0	-23.3333
6.66667	10	3.33333	23.3333	0	-26.6667	-10	-3.33333	-10	-36.6667	-13.3333	16.6667
6.66667	6.66667	6.66667	-10	-6.66667	26.6667	-3.33333	26.6667	-3.33333	36.6667	16.6667	-10
-3.33333	3.33333	-6.66667	13.3333	-3.33333	-6.66667	0	-20	0	-16.6667	-6.66667	6.66667
-13.3333	-13.3333	3.33333	-23.3333	0	3.33333	6.66667	-20	6.66667	6.66667	6.66667	3.33333
-16.6667	0	23.3333	20	10	-30	10	6.66667	10	3.33333	3.33333	0
10	16.6667	-53.3333	6.66667	-20	40	-6.66667	6.66667	-6.66667	0	3.33333	-6.66667
16.6667	-20	30	-6.66667	23.3333	-43.3333	-23.3333	-3.33333	-23.3333	-23.3333	-16.6667	20
-20	6.66667	0	-16.6667	0	40	16.6667	3.33333	16.6667	3.33333	16.6667	-13.3333
16.6667	6.66667	6.66667	10	-16.6667	-33.3333	-6.66667	-20	-6.66667	20	-13.3333	3.33333
10	20	-20	10	20	23.3333	13.3333	23.3333	13.3333	-16.6667	-23.3333	0
-10	-33.3333	23.3333	-26.6667	-6.66667	6.66667	-13.3333	-10	-13.3333	-6.66667	20	-20
0	20	-10	10	-10	-3.33333	20	0	20	13.3333	-6.66667	20
3.33333	-13.3333	6.66667	0	-13.3333	-10	-16.6667	0	-16.6667	0	-16.6667	-3.33333
10	3.33333	3.33333	20	26.6667	-10	-16.6667	3.33333	-16.6667	-10	16.6667	10
3.33333	-6.66667	3.33333	10	0	6.66667	36.6667	0	36.6667	3.33333	0	-3.33333
-36.6667	26.6667	-20	-10	-6.66667	-6.66667	-13.3333	-13.3333	-13.3333	13.3333	16.6667	-20
20	-6.66667	23.3333	-20	6.66667	-10	0	10	0	-23.3333	-6.66667	13.3333
6.66667	-33.3333	-20	13.3333	-10	6.66667	-13.3333	-3.33333	-13.3333	33.3333	10	-6.66667
-13.3333	16.6667	-16.6667	-6.66667	10	20	20	13.3333	20	-6.66667	-10	13.3333
36.6667	13.3333	13.3333	-6.66667	-6.66667	3.33333	-40	-6.66667	-40	-6.66667	-6.66667	-10
-23.3333	-23.3333	-3.33333	13.3333	13.3333	-16.6667	40	3.33333	40	0	3.33333	3.33333
-20	13.3333	-13.3333	0	10	6.66667	-10	-3.33333	-10	-10	3.33333	-6.66667
												MEAN
18.0767	15.9258	17.6363	16.7295	14.6764	17.9809	17.9188	16.8026	17.9188	14.6257	17.8208	15.8473	16.83	SD
-0.0784314	-0.0261438	-0.169935	0.0522876	0.0261438	0.0392157	0	-0.0261438	0	-0.0261438	0.0522876	0.0130719	-0.0119826	Mean

## Sheet: IOI H06
1280	1086.67	1190	1123.33	1026.67	1226.67	1170	1190	1170	1020	1200	1046.67
1286.67	1080	1200	1163.33	1010	1233.33	1183.33	1190	1183.33	1023.33	1203.33	1040
1260	1080	1213.33	1136.67	1003.33	1246.67	1176.67	1190	1176.67	1023.33	1213.33	1050
1256.67	1090	1213.33	1120	1013.33	1226.67	1186.67	1196.67	1186.67	1013.33	1180	1036.67
1280	1096.67	1206.67	1136.67	1033.33	1230	1183.33	1196.67	1183.33	1030	1213.33	1030
1276.67	1086.67	1210	1130	1026.67	1243.33	1160	1176.67	1160	1030	1196.67	1056.67
1250	1103.33	1196.67	1140	1010	1256.67	1143.33	1203.33	1143.33	993.333	1200	1030
1283.33	1080	1210	1130	1016.67	1230	1180	1200	1180	1006.67	1210	1050
1266.67	1093.33	1206.67	1143.33	1013.33	1246.67	1166.67	1190	1166.67	1013.33	1206.67	1060
1280	1076.67	1220	1143.33	1023.33	1233.33	1186.67	1190	1186.67	1000	1183.33	1053.33
1290	1080	1203.33	1133.33	1016.67	1233.33	1190	1196.67	1190	1033.33	1180	1036.67
1283.33	1083.33	1200	1126.67	1020	1236.67	1170	1206.67	1170	1020	1206.67	1040
1266.67	1093.33	1200	1133.33	1020	1253.33	1186.67	1186.67	1186.67	1023.33	1186.67	1046.67
1273.33	1106.67	1213.33	1126.67	1026.67	1250	1180	1213.33	1180	1010	1183.33	1050
1286.67	1090	1203.33	1130	1013.33	1216.67	1170	1186.67	1170	1020	1193.33	1046.67
1290	1086.67	1226.67	1136.67	1020	1233.33	1193.33	1186.67	1193.33	1036.67	1193.33	1060
1280	1093.33	1220	1123.33	1010	1246.67	1173.33	1196.67	1173.33	1026.67	1186.67	1030
1293.33	1076.67	1213.33	1120	1016.67	1220	1190	1193.33	1190	1026.67	1186.67	1026.67
1286.67	1090	1210	1126.67	1016.67	1236.67	1193.33	1200	1193.33	1026.67	1203.33	1046.67
1280	1093.33	1216.67	1123.33	1006.67	1236.67	1160	1163.33	1160	1016.67	1180	1026.67
1266.67	1086.67	1223.33	1113.33	1033.33	1243.33	1206.67	1190	1206.67	1010	1213.33	1060
1276.67	1086.67	1186.67	1136.67	1000	1230	1193.33	1190	1193.33	1040	1206.67	1053.33
1283.33	1090	1223.33	1126.67	1010	1240	1186.67	1193.33	1186.67	1006.67	1200	1056.67
1286.67	1096.67	1206.67	1113.33	1026.67	1233.33	1170	1200	1170	1023.33	1200	1053.33
1273.33	1106.67	1213.33	1123.33	1010	1223.33	1173.33	1200	1173.33	1023.33	1190	1036.67
1273.33	1113.33	1220	1123.33	1026.67	1233.33	1160	1186.67	1160	1040	1190	1046.67
1286.67	1096.67	1213.33	1106.67	1016.67	1233.33	1160	1183.33	1160	1020	1203.33	1040
1286.67	1076.67	1193.33	1113.33	1006.67	1236.67	1166.67	1210	1166.67	1030	1213.33	1060
1273.33	1090	1193.33	1110	1006.67	1236.67	1183.33	1210	1183.33	1016.67	1216.67	1033.33
1266.67	1083.33	1213.33	1136.67	1030	1220	1196.67	1200	1196.67	1023.33	1200	1043.33
1270	1076.67	1200	1130	1023.33	1253.33	1190	1200	1190	1023.33	1213.33	1070
1273.33	1096.67	1190	1143.33	1026.67	1256.67	1170	1196.67	1170	1013.33	1223.33	1046.67
1276.67	1093.33	1203.33	1133.33	1020	1240	1153.33	1203.33	1153.33	1023.33	1230	1053.33
1233.33	1086.67	1203.33	1136.67	1006.67	1230	1176.67	1216.67	1176.67	1040	1200	1026.67
1283.33	1083.33	1196.67	1123.33	1030	1243.33	1166.67	1200	1166.67	1020	1226.67	1050
1250	1076.67	1196.67	1130	1026.67	1236.67	1156.67	1223.33	1156.67	1046.67	1200	1033.33
1256.67	1070	1213.33	1116.67	1010	1240	1180	1196.67	1180	1013.33	1196.67	1053.33
1250	1066.67	1190	1120	1010	1220	1183.33	1213.33	1183.33	1046.67	1206.67	1056.67
1260	1076.67	1223.33	1123.33	1016.67	1260	1183.33	1173.33	1183.33	1020	1203.33	1053.33
1253.33	1083.33	1216.67	1130	1013.33	1246.67	1173.33	1213.33	1173.33	1020	1213.33	1043.33
1273.33	1090	1210	1110	1000	1250	1173.33	1233.33	1173.33	1010	1206.67	1056.67
1290	1090	1210	1113.33	996.667	1260	1173.33	1200	1173.33	1000	1183.33	1046.67
1256.67	1076.67	1200	1133.33	1013.33	1216.67	1173.33	1210	1173.33	1013.33	1166.67	1046.67
1263.33	1093.33	1200	1146.67	1003.33	1230	1180	1193.33	1180	1023.33	1206.67	1056.67
1253.33	1096.67	1213.33	1133.33	1016.67	1243.33	1193.33	1193.33	1193.33	1026.67	1190	1066.67
1276.67	1103.33	1223.33	1126.67	1040	1246.67	1180	1190	1180	1000	1210	1036.67
1256.67	1083.33	1226.67	1130	1016.67	1233.33	1183.33	1186.67	1183.33	1000	1220	1050
1270	1090	1213.33	1133.33	1030	1243.33	1200	1183.33	1200	1013.33	1193.33	1040
1256.67	1083.33	1220	1150	1026.67	1226.67	1173.33	1180	1173.33	1020	1210	1046.67
1266.67	1100	1233.33	1130	1016.67	1236.67	1183.33	1193.33	1183.33	1040	1203.33	1036.67
1273.33	1100	1240	1140	1030	1236.67	1180	1193.33	1180	1016.67	1196.67	1026.67
1276.67	1096.67	1210	1130	1023.33	1250	1163.33	1190	1163.33	1020	1220	1033.33
1253.33	1116.67	1236.67	1123.33	1023.33	1236.67	1146.67	1180	1146.67	1030	1196.67	1050
1256.67	1090	1213.33	1133.33	1033.33	1226.67	1146.67	1183.33	1146.67	1013.33	1216.67	1020
1260	1093.33	1203.33	1140	1030	1230	1170	1196.67	1170	1006.67	1220	1040
1260	1066.67	1216.67	1113.33	1050	1243.33	1166.67	1206.67	1166.67	1003.33	1183.33	1043.33
1276.67	1080	1213.33	1116.67	1016.67	1233.33	1170	1170	1170	1030	1233.33	1046.67
1260	1070	1223.33	1130	1020	1260	1160	1210	1160	1023.33	1216.67	1036.67
1256.67	1083.33	1216.67	1133.33	1030	1250	1176.67	1206.67	1176.67	1036.67	1213.33	1056.67
1243.33	1073.33	1193.33	1120	1010	1243.33	1176.67	1200	1176.67	1016.67	1193.33	1060
1263.33	1083.33	1176.67	1123.33	1026.67	1240	1166.67	1203.33	1166.67	1026.67	1200	1040
1276.67	1076.67	1216.67	1136.67	1030	1246.67	1180	1200	1180	1040	1183.33	1046.67
1280	1086.67	1200	1116.67	1020	1253.33	1160	1183.33	1160	1026.67	1186.67	1060
1280	1100	1220	1140	1033.33	1216.67	1163.33	1186.67	1163.33	1020	1190	1046.67
1263.33	1103.33	1230	1140	1040	1256.67	1170	1210	1170	1003.33	1206.67	1046.67
1260	1096.67	1203.33	1126.67	1010	1236.67	1163.33	1213.33	1163.33	1030	1223.33	1056.67
1286.67	1080	1220	1136.67	1023.33	1240	1186.67	1213.33	1186.67	1026.67	1216.67	1043.33
1240	1090	1216.67	1146.67	1026.67	1250	1193.33	1220	1193.33	1013.33	1193.33	1046.67
1283.33	1080	1203.33	1133.33	1023.33	1246.67	1176.67	1200	1176.67	1023.33	1176.67	1030
1273.33	1076.67	1230	1140	1013.33	1223.33	1163.33	1186.67	1163.33	1043.33	1203.33	1026.67
1260	1073.33	1206.67	1133.33	1036.67	1220	1180	1196.67	1180	1023.33	1190	1036.67
1276.67	1066.67	1226.67	1130	1033.33	1246.67	1146.67	1190	1146.67	1020	1183.33	1043.33
1263.33	1086.67	1230	1130	1030	1226.67	1173.33	1203.33	1173.33	1033.33	1203.33	1053.33
1286.67	1096.67	1193.33	1120	1033.33	1220	1206.67	1206.67	1206.67	1016.67	1206.67	1060
1293.33	1090	1243.33	1123.33	1036.67	1233.33	1183.33	1213.33	1183.33	1006.67	1210	1043.33
1293.33	1090	1230	1130	1006.67	1236.67	1166.67	1193.33	1166.67	1013.33	1200	1043.33
1270	1090	1223.33	1140	1013.33	1223.33	1183.33	1213.33	1183.33	1026.67	1196.67	1046.67
1260	1083.33	1203.33	1126.67	1013.33	1226.67	1173.33	1203.33	1173.33	1010	1196.67	1060
1260	1106.67	1206.67	1143.33	1013.33	1243.33	1186.67	1213.33	1186.67	1030	1200	1046.67
1256.67	1086.67	1193.33	1123.33	1010	1216.67	1176.67	1216.67	1176.67	1023.33	1203.33	1053.33
1260	1073.33	1196.67	1136.67	1016.67	1256.67	1190	1196.67	1190	1020	1220	1056.67
1243.33	1083.33	1200	1116.67	1013.33	1250	1186.67	1220	1186.67	1023.33	1206.67	1046.67
1273.33	1083.33	1220	1120	1033.33	1236.67	1180	1196.67	1180	1016.67	1210	1050
1276.67	1086.67	1230	1126.67	1023.33	1240	1173.33	1206.67	1173.33	1013.33	1223.33	1040
1266.67	1083.33	1226.67	1133.33	1026.67	1230	1176.67	1186.67	1176.67	1023.33	1196.67	1026.67
1260	1080	1206.67	1150	1040	1230	1173.33	1186.67	1173.33	1033.33	1210	1026.67
1270	1066.67	1183.33	1130	1013.33	1246.67	1176.67	1193.33	1176.67	1036.67	1203.33	1070
1263.33	1083.33	1213.33	1126.67	1023.33	1253.33	1183.33	1190	1183.33	1013.33	1190	1056.67
1266.67	1073.33	1200	1136.67	1016.67	1256.67	1166.67	1206.67	1166.67	1023.33	1170	1053.33
1276.67	1086.67	1193.33	1116.67	1026.67	1240	1166.67	1193.33	1166.67	1010	1170	1050
1280	1100	1213.33	1130	1006.67	1253.33	1173.33	1186.67	1173.33	1030	1193.33	1040
1253.33	1116.67	1216.67	1136.67	1023.33	1266.67	1166.67	1203.33	1166.67	1020	1193.33	1060
1280	1096.67	1220	1126.67	1013.33	1270	1156.67	1203.33	1156.67	1023.33	1193.33	1053.33
1263.33	1093.33	1210	1130	1016.67	1240	1183.33	1193.33	1183.33	1033.33	1183.33	1036.67
1253.33	1103.33	1206.67	1133.33	1026.67	1270	1170	1193.33	1170	996.667	1203.33	1060
1236.67	1096.67	1206.67	1136.67	1033.33	1240	1160	1186.67	1160	1020	1200	1050
1250	1103.33	1210	1146.67	1020	1233.33	1166.67	1193.33	1166.67	1006.67	1193.33	1050
1270	1086.67	1213.33	1153.33	1026.67	1250	1173.33	1213.33	1173.33	1000	1206.67	1046.67
1260	1090	1230	1140	1023.33	1240	1146.67	1193.33	1146.67	1023.33	1180	1030
1250	1083.33	1216.67	1116.67	1003.33	1256.67	1160	1193.33	1160	1013.33	1186.67	1056.67
1283.33	1080	1220	1133.33	996.667	1246.67	1153.33	1196.67	1153.33	1013.33	1196.67	1063.33
1290	1083.33	1233.33	1123.33	1010	1223.33	1186.67	1216.67	1186.67	1020	1186.67	1056.67
1270	1096.67	1206.67	1120	1026.67	1206.67	1173.33	1206.67	1173.33	1013.33	1213.33	1063.33
1276.67	1090	1220	1136.67	1020	1243.33	1190	1190	1190	1013.33	1220	1053.33
1290	1073.33	1213.33	1136.67	1033.33	1230	1180	1213.33	1180	1023.33	1203.33	1030
1266.67	1106.67	1200	1126.67	1013.33	1253.33	1180	1206.67	1180	1010	1183.33	1043.33
1263.33	1096.67	1180	1126.67	1016.67	1260	1170	1210	1170	1016.67	1206.67	1050
1276.67	1073.33	1180	1116.67	1033.33	1233.33	1176.67	1203.33	1176.67	1023.33	1173.33	1060
1270	1083.33	1203.33	1110	1030	1253.33	1160	1200	1160	1010	1193.33	1063.33
1266.67	1090	1203.33	1110	1013.33	1243.33	1166.67	1200	1166.67	1020	1236.67	1060
1270	1083.33	1203.33	1116.67	1016.67	1236.67	1166.67	1203.33	1166.67	1023.33	1206.67	1043.33
1273.33	1086.67	1193.33	1126.67	1023.33	1260	1176.67	1203.33	1176.67	1020	1190	1060
1286.67	1093.33	1210	1130	1016.67	1236.67	1156.67	1196.67	1156.67	1043.33	1210	1053.33
1276.67	1100	1213.33	1133.33	1013.33	1256.67	1160	1190	1160	1010	1200	1046.67
1290	1073.33	1200	1116.67	1010	1260	1176.67	1193.33	1176.67	1026.67	1213.33	1050
1286.67	1080	1216.67	1136.67	1010	1223.33	1190	1200	1190	1026.67	1196.67	1043.33
1276.67	1083.33	1193.33	1136.67	1006.67	1273.33	1180	1183.33	1180	1010	1216.67	1050
1266.67	1090	1196.67	1146.67	1020	1260	1173.33	1206.67	1173.33	1013.33	1213.33	1043.33
1263.33	1106.67	1206.67	1123.33	1006.67	1256.67	1173.33	1206.67	1173.33	1016.67	1203.33	1056.67
1276.67	1110	1196.67	1133.33	1010	1233.33	1180	1186.67	1180	1020	1200	1046.67
1286.67	1100	1223.33	1123.33	1036.67	1236.67	1196.67	1213.33	1196.67	1016.67	1203.33	1056.67
1276.67	1100	1226.67	1140	1043.33	1223.33	1176.67	1203.33	1176.67	1003.33	1196.67	1060
1276.67	1090	1213.33	1143.33	1040	1226.67	1186.67	1190	1186.67	1033.33	1200	1050
1263.33	1090	1196.67	1136.67	1016.67	1230	1173.33	1180	1173.33	1013.33	1206.67	1036.67
1260	1080	1216.67	1160	1006.67	1246.67	1170	1206.67	1170	1020	1193.33	1046.67
1243.33	1096.67	1180	1130	1033.33	1263.33	1176.67	1206.67	1176.67	1023.33	1190	1060
1290	1103.33	1206.67	1133.33	1006.67	1256.67	1186.67	1196.67	1186.67	1026.67	1200	1050
1260	1106.67	1246.67	1110	1023.33	1236.67	1160	1210	1160	1023.33	1190	1063.33
1273.33	1086.67	1216.67	1123.33	1030	1216.67	1163.33	1196.67	1163.33	1020	1183.33	1056.67
1286.67	1093.33	1200	1110	1026.67	1240	1173.33	1206.67	1173.33	1006.67	1206.67	1043.33
1273.33	1096.67	1220	1126.67	1006.67	1230	1180	1206.67	1180	1026.67	1196.67	1050
1250	1083.33	1210	1113.33	1020	1220	1163.33	1216.67	1163.33	1033.33	1183.33	1050
1250	1093.33	1220	1123.33	1030	1246.67	1170	1226.67	1170	1003.33	1193.33	1056.67
1286.67	1093.33	1210	1120	1023.33	1246.67	1180	1236.67	1180	1003.33	1193.33	1043.33
1260	1096.67	1226.67	1126.67	1023.33	1253.33	1163.33	1206.67	1163.33	1016.67	1173.33	1053.33
1276.67	1083.33	1223.33	1140	1016.67	1236.67	1186.67	1196.67	1186.67	1016.67	1183.33	1066.67
1283.33	1106.67	1213.33	1146.67	1023.33	1236.67	1186.67	1190	1186.67	1010	1180	1053.33
1290	1096.67	1206.67	1136.67	1033.33	1240	1170	1186.67	1170	1013.33	1210	1053.33
1276.67	1066.67	1213.33	1123.33	1023.33	1240	1183.33	1216.67	1183.33	1016.67	1200	1040
1276.67	1076.67	1210	1133.33	1036.67	1243.33	1193.33	1210	1193.33	1006.67	1213.33	1053.33
1273.33	1083.33	1210	1120	1026.67	1260	1180	1200	1180	1026.67	1206.67	1053.33
1273.33	1070	1216.67	1120	1026.67	1246.67	1186.67	1180	1186.67	1016.67	1203.33	1043.33
1266.67	1106.67	1200	1113.33	1016.67	1250	1176.67	1200	1176.67	1023.33	1193.33	1056.67
1263.33	1093.33	1203.33	1110	1013.33	1263.33	1176.67	1196.67	1176.67	1033.33	1203.33	1070
1270	1096.67	1206.67	1126.67	1016.67	1240	1176.67	1216.67	1176.67	1013.33	1183.33	1046.67
1266.67	1076.67	1200	1136.67	1020	1250	1163.33	1200	1163.33	1033.33	1193.33	1043.33
1273.33	1093.33	1193.33	1133.33	1030	1243.33	1170	1180	1170	1030	1190	1056.67
1276.67	1110	1220	1130	1033.33	1226.67	1173.33	1176.67	1173.33	1020	1200	1056.67
1273.33	1100	1206.67	1130	1016.67	1210	1186.67	1196.67	1186.67	1023.33	1180	1043.33
1283.33	1100	1190	1126.67	1006.67	1210	1170	1203.33	1170	1033.33	1186.67	1053.33
1270	1096.67	1203.33	1146.67	1010	1233.33	1193.33	1216.67	1193.33	1023.33	1200	1040
1286.67	1090	1206.67	1130	1036.67	1233.33	1166.67	1196.67	1166.67	1023.33	1216.67	1053.33
1256.67	1080	1183.33	1113.33	1013.33	1233.33	1183.33	1213.33	1183.33	1026.67	1206.67	1053.33
1273.33	1110	1190	1126.67	1006.67	1223.33	1160	1183.33	1160	1020	1196.67	1050
1253.33	1080	1190	1123.33	1016.67	1240	1166.67	1220	1166.67	1030	1200	1040
1260	1093.33	1220	1126.67	1020	1243.33	1170	1196.67	1170	1033.33	1203.33	1046.67
1256.67	1096.67	1210	1126.67	1016.67	1230	1180	1210	1180	1033.33	1223.33	1056.67
1276.67	1113.33	1223.33	1120	996.667	1246.67	1196.67	1203.33	1196.67	1016.67	1200	1066.67
1266.67	1090	1216.67	1110	1006.67	1223.33	1176.67	1203.33	1176.67	1026.67	1213.33	1063.33
1260	1106.67	1216.67	1126.67	1016.67	1226.67	1173.33	1196.67	1173.33	1026.67	1200	1046.67
1270	1086.67	1203.33	1113.33	1000	1236.67	1180	1180	1180	1023.33	1190	1046.67
1270	1093.33	1210	1130	1033.33	1223.33	1166.67	1203.33	1166.67	1030	1206.67	1046.67
1266.67	1096.67	1196.67	1140	1006.67	1256.67	1173.33	1206.67	1173.33	1026.67	1210	1060
1256.67	1083.33	1200	1156.67	1013.33	1256.67	1180	1190	1180	1006.67	1183.33	1053.33
1280	1096.67	1200	1136.67	1013.33	1243.33	1173.33	1190	1173.33	1013.33	1186.67	1063.33
1273.33	1110	1213.33	1136.67	1030	1226.67	1176.67	1196.67	1176.67	1010	1196.67	1070
1280	1093.33	1186.67	1143.33	1023.33	1246.67	1176.67	1200	1176.67	1023.33	1206.67	1056.67
1286.67	1120	1196.67	1136.67	1020	1210	1183.33	1196.67	1183.33	1010	1190	1063.33
1256.67	1086.67	1210	1146.67	1016.67	1236.67	1196.67	1196.67	1196.67	1000	1193.33	1050
1273.33	1120	1226.67	1130	1020	1276.67	1196.67	1200	1196.67	1010	1206.67	1036.67
1253.33	1090	1216.67	1130	1033.33	1246.67	1183.33	1186.67	1183.33	1033.33	1186.67	1046.67
1266.67	1093.33	1206.67	1123.33	1026.67	1230	1163.33	1176.67	1163.33	1016.67	1213.33	1040
1270	1080	1210	1123.33	1016.67	1250	1180	1196.67	1180	1043.33	1210	1050
1253.33	1070	1213.33	1126.67	1030	1240	1170	1210	1170	1003.33	1196.67	1056.67
1256.67	1086.67	1233.33	1136.67	1016.67	1253.33	1163.33	1216.67	1163.33	1013.33	1206.67	1050
1270	1093.33	1210	1133.33	1016.67	1240	1183.33	1190	1183.33	1023.33	1216.67	1070
1273.33	1100	1223.33	1110	1023.33	1256.67	1180	1203.33	1180	1033.33	1206.67	1046.67
1283.33	1070	1210	1150	1046.67	1253.33	1173.33	1196.67	1173.33	1016.67	1213.33	1066.67
1246.67	1070	1200	1136.67	1046.67	1246.67	1170	1210	1170	1013.33	1200	1050
1280	1083.33	1216.67	1116.67	1023.33	1236.67	1166.67	1226.67	1166.67	1030	1203.33	1046.67
1276.67	1093.33	1220	1126.67	1030	1243.33	1153.33	1193.33	1153.33	1023.33	1200	1056.67
1290	1113.33	1193.33	1130	1020	1240	1156.67	1200	1156.67	1026.67	1190	1053.33
1273.33	1086.67	1196.67	1123.33	1020	1240	1160	1196.67	1160	1030	1190	1053.33
1273.33	1093.33	1206.67	1130	1016.67	1246.67	1170	1223.33	1170	1023.33	1203.33	1050
1270	1100	1216.67	1136.67	1006.67	1230	1176.67	1210	1176.67	1030	1210	1060
1260	1083.33	1200	1140	1003.33	1230	1180	1203.33	1180	1023.33	1196.67	1076.67
1276.67	1080	1203.33	1116.67	1010	1240	1163.33	1206.67	1163.33	1006.67	1216.67	1043.33
1253.33	1073.33	1216.67	1120	1026.67	1230	1180	1226.67	1180	1013.33	1193.33	1050
1260	1103.33	1196.67	1123.33	1033.33	1223.33	1183.33	1206.67	1183.33	1020	1206.67	1066.67
1273.33	1096.67	1223.33	1133.33	1026.67	1250	1190	1203.33	1190	1000	1186.67	1056.67
1280	1106.67	1220	1146.67	1003.33	1233.33	1173.33	1190	1173.33	1006.67	1190	1063.33
1283.33	1086.67	1206.67	1153.33	1013.33	1223.33	1176.67	1216.67	1176.67	993.333	1193.33	1060
1276.67	1103.33	1216.67	1140	1006.67	1233.33	1170	1213.33	1170	1010	1206.67	1053.33
1296.67	1113.33	1226.67	1140	1033.33	1233.33	1183.33	1206.67	1183.33	1016.67	1220	1046.67
1290	1096.67	1216.67	1133.33	1016.67	1213.33	1190	1216.67	1190	1020	1203.33	1053.33
1266.67	1093.33	1223.33	1130	1010	1220	1183.33	1213.33	1183.33	1010	1196.67	1060
1290	1073.33	1210	1123.33	1026.67	1220	1206.67	1173.33	1206.67	986.667	1206.67	1050
1280	1103.33	1213.33	1136.67	1020	1250	1176.67	1210	1176.67	1033.33	1190	1066.67
1300	1096.67	1210	1146.67	1033.33	1240	1180	1203.33	1180	1013.33	1196.67	1060
1280	1086.67	1200	1146.67	1026.67	1253.33	1153.33	1213.33	1153.33	1033.33	1206.67	1033.33
1273.33	1096.67	1200	1130	1013.33	1246.67	1166.67	1196.67	1166.67	1006.67	1200	1060
1280	1113.33	1213.33	1133.33	1013.33	1246.67	1156.67	1190	1156.67	1026.67	1200	1080
1296.67	1093.33	1220	1136.67	1010	1233.33	1170	1200	1170	1026.67	1203.33	1066.67
1270	1096.67	1206.67	1126.67	1030	1243.33	1163.33	1196.67	1163.33	1016.67	1206.67	1063.33
1240	1103.33	1226.67	1133.33	1033.33	1223.33	1166.67	1183.33	1166.67	1043.33	1220	1030
1246.67	1090	1203.33	1136.67	1010	1230	1163.33	1183.33	1163.33	1040	1226.67	1056.67
1256.67	1076.67	1216.67	1136.67	1020	1233.33	1173.33	1206.67	1173.33	1026.67	1210	1063.33
1250	1083.33	1196.67	1126.67	1010	1240	1186.67	1203.33	1186.67	1020	1186.67	1063.33
1260	1096.67	1200	1146.67	1006.67	1216.67	1193.33	1213.33	1193.33	1026.67	1203.33	1060
1263.33	1083.33	1203.33	1140	1016.67	1226.67	1180	1210	1180	1026.67	1193.33	1036.67
1260	1103.33	1216.67	1106.67	1033.33	1240	1170	1223.33	1170	1013.33	1190	1046.67
1250	1093.33	1230	1116.67	1040	1260	1176.67	1223.33	1176.67	1016.67	1206.67	1040
1266.67	1093.33	1213.33	1126.67	1033.33	1243.33	1166.67	1210	1166.67	1033.33	1206.67	1043.33
1280	1093.33	1206.67	1113.33	1016.67	1236.67	1163.33	1203.33	1163.33	1030	1196.67	1043.33
1263.33	1090	1216.67	1143.33	1016.67	1243.33	1160	1206.67	1160	1023.33	1196.67	1050
1256.67	1086.67	1196.67	1136.67	1020	1243.33	1153.33	1190	1153.33	1010	1190	1050
1273.33	1093.33	1210	1136.67	1016.67	1263.33	1176.67	1196.67	1176.67	1016.67	1176.67	1056.67
1266.67	1106.67	1216.67	1123.33	1030	1240	1180	1196.67	1180	1026.67	1180	1053.33
1273.33	1106.67	1210	1133.33	1013.33	1253.33	1180	1200	1180	1020	1186.67	1043.33
1273.33	1083.33	1206.67	1150	1023.33	1240	1173.33	1203.33	1173.33	1020	1193.33	1060
1243.33	1100	1216.67	1140	1003.33	1233.33	1176.67	1186.67	1176.67	1026.67	1203.33	1043.33
1276.67	1080	1216.67	1140	1016.67	1243.33	1170	1183.33	1170	1000	1203.33	1070
1276.67	1103.33	1230	1140	1033.33	1253.33	1196.67	1170	1196.67	1030	1186.67	1056.67
1263.33	1090	1236.67	1133.33	1016.67	1220	1173.33	1193.33	1173.33	1020	1206.67	1036.67
1276.67	1093.33	1220	1120	1016.67	1226.67	1160	1203.33	1160	1016.67	1206.67	1053.33
1276.67	1106.67	1196.67	1153.33	1016.67	1240	1173.33	1203.33	1173.33	1023.33	1216.67	1046.67
1276.67	1070	1213.33	1120	1006.67	1243.33	1166.67	1183.33	1166.67	1026.67	1196.67	1053.33
1256.67	1090	1203.33	1136.67	1026.67	1230	1173.33	1196.67	1173.33	1030	1203.33	1060
1260	1076.67	1200	1136.67	1020	1233.33	1170	1203.33	1170	1030	1196.67	1070
1263.33	1073.33	1216.67	1153.33	1016.67	1246.67	1166.67	1203.33	1166.67	1030	1206.67	1053.33
1256.67	1093.33	1216.67	1133.33	1036.67	1226.67	1156.67	1200	1156.67	1016.67	1216.67	1056.67
1270	1083.33	1206.67	1146.67	1006.67	1253.33	1170	1200	1170	1010	1206.67	1043.33
1280	1086.67	1206.67	1126.67	1030	1253.33	1156.67	1190	1156.67	1013.33	1233.33	1063.33
1286.67	1090	1200	1136.67	1036.67	1233.33	1176.67	1190	1176.67	1016.67	1200	1050
1283.33	1083.33	1186.67	1140	1016.67	1250	1186.67	1190	1186.67	1030	1206.67	1056.67
1273.33	1083.33	1190	1123.33	1013.33	1256.67	1203.33	1200	1203.33	1003.33	1176.67	1060
1256.67	1100	1196.67	1140	1036.67	1246.67	1183.33	1203.33	1183.33	1013.33	1193.33	1060
1266.67	1080	1203.33	1150	1013.33	1253.33	1183.33	1200	1183.33	1023.33	1176.67	1043.33
1276.67	1086.67	1213.33	1136.67	1023.33	1243.33	1190	1203.33	1190	1026.67	1200	1050
1270	1093.33	1210	1160	1013.33	1240	1180	1200	1180	1006.67	1183.33	1050
1273.33	1083.33	1200	1126.67	1036.67	1240	1193.33	1210	1193.33	1020	1190	1076.67
1260	1090	1216.67	1160	1023.33	1230	1173.33	1216.67	1173.33	1020	1190	1053.33
1250	1096.67	1216.67	1133.33	1026.67	1233.33	1180	1186.67	1180	1016.67	1200	1050
1266.67	1093.33	1226.67	1136.67	1020	1240	1166.67	1196.67	1166.67	1023.33	1213.33	1063.33
1280	1116.67	1206.67	1120	1036.67	1253.33	1170	1206.67	1170	1016.67	1216.67	1040
1273.33	1076.67	1210	1110	1026.67	1233.33	1170	1216.67	1170	1013.33	1206.67	1036.67
1276.67	1100	1206.67	1126.67	1020	1260	1183.33	1213.33	1183.33	1013.33	1193.33	1053.33
1270	1100	1220	1140	1023.33	1230	1176.67	1206.67	1176.67	1020	1203.33	1033.33
1280	1080	1223.33	1136.67	1013.33	1250	1160	1186.67	1160	1033.33	1190	1043.33
1286.67	1083.33	1220	1113.33	1023.33	1223.33	1193.33	1176.67	1193.33	1023.33	1190	1053.33
1256.67	1090	1243.33	1113.33	1020	1230	1183.33	1193.33	1183.33	1023.33	1180	1060
1256.67	1090	1210	1123.33	1023.33	1236.67	1160	1200	1160	1020	1180	1043.33
1256.67	1090	1213.33	1133.33	1050	1243.33	1173.33	1183.33	1173.33	1026.67	1200	1050
1283.33	1073.33	1190	1156.67	1016.67	1263.33	1176.67	1193.33	1176.67	1036.67	1206.67	1066.67
1280	1106.67	1203.33	1130	1013.33	1243.33	1170	1196.67	1170	1023.33	1203.33	1063.33
1263.33	1086.67	1186.67	1133.33	1030	1236.67	1173.33	1220	1173.33	1036.67	1200	1060
												MEAN
12.6296	11.1853	12.3793	11.1052	10.3819	12.7244	11.5771	11.9566	11.5771	10.4188	12.4229	10.5275	11.5738	SD
1270.12	1090.27	1209.99	1130.74	1020.48	1239.78	1174.96	1199.64	1174.96	1020.4	1199.92	1050.44	1148.48	Mean
6.66667	-6.66667	10	40	-16.6667	6.66667	13.3333	0	13.3333	3.33333	3.33333	-6.66667
-26.6667	0	13.3333	-26.6667	-6.66667	13.3333	-6.66667	0	-6.66667	0	10	10
-3.33333	10	0	-16.6667	10	-20	10	6.66667	10	-10	-33.3333	-13.3333
23.3333	6.66667	-6.66667	16.6667	20	3.33333	-3.33333	0	-3.33333	16.6667	33.3333	-6.66667
-3.33333	-10	3.33333	-6.66667	-6.66667	13.3333	-23.3333	-20	-23.3333	0	-16.6667	26.6667
-26.6667	16.6667	-13.3333	10	-16.6667	13.3333	-16.6667	26.6667	-16.6667	-36.6667	3.33333	-26.6667
33.3333	-23.3333	13.3333	-10	6.66667	-26.6667	36.6667	-3.33333	36.6667	13.3333	10	20
-16.6667	13.3333	-3.33333	13.3333	-3.33333	16.6667	-13.3333	-10	-13.3333	6.66667	-3.33333	10
13.3333	-16.6667	13.3333	0	10	-13.3333	20	0	20	-13.3333	-23.3333	-6.66667
10	3.33333	-16.6667	-10	-6.66667	0	3.33333	6.66667	3.33333	33.3333	-3.33333	-16.6667
-6.66667	3.33333	-3.33333	-6.66667	3.33333	3.33333	-20	10	-20	-13.3333	26.6667	3.33333
-16.6667	10	0	6.66667	0	16.6667	16.6667	-20	16.6667	3.33333	-20	6.66667
6.66667	13.3333	13.3333	-6.66667	6.66667	-3.33333	-6.66667	26.6667	-6.66667	-13.3333	-3.33333	3.33333
13.3333	-16.6667	-10	3.33333	-13.3333	-33.3333	-10	-26.6667	-10	10	10	-3.33333
3.33333	-3.33333	23.3333	6.66667	6.66667	16.6667	23.3333	0	23.3333	16.6667	0	13.3333
-10	6.66667	-6.66667	-13.3333	-10	13.3333	-20	10	-20	-10	-6.66667	-30
13.3333	-16.6667	-6.66667	-3.33333	6.66667	-26.6667	16.6667	-3.33333	16.6667	0	0	-3.33333
-6.66667	13.3333	-3.33333	6.66667	0	16.6667	3.33333	6.66667	3.33333	0	16.6667	20
-6.66667	3.33333	6.66667	-3.33333	-10	0	-33.3333	-36.6667	-33.3333	-10	-23.3333	-20
-13.3333	-6.66667	6.66667	-10	26.6667	6.66667	46.6667	26.6667	46.6667	-6.66667	33.3333	33.3333
10	0	-36.6667	23.3333	-33.3333	-13.3333	-13.3333	0	-13.3333	30	-6.66667	-6.66667
6.66667	3.33333	36.6667	-10	10	10	-6.66667	3.33333	-6.66667	-33.3333	-6.66667	3.33333
3.33333	6.66667	-16.6667	-13.3333	16.6667	-6.66667	-16.6667	6.66667	-16.6667	16.6667	0	-3.33333
-13.3333	10	6.66667	10	-16.6667	-10	3.33333	0	3.33333	0	-10	-16.6667
0	6.66667	6.66667	0	16.6667	10	-13.3333	-13.3333	-13.3333	16.6667	0	10
13.3333	-16.6667	-6.66667	-16.6667	-10	0	0	-3.33333	0	-20	13.3333	-6.66667
0	-20	-20	6.66667	-10	3.33333	6.66667	26.6667	6.66667	10	10	20
-13.3333	13.3333	0	-3.33333	0	0	16.6667	0	16.6667	-13.3333	3.33333	-26.6667
-6.66667	-6.66667	20	26.6667	23.3333	-16.6667	13.3333	-10	13.3333	6.66667	-16.6667	10
3.33333	-6.66667	-13.3333	-6.66667	-6.66667	33.3333	-6.66667	0	-6.66667	0	13.3333	26.6667
3.33333	20	-10	13.3333	3.33333	3.33333	-20	-3.33333	-20	-10	10	-23.3333
3.33333	-3.33333	13.3333	-10	-6.66667	-16.6667	-16.6667	6.66667	-16.6667	10	6.66667	6.66667
-43.3333	-6.66667	0	3.33333	-13.3333	-10	23.3333	13.3333	23.3333	16.6667	-30	-26.6667
50	-3.33333	-6.66667	-13.3333	23.3333	13.3333	-10	-16.6667	-10	-20	26.6667	23.3333
-33.3333	-6.66667	0	6.66667	-3.33333	-6.66667	-10	23.3333	-10	26.6667	-26.6667	-16.6667
6.66667	-6.66667	16.6667	-13.3333	-16.6667	3.33333	23.3333	-26.6667	23.3333	-33.3333	-3.33333	20
-6.66667	-3.33333	-23.3333	3.33333	0	-20	3.33333	16.6667	3.33333	33.3333	10	3.33333
10	10	33.3333	3.33333	6.66667	40	0	-40	0	-26.6667	-3.33333	-3.33333
-6.66667	6.66667	-6.66667	6.66667	-3.33333	-13.3333	-10	40	-10	0	10	-10
20	6.66667	-6.66667	-20	-13.3333	3.33333	0	20	0	-10	-6.66667	13.3333
16.6667	0	0	3.33333	-3.33333	10	0	-33.3333	0	-10	-23.3333	-10
-33.3333	-13.3333	-10	20	16.6667	-43.3333	0	10	0	13.3333	-16.6667	0
6.66667	16.6667	0	13.3333	-10	13.3333	6.66667	-16.6667	6.66667	10	40	10
-10	3.33333	13.3333	-13.3333	13.3333	13.3333	13.3333	0	13.3333	3.33333	-16.6667	10
23.3333	6.66667	10	-6.66667	23.3333	3.33333	-13.3333	-3.33333	-13.3333	-26.6667	20	-30
-20	-20	3.33333	3.33333	-23.3333	-13.3333	3.33333	-3.33333	3.33333	0	10	13.3333
13.3333	6.66667	-13.3333	3.33333	13.3333	10	16.6667	-3.33333	16.6667	13.3333	-26.6667	-10
-13.3333	-6.66667	6.66667	16.6667	-3.33333	-16.6667	-26.6667	-3.33333	-26.6667	6.66667	16.6667	6.66667
10	16.6667	13.3333	-20	-10	10	10	13.3333	10	20	-6.66667	-10
6.66667	0	6.66667	10	13.3333	0	-3.33333	0	-3.33333	-23.3333	-6.66667	-10
3.33333	-3.33333	-30	-10	-6.66667	13.3333	-16.6667	-3.33333	-16.6667	3.33333	23.3333	6.66667
-23.3333	20	26.6667	-6.66667	0	-13.3333	-16.6667	-10	-16.6667	10	-23.3333	16.6667
3.33333	-26.6667	-23.3333	10	10	-10	0	3.33333	0	-16.6667	20	-30
3.33333	3.33333	-10	6.66667	-3.33333	3.33333	23.3333	13.3333	23.3333	-6.66667	3.33333	20
0	-26.6667	13.3333	-26.6667	20	13.3333	-3.33333	10	-3.33333	-3.33333	-36.6667	3.33333
16.6667	13.3333	-3.33333	3.33333	-33.3333	-10	3.33333	-36.6667	3.33333	26.6667	50	3.33333
-16.6667	-10	10	13.3333	3.33333	26.6667	-10	40	-10	-6.66667	-16.6667	-10
-3.33333	13.3333	-6.66667	3.33333	10	-10	16.6667	-3.33333	16.6667	13.3333	-3.33333	20
-13.3333	-10	-23.3333	-13.3333	-20	-6.66667	0	-6.66667	0	-20	-20	3.33333
20	10	-16.6667	3.33333	16.6667	-3.33333	-10	3.33333	-10	10	6.66667	-20
13.3333	-6.66667	40	13.3333	3.33333	6.66667	13.3333	-3.33333	13.3333	13.3333	-16.6667	6.66667
3.33333	10	-16.6667	-20	-10	6.66667	-20	-16.6667	-20	-13.3333	3.33333	13.3333
0	13.3333	20	23.3333	13.3333	-36.6667	3.33333	3.33333	3.33333	-6.66667	3.33333	-13.3333
-16.6667	3.33333	10	0	6.66667	40	6.66667	23.3333	6.66667	-16.6667	16.6667	0
-3.33333	-6.66667	-26.6667	-13.3333	-30	-20	-6.66667	3.33333	-6.66667	26.6667	16.6667	10
26.6667	-16.6667	16.6667	10	13.3333	3.33333	23.3333	0	23.3333	-3.33333	-6.66667	-13.3333
-46.6667	10	-3.33333	10	3.33333	10	6.66667	6.66667	6.66667	-13.3333	-23.3333	3.33333
43.3333	-10	-13.3333	-13.3333	-3.33333	-3.33333	-16.6667	-20	-16.6667	10	-16.6667	-16.6667
-10	-3.33333	26.6667	6.66667	-10	-23.3333	-13.3333	-13.3333	-13.3333	20	26.6667	-3.33333
-13.3333	-3.33333	-23.3333	-6.66667	23.3333	-3.33333	16.6667	10	16.6667	-20	-13.3333	10
16.6667	-6.66667	20	-3.33333	-3.33333	26.6667	-33.3333	-6.66667	-33.3333	-3.33333	-6.66667	6.66667
-13.3333	20	3.33333	0	-3.33333	-20	26.6667	13.3333	26.6667	13.3333	20	10
23.3333	10	-36.6667	-10	3.33333	-6.66667	33.3333	3.33333	33.3333	-16.6667	3.33333	6.66667
6.66667	-6.66667	50	3.33333	3.33333	13.3333	-23.3333	6.66667	-23.3333	-10	3.33333	-16.6667
0	0	-13.3333	6.66667	-30	3.33333	-16.6667	-20	-16.6667	6.66667	-10	0
-23.3333	0	-6.66667	10	6.66667	-13.3333	16.6667	20	16.6667	13.3333	-3.33333	3.33333
-10	-6.66667	-20	-13.3333	0	3.33333	-10	-10	-10	-16.6667	0	13.3333
0	23.3333	3.33333	16.6667	0	16.6667	13.3333	10	13.3333	20	3.33333	-13.3333
-3.33333	-20	-13.3333	-20	-3.33333	-26.6667	-10	3.33333	-10	-6.66667	3.33333	6.66667
3.33333	-13.3333	3.33333	13.3333	6.66667	40	13.3333	-20	13.3333	-3.33333	16.6667	3.33333
-16.6667	10	3.33333	-20	-3.33333	-6.66667	-3.33333	23.3333	-3.33333	3.33333	-13.3333	-10
30	0	20	3.33333	20	-13.3333	-6.66667	-23.3333	-6.66667	-6.66667	3.33333	3.33333
3.33333	3.33333	10	6.66667	-10	3.33333	-6.66667	10	-6.66667	-3.33333	13.3333	-10
-10	-3.33333	-3.33333	6.66667	3.33333	-10	3.33333	-20	3.33333	10	-26.6667	-13.3333
-6.66667	-3.33333	-20	16.6667	13.3333	0	-3.33333	0	-3.33333	10	13.3333	0
10	-13.3333	-23.3333	-20	-26.6667	16.6667	3.33333	6.66667	3.33333	3.33333	-6.66667	43.3333
-6.66667	16.6667	30	-3.33333	10	6.66667	6.66667	-3.33333	6.66667	-23.3333	-13.3333	-13.3333
3.33333	-10	-13.3333	10	-6.66667	3.33333	-16.6667	16.6667	-16.6667	10	-20	-3.33333
10	13.3333	-6.66667	-20	10	-16.6667	0	-13.3333	0	-13.3333	0	-3.33333
3.33333	13.3333	20	13.3333	-20	13.3333	6.66667	-6.66667	6.66667	20	23.3333	-10
-26.6667	16.6667	3.33333	6.66667	16.6667	13.3333	-6.66667	16.6667	-6.66667	-10	0	20
26.6667	-20	3.33333	-10	-10	3.33333	-10	0	-10	3.33333	0	-6.66667
-16.6667	-3.33333	-10	3.33333	3.33333	-30	26.6667	-10	26.6667	10	-10	-16.6667
-10	10	-3.33333	3.33333	10	30	-13.3333	0	-13.3333	-36.6667	20	23.3333
-16.6667	-6.66667	0	3.33333	6.66667	-30	-10	-6.66667	-10	23.3333	-3.33333	-10
13.3333	6.66667	3.33333	10	-13.3333	-6.66667	6.66667	6.66667	6.66667	-13.3333	-6.66667	0
20	-16.6667	3.33333	6.66667	6.66667	16.6667	6.66667	20	6.66667	-6.66667	13.3333	-3.33333
-10	3.33333	16.6667	-13.3333	-3.33333	-10	-26.6667	-20	-26.6667	23.3333	-26.6667	-16.6667
-10	-6.66667	-13.3333	-23.3333	-20	16.6667	13.3333	0	13.3333	-10	6.66667	26.6667
33.3333	-3.33333	3.33333	16.6667	-6.66667	-10	-6.66667	3.33333	-6.66667	0	10	6.66667
6.66667	3.33333	13.3333	-10	13.3333	-23.3333	33.3333	20	33.3333	6.66667	-10	-6.66667
-20	13.3333	-26.6667	-3.33333	16.6667	-16.6667	-13.3333	-10	-13.3333	-6.66667	26.6667	6.66667
6.66667	-6.66667	13.3333	16.6667	-6.66667	36.6667	16.6667	-16.6667	16.6667	0	6.66667	-10
13.3333	-16.6667	-6.66667	0	13.3333	-13.3333	-10	23.3333	-10	10	-16.6667	-23.3333
-23.3333	33.3333	-13.3333	-10	-20	23.3333	0	-6.66667	0	-13.3333	-20	13.3333
-3.33333	-10	-20	0	3.33333	6.66667	-10	3.33333	-10	6.66667	23.3333	6.66667
13.3333	-23.3333	0	-10	16.6667	-26.6667	6.66667	-6.66667	6.66667	6.66667	-33.3333	10
-6.66667	10	23.3333	-6.66667	-3.33333	20	-16.6667	-3.33333	-16.6667	-13.3333	20	3.33333
-3.33333	6.66667	0	0	-16.6667	-10	6.66667	0	6.66667	10	43.3333	-3.33333
3.33333	-6.66667	0	6.66667	3.33333	-6.66667	0	3.33333	0	3.33333	-30	-16.6667
3.33333	3.33333	-10	10	6.66667	23.3333	10	0	10	-3.33333	-16.6667	16.6667
13.3333	6.66667	16.6667	3.33333	-6.66667	-23.3333	-20	-6.66667	-20	23.3333	20	-6.66667
-10	6.66667	3.33333	3.33333	-3.33333	20	3.33333	-6.66667	3.33333	-33.3333	-10	-6.66667
13.3333	-26.6667	-13.3333	-16.6667	-3.33333	3.33333	16.6667	3.33333	16.6667	16.6667	13.3333	3.33333
-3.33333	6.66667	16.6667	20	0	-36.6667	13.3333	6.66667	13.3333	0	-16.6667	-6.66667
-10	3.33333	-23.3333	0	-3.33333	50	-10	-16.6667	-10	-16.6667	20	6.66667
-10	6.66667	3.33333	10	13.3333	-13.3333	-6.66667	23.3333	-6.66667	3.33333	-3.33333	-6.66667
-3.33333	16.6667	10	-23.3333	-13.3333	-3.33333	0	0	0	3.33333	-10	13.3333
13.3333	3.33333	-10	10	3.33333	-23.3333	6.66667	-20	6.66667	3.33333	-3.33333	-10
10	-10	26.6667	-10	26.6667	3.33333	16.6667	26.6667	16.6667	-3.33333	3.33333	10
-10	0	3.33333	16.6667	6.66667	-13.3333	-20	-10	-20	-13.3333	-6.66667	3.33333
0	-10	-13.3333	3.33333	-3.33333	3.33333	10	-13.3333	10	30	3.33333	-10
-13.3333	0	-16.6667	-6.66667	-23.3333	3.33333	-13.3333	-10	-13.3333	-20	6.66667	-13.3333
-3.33333	-10	20	23.3333	-10	16.6667	-3.33333	26.6667	-3.33333	6.66667	-13.3333	10
-16.6667	16.6667	-36.6667	-30	26.6667	16.6667	6.66667	0	6.66667	3.33333	-3.33333	13.3333
46.6667	6.66667	26.6667	3.33333	-26.6667	-6.66667	10	-10	10	3.33333	10	-10
-30	3.33333	40	-23.3333	16.6667	-20	-26.6667	13.3333	-26.6667	-3.33333	-10	13.3333
13.3333	-20	-30	13.3333	6.66667	-20	3.33333	-13.3333	3.33333	-3.33333	-6.66667	-6.66667
13.3333	6.66667	-16.6667	-13.3333	-3.33333	23.3333	10	10	10	-13.3333	23.3333	-13.3333
-13.3333	3.33333	20	16.6667	-20	-10	6.66667	0	6.66667	20	-10	6.66667
-23.3333	-13.3333	-10	-13.3333	13.3333	-10	-16.6667	10	-16.6667	6.66667	-13.3333	0
0	10	10	10	10	26.6667	6.66667	10	6.66667	-30	10	6.66667
36.6667	0	-10	-3.33333	-6.66667	0	10	10	10	0	0	-13.3333
-26.6667	3.33333	16.6667	6.66667	0	6.66667	-16.6667	-30	-16.6667	13.3333	-20	10
16.6667	-13.3333	-3.33333	13.3333	-6.66667	-16.6667	23.3333	-10	23.3333	0	10	13.3333
6.66667	23.3333	-10	6.66667	6.66667	0	0	-6.66667	0	-6.66667	-3.33333	-13.3333
6.66667	-10	-6.66667	-10	10	3.33333	-16.6667	-3.33333	-16.6667	3.33333	30	0
-13.3333	-30	6.66667	-13.3333	-10	0	13.3333	30	13.3333	3.33333	-10	-13.3333
0	10	-3.33333	10	13.3333	3.33333	10	-6.66667	10	-10	13.3333	13.3333
-3.33333	6.66667	0	-13.3333	-10	16.6667	-13.3333	-10	-13.3333	20	-6.66667	0
0	-13.3333	6.66667	0	0	-13.3333	6.66667	-20	6.66667	-10	-3.33333	-10
-6.66667	36.6667	-16.6667	-6.66667	-10	3.33333	-10	20	-10	6.66667	-10	13.3333
-3.33333	-13.3333	3.33333	-3.33333	-3.33333	13.3333	0	-3.33333	0	10	10	13.3333
6.66667	3.33333	3.33333	16.6667	3.33333	-23.3333	0	20	0	-20	-20	-23.3333
-3.33333	-20	-6.66667	10	3.33333	10	-13.3333	-16.6667	-13.3333	20	10	-3.33333
6.66667	16.6667	-6.66667	-3.33333	10	-6.66667	6.66667	-20	6.66667	-3.33333	-3.33333	13.3333
3.33333	16.6667	26.6667	-3.33333	3.33333	-16.6667	3.33333	-3.33333	3.33333	-10	10	0
-3.33333	-10	-13.3333	0	-16.6667	-16.6667	13.3333	20	13.3333	3.33333	-20	-13.3333
10	0	-16.6667	-3.33333	-10	0	-16.6667	6.66667	-16.6667	10	6.66667	10
-13.3333	-3.33333	13.3333	20	3.33333	23.3333	23.3333	13.3333	23.3333	-10	13.3333	-13.3333
16.6667	-6.66667	3.33333	-16.6667	26.6667	0	-26.6667	-20	-26.6667	0	16.6667	13.3333
-30	-10	-23.3333	-16.6667	-23.3333	0	16.6667	16.6667	16.6667	3.33333	-10	0
16.6667	30	6.66667	13.3333	-6.66667	-10	-23.3333	-30	-23.3333	-6.66667	-10	-3.33333
-20	-30	0	-3.33333	10	16.6667	6.66667	36.6667	6.66667	10	3.33333	-10
6.66667	13.3333	30	3.33333	3.33333	3.33333	3.33333	-23.3333	3.33333	3.33333	3.33333	6.66667
-3.33333	3.33333	-10	0	-3.33333	-13.3333	10	13.3333	10	0	20	10
20	16.6667	13.3333	-6.66667	-20	16.6667	16.6667	-6.66667	16.6667	-16.6667	-23.3333	10
-10	-23.3333	-6.66667	-10	10	-23.3333	-20	0	-20	10	13.3333	-3.33333
-6.66667	16.6667	0	16.6667	10	3.33333	-3.33333	-6.66667	-3.33333	0	-13.3333	-16.6667
10	-20	-13.3333	-13.3333	-16.6667	10	6.66667	-16.6667	6.66667	-3.33333	-10	0
0	6.66667	6.66667	16.6667	33.3333	-13.3333	-13.3333	23.3333	-13.3333	6.66667	16.6667	0
-3.33333	3.33333	-13.3333	10	-26.6667	33.3333	6.66667	3.33333	6.66667	-3.33333	3.33333	13.3333
-10	-13.3333	3.33333	16.6667	6.66667	0	6.66667	-16.6667	6.66667	-20	-26.6667	-6.66667
23.3333	13.3333	0	-20	0	-13.3333	-6.66667	0	-6.66667	6.66667	3.33333	10
-6.66667	13.3333	13.3333	0	16.6667	-16.6667	3.33333	6.66667	3.33333	-3.33333	10	6.66667
6.66667	-16.6667	-26.6667	6.66667	-6.66667	20	0	3.33333	0	13.3333	10	-13.3333
6.66667	26.6667	10	-6.66667	-3.33333	-36.6667	6.66667	-3.33333	6.66667	-13.3333	-16.6667	6.66667
-30	-33.3333	13.3333	10	-3.33333	26.6667	13.3333	0	13.3333	-10	3.33333	-13.3333
16.6667	33.3333	16.6667	-16.6667	3.33333	40	0	3.33333	0	10	13.3333	-13.3333
-20	-30	-10	0	13.3333	-30	-13.3333	-13.3333	-13.3333	23.3333	-20	10
13.3333	3.33333	-10	-6.66667	-6.66667	-16.6667	-20	-10	-20	-16.6667	26.6667	-6.66667
3.33333	-13.3333	3.33333	0	-10	20	16.6667	20	16.6667	26.6667	-3.33333	10
-16.6667	-10	3.33333	3.33333	13.3333	-10	-10	13.3333	-10	-40	-13.3333	6.66667
3.33333	16.6667	20	10	-13.3333	13.3333	-6.66667	6.66667	-6.66667	10	10	-6.66667
13.3333	6.66667	-23.3333	-3.33333	0	-13.3333	20	-26.6667	20	10	10	20
3.33333	6.66667	13.3333	-23.3333	6.66667	16.6667	-3.33333	13.3333	-3.33333	10	-10	-23.3333
10	-30	-13.3333	40	23.3333	-3.33333	-6.66667	-6.66667	-6.66667	-16.6667	6.66667	20
-36.6667	0	-10	-13.3333	0	-6.66667	-3.33333	13.3333	-3.33333	-3.33333	-13.3333	-16.6667
33.3333	13.3333	16.6667	-20	-23.3333	-10	-3.33333	16.6667	-3.33333	16.6667	3.33333	-3.33333
-3.33333	10	3.33333	10	6.66667	6.66667	-13.3333	-33.3333	-13.3333	-6.66667	-3.33333	10
13.3333	20	-26.6667	3.33333	-10	-3.33333	3.33333	6.66667	3.33333	3.33333	-10	-3.33333
-16.6667	-26.6667	3.33333	-6.66667	0	0	3.33333	-3.33333	3.33333	3.33333	0	0
0	6.66667	10	6.66667	-3.33333	6.66667	10	26.6667	10	-6.66667	13.3333	-3.33333
-3.33333	6.66667	10	6.66667	-10	-16.6667	6.66667	-13.3333	6.66667	6.66667	6.66667	10
-10	-16.6667	-16.6667	3.33333	-3.33333	0	3.33333	-6.66667	3.33333	-6.66667	-13.3333	16.6667
16.6667	-3.33333	3.33333	-23.3333	6.66667	10	-16.6667	3.33333	-16.6667	-16.6667	20	-33.3333
-23.3333	-6.66667	13.3333	3.33333	16.6667	-10	16.6667	20	16.6667	6.66667	-23.3333	6.66667
6.66667	30	-20	3.33333	6.66667	-6.66667	3.33333	-20	3.33333	6.66667	13.3333	16.6667
13.3333	-6.66667	26.6667	10	-6.66667	26.6667	6.66667	-3.33333	6.66667	-20	-20	-10
6.66667	10	-3.33333	13.3333	-23.3333	-16.6667	-16.6667	-13.3333	-16.6667	6.66667	3.33333	6.66667
3.33333	-20	-13.3333	6.66667	10	-10	3.33333	26.6667	3.33333	-13.3333	3.33333	-3.33333
-6.66667	16.6667	10	-13.3333	-6.66667	10	-6.66667	-3.33333	-6.66667	16.6667	13.3333	-6.66667
20	10	10	0	26.6667	0	13.3333	-6.66667	13.3333	6.66667	13.3333	-6.66667
-6.66667	-16.6667	-10	-6.66667	-16.6667	-20	6.66667	10	6.66667	3.33333	-16.6667	6.66667
-23.3333	-3.33333	6.66667	-3.33333	-6.66667	6.66667	-6.66667	-3.33333	-6.66667	-10	-6.66667	6.66667
23.3333	-20	-13.3333	-6.66667	16.6667	0	23.3333	-40	23.3333	-23.3333	10	-10
-10	30	3.33333	13.3333	-6.66667	30	-30	36.6667	-30	46.6667	-16.6667	16.6667
20	-6.66667	-3.33333	10	13.3333	-10	3.33333	-6.66667	3.33333	-20	6.66667	-6.66667
-20	-10	-10	0	-6.66667	13.3333	-26.6667	10	-26.6667	20	10	-26.6667
-6.66667	10	0	-16.6667	-13.3333	-6.66667	13.3333	-16.6667	13.3333	-26.6667	-6.66667	26.6667
6.66667	16.6667	13.3333	3.33333	0	0	-10	-6.66667	-10	20	0	20
16.6667	-20	6.66667	3.33333	-3.33333	-13.3333	13.3333	10	13.3333	0	3.33333	-13.3333
-26.6667	3.33333	-13.3333	-10	20	10	-6.66667	-3.33333	-6.66667	-10	3.33333	-3.33333
-30	6.66667	20	6.66667	3.33333	-20	3.33333	-13.3333	3.33333	26.6667	13.3333	-33.3333
6.66667	-13.3333	-23.3333	3.33333	-23.3333	6.66667	-3.33333	0	-3.33333	-3.33333	6.66667	26.6667
10	-13.3333	13.3333	0	10	3.33333	10	23.3333	10	-13.3333	-16.6667	6.66667
-6.66667	6.66667	-20	-10	-10	6.66667	13.3333	-3.33333	13.3333	-6.66667	-23.3333	0
10	13.3333	3.33333	20	-3.33333	-23.3333	6.66667	10	6.66667	6.66667	16.6667	-3.33333
3.33333	-13.3333	3.33333	-6.66667	10	10	-13.3333	-3.33333	-13.3333	0	-10	-23.3333
-3.33333	20	13.3333	-33.3333	16.6667	13.3333	-10	13.3333	-10	-13.3333	-3.33333	10
-10	-10	13.3333	10	6.66667	20	6.66667	0	6.66667	3.33333	16.6667	-6.66667
16.6667	0	-16.6667	10	-6.66667	-16.6667	-10	-13.3333	-10	16.6667	0	3.33333
13.3333	0	-6.66667	-13.3333	-16.6667	-6.66667	-3.33333	-6.66667	-3.33333	-3.33333	-10	0
-16.6667	-3.33333	10	30	0	6.66667	-3.33333	3.33333	-3.33333	-6.66667	0	6.66667
-6.66667	-3.33333	-20	-6.66667	3.33333	0	-6.66667	-16.6667	-6.66667	-13.3333	-6.66667	0
16.6667	6.66667	13.3333	0	-3.33333	20	23.3333	6.66667	23.3333	6.66667	-13.3333	6.66667
-6.66667	13.3333	6.66667	-13.3333	13.3333	-23.3333	3.33333	0	3.33333	10	3.33333	-3.33333
6.66667	0	-6.66667	10	-16.6667	13.3333	0	3.33333	0	-6.66667	6.66667	-10
0	-23.3333	-3.33333	16.6667	10	-13.3333	-6.66667	3.33333	-6.66667	0	6.66667	16.6667
-30	16.6667	10	-10	-20	-6.66667	3.33333	-16.6667	3.33333	6.66667	10	-16.6667
33.3333	-20	0	0	13.3333	10	-6.66667	-3.33333	-6.66667	-26.6667	0	26.6667
0	23.3333	13.3333	0	16.6667	10	26.6667	-13.3333	26.6667	30	-16.6667	-13.3333
-13.3333	-13.3333	6.66667	-6.66667	-16.6667	-33.3333	-23.3333	23.3333	-23.3333	-10	20	-20
13.3333	3.33333	-16.6667	-13.3333	0	6.66667	-13.3333	10	-13.3333	-3.33333	0	16.6667
0	13.3333	-23.3333	33.3333	0	13.3333	13.3333	0	13.3333	6.66667	10	-6.66667
0	-36.6667	16.6667	-33.3333	-10	3.33333	-6.66667	-20	-6.66667	3.33333	-20	6.66667
-20	20	-10	16.6667	20	-13.3333	6.66667	13.3333	6.66667	3.33333	6.66667	6.66667
3.33333	-13.3333	-3.33333	0	-6.66667	3.33333	-3.33333	6.66667	-3.33333	0	-6.66667	10
3.33333	-3.33333	16.6667	16.6667	-3.33333	13.3333	-3.33333	0	-3.33333	0	10	-16.6667
-6.66667	20	0	-20	20	-20	-10	-3.33333	-10	-13.3333	10	3.33333
13.3333	-10	-10	13.3333	-30	26.6667	13.3333	0	13.3333	-6.66667	-10	-13.3333
10	3.33333	0	-20	23.3333	0	-13.3333	-10	-13.3333	3.33333	26.6667	20
6.66667	3.33333	-6.66667	10	6.66667	-20	20	0	20	3.33333	-33.3333	-13.3333
-3.33333	-6.66667	-13.3333	3.33333	-20	16.6667	10	0	10	13.3333	6.66667	6.66667
-10	0	3.33333	-16.6667	-3.33333	6.66667	16.6667	10	16.6667	-26.6667	-30	3.33333
-16.6667	16.6667	6.66667	16.6667	23.3333	-10	-20	3.33333	-20	10	16.6667	0
10	-20	6.66667	10	-23.3333	6.66667	0	-3.33333	0	10	-16.6667	-16.6667
10	6.66667	10	-13.3333	10	-10	6.66667	3.33333	6.66667	3.33333	23.3333	6.66667
-6.66667	6.66667	-3.33333	23.3333	-10	-3.33333	-10	-3.33333	-10	-20	-16.6667	0
3.33333	-10	-10	-33.3333	23.3333	0	13.3333	10	13.3333	13.3333	6.66667	26.6667
-13.3333	6.66667	16.6667	33.3333	-13.3333	-10	-20	6.66667	-20	0	0	-23.3333
-10	6.66667	0	-26.6667	3.33333	3.33333	6.66667	-30	6.66667	-3.33333	10	-3.33333
16.6667	-3.33333	10	3.33333	-6.66667	6.66667	-13.3333	10	-13.3333	6.66667	13.3333	13.3333
13.3333	23.3333	-20	-16.6667	16.6667	13.3333	3.33333	10	3.33333	-6.66667	3.33333	-23.3333
-6.66667	-40	3.33333	-10	-10	-20	0	10	0	-3.33333	-10	-3.33333
3.33333	23.3333	-3.33333	16.6667	-6.66667	26.6667	13.3333	-3.33333	13.3333	0	-13.3333	16.6667
-6.66667	0	13.3333	13.3333	3.33333	-30	-6.66667	-6.66667	-6.66667	6.66667	10	-20
10	-20	3.33333	-3.33333	-10	20	-16.6667	-20	-16.6667	13.3333	-13.3333	10
6.66667	3.33333	-3.33333	-23.3333	10	-26.6667	33.3333	-10	33.3333	-10	0	10
-30	6.66667	23.3333	0	-3.33333	6.66667	-10	16.6667	-10	0	-10	6.66667
0	0	-33.3333	10	3.33333	6.66667	-23.3333	6.66667	-23.3333	-3.33333	0	-16.6667
0	0	3.33333	10	26.6667	6.66667	13.3333	-16.6667	13.3333	6.66667	20	6.66667
26.6667	-16.6667	-23.3333	23.3333	-33.3333	20	3.33333	10	3.33333	10	6.66667	16.6667
-3.33333	33.3333	13.3333	-26.6667	-3.33333	-20	-6.66667	3.33333	-6.66667	-13.3333	-3.33333	-3.33333
-16.6667	-20	-16.6667	3.33333	16.6667	-6.66667	3.33333	23.3333	3.33333	13.3333	-3.33333	-3.33333
												MEAN
15.6136	14.1823	15.1097	13.5206	13.4135	16.4752	13.9882	14.7814	13.9882	14.2422	15.2294	13.5609	14.5088	SD
-0.0653595	0	-0.0130719	0.0392157	0.0130719	0.0392157	0.0130719	0.117647	0.0130719	0.0653595	0	0.0522876	0.0228758	Mean

## Sheet: IOI H09
1266.67	1083.33	1196.67	1143.33	1016.67	1243.33	1173.33	1210	1143.33	1020	1206.67	1056.67
1250	1093.33	1203.33	1143.33	1020	1246.67	1170	1190	1160	1016.67	1210	1060
1246.67	1083.33	1200	1143.33	1026.67	1250	1166.67	1196.67	1166.67	1010	1213.33	1056.67
1266.67	1083.33	1196.67	1133.33	1023.33	1243.33	1176.67	1213.33	1170	1003.33	1203.33	1056.67
1260	1093.33	1200	1123.33	1023.33	1236.67	1180	1206.67	1166.67	1016.67	1210	1050
1273.33	1076.67	1210	1123.33	1020	1230	1173.33	1203.33	1163.33	1023.33	1196.67	1056.67
1256.67	1083.33	1216.67	1120	1020	1230	1160	1200	1170	1036.67	1200	1040
1273.33	1080	1216.67	1116.67	1006.67	1230	1183.33	1200	1166.67	1020	1180	1050
1270	1090	1226.67	1123.33	1006.67	1236.67	1186.67	1190	1170	1016.67	1186.67	1053.33
1270	1093.33	1213.33	1123.33	1020	1233.33	1170	1210	1160	1020	1183.33	1063.33
1253.33	1090	1216.67	1123.33	1013.33	1226.67	1173.33	1220	1176.67	1023.33	1180	1046.67
1256.67	1086.67	1223.33	1130	1013.33	1236.67	1176.67	1200	1186.67	1023.33	1170	1063.33
1266.67	1080	1213.33	1126.67	1013.33	1240	1170	1210	1186.67	1030	1173.33	1050
1253.33	1093.33	1230	1130	1016.67	1236.67	1173.33	1210	1176.67	1026.67	1186.67	1056.67
1260	1080	1230	1133.33	1013.33	1233.33	1183.33	1210	1170	1026.67	1190	1053.33
1263.33	1083.33	1223.33	1126.67	1013.33	1223.33	1176.67	1203.33	1166.67	1020	1186.67	1056.67
1273.33	1096.67	1226.67	1120	1010	1226.67	1190	1203.33	1176.67	1020	1183.33	1053.33
1283.33	1080	1216.67	1130	1010	1230	1173.33	1216.67	1166.67	1016.67	1200	1053.33
1276.67	1083.33	1210	1130	1006.67	1236.67	1176.67	1196.67	1153.33	1010	1196.67	1050
1263.33	1083.33	1203.33	1140	1006.67	1246.67	1183.33	1183.33	1156.67	1003.33	1200	1050
1266.67	1086.67	1206.67	1136.67	1010	1253.33	1170	1176.67	1173.33	1010	1203.33	1050
1263.33	1090	1203.33	1126.67	1010	1230	1156.67	1180	1170	1016.67	1210	1046.67
1260	1093.33	1223.33	1136.67	1003.33	1233.33	1160	1196.67	1166.67	1013.33	1190	1040
1270	1080	1210	1150	1010	1226.67	1173.33	1196.67	1176.67	1016.67	1210	1040
1273.33	1083.33	1203.33	1146.67	1003.33	1230	1176.67	1196.67	1180	1026.67	1200	1046.67
1266.67	1076.67	1203.33	1133.33	1006.67	1233.33	1173.33	1190	1173.33	1026.67	1196.67	1046.67
1266.67	1080	1213.33	1136.67	1000	1233.33	1170	1180	1160	1020	1206.67	1046.67
1270	1076.67	1210	1140	1013.33	1233.33	1173.33	1203.33	1183.33	1026.67	1196.67	1053.33
1273.33	1080	1216.67	1146.67	1000	1236.67	1200	1200	1186.67	1020	1186.67	1040
1260	1083.33	1213.33	1140	1006.67	1223.33	1203.33	1196.67	1170	1033.33	1190	1036.67
1266.67	1096.67	1213.33	1146.67	1013.33	1236.67	1206.67	1206.67	1173.33	1023.33	1186.67	1040
1270	1086.67	1223.33	1136.67	1010	1226.67	1200	1216.67	1176.67	1026.67	1183.33	1036.67
1286.67	1086.67	1216.67	1133.33	1010	1220	1180	1196.67	1170	1020	1193.33	1040
1296.67	1076.67	1213.33	1140	1010	1226.67	1183.33	1196.67	1173.33	1020	1190	1033.33
1293.33	1076.67	1193.33	1130	1010	1223.33	1176.67	1200	1183.33	1023.33	1166.67	1023.33
1283.33	1070	1196.67	1126.67	1010	1220	1176.67	1200	1176.67	1020	1186.67	1033.33
1273.33	1086.67	1196.67	1116.67	1023.33	1233.33	1170	1183.33	1190	1013.33	1196.67	1040
1266.67	1080	1193.33	1126.67	1026.67	1230	1176.67	1176.67	1173.33	1016.67	1200	1050
1250	1083.33	1180	1126.67	1020	1236.67	1183.33	1183.33	1176.67	1010	1196.67	1046.67
1260	1083.33	1183.33	1136.67	1020	1243.33	1186.67	1200	1183.33	1010	1186.67	1043.33
1266.67	1086.67	1193.33	1123.33	1023.33	1236.67	1170	1193.33	1170	1003.33	1193.33	1053.33
1260	1090	1200	1123.33	1026.67	1233.33	1180	1196.67	1156.67	1010	1186.67	1050
1256.67	1083.33	1193.33	1123.33	1030	1236.67	1190	1190	1160	1016.67	1193.33	1063.33
1256.67	1086.67	1196.67	1103.33	1016.67	1223.33	1176.67	1186.67	1173.33	1023.33	1176.67	1043.33
1270	1086.67	1213.33	1126.67	1026.67	1226.67	1173.33	1193.33	1176.67	1016.67	1200	1036.67
1256.67	1080	1210	1126.67	1016.67	1233.33	1153.33	1200	1173.33	1013.33	1206.67	1030
1256.67	1076.67	1203.33	1116.67	1023.33	1223.33	1166.67	1190	1170	1013.33	1203.33	1040
1266.67	1086.67	1216.67	1106.67	1013.33	1220	1170	1186.67	1173.33	1010	1200	1053.33
1276.67	1083.33	1220	1113.33	1020	1220	1176.67	1183.33	1200	1013.33	1190	1046.67
1263.33	1086.67	1210	1126.67	1003.33	1226.67	1176.67	1190	1203.33	1020	1190	1036.67
1270	1076.67	1220	1130	1006.67	1233.33	1163.33	1203.33	1206.67	1013.33	1210	1043.33
1266.67	1090	1213.33	1123.33	1000	1230	1166.67	1196.67	1200	1010	1193.33	1060
1270	1066.67	1210	1136.67	1013.33	1216.67	1163.33	1183.33	1180	1010	1186.67	1053.33
1270	1083.33	1220	1123.33	1016.67	1230	1170	1190	1183.33	1013.33	1190	1053.33
1280	1086.67	1216.67	1123.33	1023.33	1236.67	1180	1210	1176.67	1006.67	1206.67	1060
1273.33	1080	1206.67	1116.67	1030	1216.67	1190	1206.67	1176.67	1010	1203.33	1060
1246.67	1073.33	1196.67	1133.33	1023.33	1203.33	1183.33	1210	1170	1013.33	1203.33	1063.33
1260	1083.33	1196.67	1126.67	1026.67	1233.33	1193.33	1213.33	1176.67	1020	1206.67	1050
1263.33	1076.67	1190	1110	1026.67	1226.67	1190	1200	1183.33	1026.67	1213.33	1043.33
1246.67	1090	1206.67	1103.33	1010	1216.67	1193.33	1193.33	1186.67	1020	1200	1050
1256.67	1080	1200	1123.33	1016.67	1226.67	1176.67	1193.33	1170	1016.67	1180	1046.67
1256.67	1083.33	1176.67	1120	1010	1236.67	1183.33	1193.33	1180	1026.67	1206.67	1046.67
1263.33	1090	1200	1120	1016.67	1233.33	1180	1190	1190	1026.67	1200	1053.33
1260	1086.67	1206.67	1123.33	1026.67	1236.67	1203.33	1200	1176.67	1020	1190	1043.33
1263.33	1083.33	1206.67	1126.67	1026.67	1233.33	1186.67	1200	1173.33	1016.67	1183.33	1056.67
1260	1086.67	1206.67	1126.67	1023.33	1233.33	1186.67	1183.33	1153.33	1010	1196.67	1046.67
1256.67	1083.33	1200	1126.67	1023.33	1230	1180	1180	1166.67	1020	1193.33	1043.33
1260	1090	1206.67	1133.33	1020	1230	1160	1180	1170	1013.33	1200	1050
1263.33	1080	1203.33	1123.33	1026.67	1243.33	1156.67	1183.33	1176.67	1016.67	1213.33	1026.67
1260	1076.67	1206.67	1123.33	1026.67	1250	1170	1180	1176.67	1020	1203.33	1033.33
1256.67	1076.67	1186.67	1126.67	1016.67	1250	1186.67	1176.67	1163.33	1023.33	1216.67	1040
1250	1083.33	1210	1133.33	1023.33	1263.33	1186.67	1186.67	1166.67	1013.33	1190	1043.33
1276.67	1083.33	1216.67	1110	1030	1246.67	1180	1183.33	1163.33	1016.67	1196.67	1046.67
1276.67	1090	1210	1123.33	1033.33	1246.67	1183.33	1190	1170	1010	1206.67	1036.67
1266.67	1086.67	1210	1123.33	1036.67	1253.33	1200	1186.67	1180	1020	1193.33	1040
1263.33	1093.33	1200	1120	1033.33	1246.67	1193.33	1196.67	1190	1036.67	1183.33	1036.67
1263.33	1090	1200	1116.67	1026.67	1256.67	1180	1186.67	1183.33	1036.67	1190	1046.67
1270	1100	1216.67	1123.33	1020	1260	1183.33	1183.33	1193.33	1016.67	1200	1050
1270	1086.67	1200	1133.33	1026.67	1253.33	1183.33	1196.67	1190	1026.67	1206.67	1050
1256.67	1093.33	1193.33	1136.67	1020	1253.33	1183.33	1206.67	1193.33	1030	1206.67	1050
1280	1100	1200	1123.33	1016.67	1250	1173.33	1190	1176.67	1023.33	1196.67	1030
1276.67	1090	1216.67	1120	1026.67	1246.67	1163.33	1190	1183.33	1030	1193.33	1030
1276.67	1093.33	1213.33	1123.33	1023.33	1236.67	1176.67	1193.33	1180	1023.33	1210	1020
1280	1083.33	1216.67	1130	1026.67	1243.33	1196.67	1193.33	1203.33	1016.67	1230	1036.67
1253.33	1083.33	1220	1120	1030	1233.33	1183.33	1200	1186.67	1010	1230	1050
1253.33	1080	1223.33	1130	1026.67	1250	1196.67	1193.33	1186.67	1020	1223.33	1043.33
1263.33	1073.33	1213.33	1140	1020	1246.67	1193.33	1196.67	1180	1016.67	1210	1036.67
1260	1083.33	1193.33	1130	1016.67	1236.67	1183.33	1180	1160	1013.33	1206.67	1020
1253.33	1070	1216.67	1133.33	1026.67	1230	1173.33	1190	1156.67	1020	1210	1046.67
1260	1076.67	1213.33	1133.33	1026.67	1246.67	1170	1190	1170	1020	1203.33	1053.33
1256.67	1086.67	1200	1126.67	1023.33	1246.67	1166.67	1206.67	1186.67	1033.33	1203.33	1063.33
1263.33	1086.67	1200	1133.33	1040	1250	1170	1220	1186.67	1023.33	1200	1053.33
1263.33	1083.33	1206.67	1136.67	1036.67	1250	1183.33	1220	1180	1020	1206.67	1050
1273.33	1096.67	1200	1133.33	1020	1246.67	1186.67	1220	1183.33	1020	1203.33	1056.67
1263.33	1096.67	1200	1126.67	1023.33	1253.33	1200	1220	1200	1026.67	1193.33	1036.67
1263.33	1103.33	1210	1143.33	1020	1243.33	1183.33	1210	1193.33	1036.67	1206.67	1033.33
1263.33	1120	1216.67	1140	1013.33	1240	1190	1203.33	1180	1030	1216.67	1040
1270	1110	1223.33	1146.67	1020	1220	1200	1193.33	1183.33	1026.67	1206.67	1040
1270	1110	1206.67	1140	1013.33	1230	1200	1203.33	1183.33	1043.33	1200	1033.33
1283.33	1093.33	1203.33	1130	1013.33	1223.33	1170	1203.33	1183.33	1023.33	1186.67	1030
1276.67	1100	1220	1143.33	1016.67	1226.67	1160	1180	1173.33	1033.33	1193.33	1033.33
1276.67	1096.67	1203.33	1130	1020	1216.67	1170	1196.67	1163.33	1023.33	1190	1040
1273.33	1100	1193.33	1123.33	1006.67	1223.33	1176.67	1193.33	1176.67	1030	1196.67	1036.67
1270	1103.33	1203.33	1123.33	1016.67	1230	1173.33	1200	1196.67	1030	1200	1040
1280	1096.67	1206.67	1130	1030	1233.33	1176.67	1186.67	1183.33	1020	1186.67	1033.33
1260	1096.67	1210	1136.67	1036.67	1220	1163.33	1196.67	1196.67	1016.67	1186.67	1040
1276.67	1106.67	1210	1133.33	1020	1226.67	1186.67	1203.33	1193.33	1023.33	1196.67	1036.67
1263.33	1113.33	1206.67	1123.33	1003.33	1243.33	1183.33	1203.33	1183.33	1020	1193.33	1043.33
1270	1106.67	1213.33	1130	1006.67	1233.33	1180	1190	1173.33	1020	1210	1043.33
1270	1093.33	1226.67	1143.33	1023.33	1240	1186.67	1200	1170	1020	1213.33	1043.33
1266.67	1096.67	1240	1133.33	1020	1246.67	1176.67	1193.33	1166.67	1020	1213.33	1033.33
1250	1093.33	1236.67	1133.33	1020	1250	1170	1183.33	1170	1013.33	1210	1040
1253.33	1096.67	1230	1146.67	1026.67	1236.67	1153.33	1193.33	1183.33	1016.67	1213.33	1043.33
1263.33	1110	1213.33	1130	1026.67	1256.67	1150	1206.67	1186.67	1010	1213.33	1050
1246.67	1113.33	1220	1133.33	1023.33	1246.67	1156.67	1183.33	1200	1013.33	1193.33	1043.33
1243.33	1106.67	1210	1130	1023.33	1246.67	1156.67	1193.33	1183.33	1016.67	1206.67	1040
1250	1113.33	1213.33	1136.67	1026.67	1250	1163.33	1203.33	1190	1020	1206.67	1046.67
1253.33	1110	1210	1150	1026.67	1246.67	1166.67	1203.33	1200	1023.33	1230	1043.33
1253.33	1116.67	1220	1146.67	1023.33	1236.67	1166.67	1200	1200	1006.67	1213.33	1040
1253.33	1100	1216.67	1140	1020	1233.33	1176.67	1200	1170	1013.33	1210	1056.67
1266.67	1106.67	1220	1126.67	1030	1230	1173.33	1206.67	1160	1030	1210	1050
1253.33	1096.67	1203.33	1140	1030	1233.33	1176.67	1213.33	1170	1033.33	1183.33	1060
1276.67	1100	1213.33	1126.67	1020	1236.67	1180	1216.67	1176.67	1026.67	1183.33	1046.67
1273.33	1110	1230	1126.67	1026.67	1230	1173.33	1220	1173.33	1020	1196.67	1053.33
1266.67	1110	1213.33	1136.67	1030	1216.67	1170	1206.67	1176.67	1020	1210	1043.33
1270	1110	1213.33	1120	1033.33	1233.33	1176.67	1213.33	1163.33	1023.33	1213.33	1050
1266.67	1100	1193.33	1126.67	1026.67	1236.67	1176.67	1200	1186.67	1000	1210	1053.33
1266.67	1116.67	1200	1126.67	1023.33	1240	1186.67	1210	1183.33	1010	1210	1063.33
1283.33	1113.33	1203.33	1133.33	1016.67	1230	1170	1190	1180	1010	1223.33	1043.33
1290	1113.33	1216.67	1133.33	1023.33	1236.67	1166.67	1200	1186.67	1013.33	1216.67	1046.67
1290	1100	1216.67	1126.67	1023.33	1236.67	1173.33	1230	1176.67	1010	1203.33	1046.67
1283.33	1083.33	1193.33	1126.67	1023.33	1230	1186.67	1210	1170	990	1203.33	1063.33
1290	1093.33	1200	1120	1016.67	1236.67	1190	1213.33	1153.33	1003.33	1203.33	1056.67
1303.33	1103.33	1196.67	1123.33	1020	1226.67	1173.33	1216.67	1150	993.333	1203.33	1040
1303.33	1100	1206.67	1120	1030	1240	1180	1200	1156.67	1000	1196.67	1046.67
1290	1093.33	1210	1116.67	1030	1250	1183.33	1196.67	1156.67	1000	1180	1056.67
1306.67	1113.33	1223.33	1123.33	1016.67	1250	1193.33	1203.33	1163.33	1003.33	1200	1040
1280	1110	1223.33	1133.33	1023.33	1243.33	1190	1206.67	1166.67	1010	1226.67	1050
1273.33	1106.67	1220	1143.33	1030	1236.67	1196.67	1203.33	1166.67	1016.67	1210	1053.33
1280	1100	1223.33	1133.33	1020	1236.67	1180	1190	1176.67	1010	1223.33	1043.33
1270	1106.67	1223.33	1130	1026.67	1243.33	1183.33	1210	1173.33	1013.33	1230	1050
1286.67	1100	1203.33	1123.33	1016.67	1233.33	1186.67	1200	1176.67	1006.67	1220	1063.33
1276.67	1110	1213.33	1120	1016.67	1220	1180	1213.33	1180	1000	1210	1066.67
1260	1110	1216.67	1110	1023.33	1226.67	1176.67	1210	1173.33	1006.67	1206.67	1050
1243.33	1106.67	1233.33	1126.67	1016.67	1246.67	1170	1203.33	1170	1013.33	1196.67	1056.67
1270	1106.67	1226.67	1116.67	1013.33	1240	1176.67	1200	1176.67	1016.67	1200	1053.33
1266.67	1096.67	1213.33	1120	1016.67	1243.33	1170	1193.33	1176.67	1013.33	1210	1046.67
1286.67	1120	1216.67	1126.67	1003.33	1253.33	1183.33	1193.33	1186.67	1020	1213.33	1046.67
1290	1100	1200	1123.33	1006.67	1253.33	1166.67	1203.33	1170	1013.33	1216.67	1060
1276.67	1106.67	1193.33	1123.33	1013.33	1250	1166.67	1186.67	1166.67	1013.33	1200	1063.33
1286.67	1096.67	1213.33	1123.33	1010	1233.33	1163.33	1210	1173.33	1013.33	1213.33	1046.67
1280	1093.33	1223.33	1130	1016.67	1253.33	1150	1200	1186.67	1020	1220	1050
1280	1096.67	1216.67	1126.67	1013.33	1256.67	1173.33	1193.33	1190	1016.67	1220	1056.67
1290	1100	1216.67	1123.33	1013.33	1243.33	1173.33	1206.67	1173.33	1016.67	1196.67	1056.67
1276.67	1093.33	1216.67	1113.33	1000	1243.33	1160	1196.67	1180	1013.33	1196.67	1060
1293.33	1106.67	1233.33	1126.67	996.667	1250	1143.33	1186.67	1183.33	1000	1200	1070
1293.33	1096.67	1230	1130	1000	1240	1153.33	1203.33	1193.33	1020	1210	1076.67
1273.33	1083.33	1213.33	1123.33	1013.33	1240	1170	1206.67	1190	1013.33	1210	1070
1306.67	1086.67	1213.33	1120	1006.67	1253.33	1173.33	1213.33	1196.67	1030	1210	1060
1293.33	1090	1213.33	1126.67	1016.67	1240	1163.33	1213.33	1180	1023.33	1193.33	1060
1290	1093.33	1213.33	1113.33	1010	1253.33	1176.67	1226.67	1183.33	1010	1203.33	1060
1276.67	1093.33	1203.33	1120	1020	1233.33	1163.33	1230	1186.67	1016.67	1213.33	1066.67
1270	1100	1190	1120	1013.33	1230	1163.33	1226.67	1180	1023.33	1206.67	1070
1260	1093.33	1206.67	1110	1006.67	1246.67	1153.33	1233.33	1176.67	1033.33	1210	1076.67
1263.33	1100	1233.33	1106.67	1006.67	1230	1170	1200	1170	1026.67	1203.33	1083.33
1266.67	1096.67	1220	1113.33	1013.33	1220	1160	1200	1176.67	1030	1200	1076.67
1286.67	1093.33	1230	1116.67	1006.67	1233.33	1150	1206.67	1170	1023.33	1186.67	1066.67
1293.33	1103.33	1236.67	1130	1016.67	1243.33	1140	1220	1183.33	1030	1180	1063.33
1293.33	1090	1226.67	1123.33	1020	1246.67	1156.67	1220	1166.67	1026.67	1180	1053.33
1276.67	1090	1223.33	1133.33	1013.33	1240	1166.67	1216.67	1166.67	1023.33	1180	1060
1266.67	1096.67	1223.33	1133.33	1023.33	1243.33	1170	1206.67	1163.33	1020	1193.33	1056.67
1273.33	1086.67	1216.67	1130	1006.67	1236.67	1170	1196.67	1150	1013.33	1183.33	1050
1263.33	1080	1213.33	1123.33	1010	1256.67	1170	1196.67	1173.33	1023.33	1186.67	1046.67
1256.67	1073.33	1223.33	1140	1006.67	1270	1166.67	1200	1173.33	1023.33	1193.33	1053.33
1276.67	1073.33	1230	1130	1026.67	1270	1170	1193.33	1160	1016.67	1200	1060
1286.67	1080	1236.67	1136.67	1003.33	1266.67	1176.67	1193.33	1143.33	1016.67	1196.67	1053.33
1280	1066.67	1216.67	1130	1006.67	1246.67	1166.67	1196.67	1153.33	1023.33	1196.67	1050
1266.67	1066.67	1220	1120	1010	1253.33	1160	1196.67	1170	1026.67	1186.67	1053.33
1266.67	1063.33	1226.67	1116.67	1013.33	1253.33	1163.33	1213.33	1173.33	1026.67	1186.67	1053.33
1263.33	1076.67	1226.67	1123.33	1020	1246.67	1176.67	1210	1163.33	1026.67	1196.67	1060
1276.67	1086.67	1210	1110	1026.67	1240	1160	1200	1176.67	1016.67	1196.67	1063.33
1276.67	1076.67	1200	1130	1020	1243.33	1163.33	1200	1163.33	1023.33	1210	1056.67
1290	1076.67	1206.67	1130	1020	1246.67	1163.33	1200	1163.33	1020	1203.33	1053.33
1283.33	1090	1213.33	1130	1013.33	1243.33	1153.33	1210	1153.33	1023.33	1200	1053.33
1286.67	1100	1216.67	1123.33	1010	1236.67	1160	1210	1170	1016.67	1210	1063.33
1290	1090	1220	1126.67	1006.67	1243.33	1166.67	1203.33	1160	1023.33	1223.33	1056.67
1266.67	1086.67	1210	1120	1013.33	1263.33	1170	1200	1150	1023.33	1213.33	1063.33
1273.33	1080	1226.67	1130	1020	1243.33	1183.33	1200	1140	1020	1193.33	1070
1270	1076.67	1226.67	1136.67	1010	1246.67	1163.33	1200	1156.67	1020	1190	1073.33
1256.67	1063.33	1216.67	1126.67	1020	1226.67	1166.67	1210	1166.67	1020	1203.33	1076.67
1240	1063.33	1216.67	1126.67	1016.67	1236.67	1173.33	1213.33	1170	1013.33	1216.67	1070
1240	1080	1216.67	1126.67	1013.33	1233.33	1170	1210	1170	1016.67	1206.67	1070
1260	1070	1210	1130	1023.33	1236.67	1156.67	1196.67	1170	1020	1216.67	1073.33
1263.33	1073.33	1190	1113.33	1020	1243.33	1170	1193.33	1166.67	1033.33	1203.33	1063.33
1263.33	1073.33	1190	1113.33	1006.67	1226.67	1176.67	1210	1170	1030	1196.67	1060
1253.33	1073.33	1186.67	1120	1020	1236.67	1166.67	1203.33	1176.67	1020	1210	1056.67
1266.67	1086.67	1193.33	1113.33	1013.33	1230	1170	1213.33	1166.67	1026.67	1196.67	1046.67
1266.67	1080	1203.33	1116.67	1013.33	1236.67	1173.33	1210	1160	1023.33	1203.33	1046.67
1260	1083.33	1200	1130	1016.67	1243.33	1173.33	1210	1163.33	1036.67	1196.67	1053.33
1270	1086.67	1203.33	1123.33	1013.33	1260	1173.33	1206.67	1176.67	1036.67	1203.33	1046.67
1256.67	1076.67	1210	1126.67	1010	1250	1180	1183.33	1160	1030	1196.67	1060
1260	1073.33	1193.33	1136.67	1016.67	1256.67	1173.33	1163.33	1163.33	1036.67	1213.33	1063.33
1266.67	1080	1200	1136.67	1026.67	1253.33	1160	1176.67	1163.33	1036.67	1196.67	1063.33
1266.67	1086.67	1203.33	1143.33	1016.67	1250	1180	1193.33	1153.33	1036.67	1200	1066.67
1286.67	1100	1200	1160	1036.67	1240	1183.33	1180	1160	1036.67	1186.67	1066.67
1283.33	1090	1196.67	1146.67	1030	1240	1180	1186.67	1166.67	1026.67	1170	1060
1273.33	1086.67	1200	1143.33	1026.67	1253.33	1186.67	1196.67	1170	1026.67	1200	1063.33
1263.33	1086.67	1203.33	1133.33	1026.67	1266.67	1173.33	1200	1183.33	1033.33	1196.67	1066.67
1266.67	1093.33	1223.33	1140	1023.33	1253.33	1190	1196.67	1163.33	1036.67	1186.67	1066.67
1253.33	1090	1206.67	1143.33	1026.67	1243.33	1176.67	1213.33	1166.67	1033.33	1166.67	1073.33
1273.33	1100	1200	1146.67	1026.67	1243.33	1170	1206.67	1173.33	1026.67	1180	1066.67
1300	1100	1213.33	1150	1026.67	1223.33	1176.67	1190	1170	1030	1193.33	1066.67
1280	1093.33	1220	1140	1030	1216.67	1180	1190	1156.67	1026.67	1200	1056.67
1270	1080	1223.33	1143.33	1026.67	1230	1183.33	1200	1170	1033.33	1190	1056.67
1280	1080	1210	1153.33	1016.67	1250	1176.67	1200	1176.67	1033.33	1193.33	1050
1270	1080	1213.33	1153.33	1016.67	1256.67	1180	1203.33	1166.67	1030	1186.67	1066.67
1286.67	1076.67	1220	1143.33	1023.33	1240	1176.67	1203.33	1170	1033.33	1183.33	1063.33
1280	1070	1223.33	1146.67	1026.67	1256.67	1180	1193.33	1173.33	1030	1183.33	1060
1290	1076.67	1213.33	1136.67	1020	1270	1173.33	1200	1173.33	1020	1203.33	1046.67
1293.33	1080	1223.33	1130	1030	1256.67	1183.33	1193.33	1173.33	1040	1186.67	1046.67
1286.67	1086.67	1210	1136.67	1026.67	1246.67	1193.33	1186.67	1180	1026.67	1170	1043.33
1280	1073.33	1210	1153.33	1023.33	1246.67	1163.33	1193.33	1173.33	1033.33	1166.67	1050
1280	1093.33	1220	1143.33	1036.67	1240	1180	1186.67	1160	1030	1186.67	1050
1280	1090	1216.67	1143.33	1033.33	1246.67	1180	1156.67	1180	1026.67	1186.67	1053.33
1283.33	1080	1206.67	1153.33	1033.33	1230	1180	1176.67	1183.33	1026.67	1186.67	1056.67
1276.67	1086.67	1203.33	1146.67	1033.33	1230	1196.67	1193.33	1180	1033.33	1180	1053.33
1270	1080	1200	1156.67	1040	1250	1186.67	1170	1186.67	1026.67	1193.33	1063.33
1266.67	1093.33	1206.67	1133.33	1036.67	1263.33	1183.33	1190	1173.33	1030	1190	1053.33
1256.67	1080	1210	1143.33	1040	1253.33	1176.67	1190	1190	1030	1193.33	1066.67
1263.33	1090	1196.67	1133.33	1040	1266.67	1196.67	1190	1176.67	1026.67	1203.33	1043.33
1256.67	1090	1210	1133.33	1036.67	1266.67	1193.33	1183.33	1170	1016.67	1200	1056.67
1270	1080	1196.67	1146.67	1043.33	1263.33	1186.67	1196.67	1176.67	1013.33	1186.67	1060
1263.33	1093.33	1186.67	1146.67	1043.33	1253.33	1200	1206.67	1180	1016.67	1186.67	1063.33
1253.33	1090	1213.33	1150	1036.67	1250	1183.33	1213.33	1183.33	1020	1196.67	1063.33
1256.67	1083.33	1210	1146.67	1026.67	1240	1173.33	1203.33	1176.67	1010	1176.67	1056.67
1260	1083.33	1203.33	1156.67	1040	1246.67	1180	1206.67	1180	1020	1193.33	1060
1240	1076.67	1180	1150	1036.67	1260	1186.67	1200	1176.67	1016.67	1190	1070
1246.67	1076.67	1190	1160	1033.33	1266.67	1183.33	1200	1180	1023.33	1190	1070
1243.33	1073.33	1196.67	1146.67	1040	1273.33	1196.67	1206.67	1173.33	1026.67	1183.33	1060
1266.67	1080	1203.33	1140	1036.67	1256.67	1176.67	1203.33	1183.33	1023.33	1193.33	1056.67
1260	1083.33	1193.33	1140	1030	1266.67	1170	1203.33	1193.33	1016.67	1203.33	1063.33
1270	1090	1210	1143.33	1033.33	1270	1166.67	1183.33	1163.33	1026.67	1203.33	1050
1270	1080	1203.33	1146.67	1033.33	1266.67	1163.33	1210	1180	1030	1183.33	1056.67
1273.33	1076.67	1200	1143.33	1030	1246.67	1150	1213.33	1180	1033.33	1186.67	1056.67
1263.33	1086.67	1193.33	1156.67	1033.33	1236.67	1160	1213.33	1180	1036.67	1203.33	1066.67
1270	1080	1210	1146.67	1026.67	1246.67	1170	1206.67	1196.67	1036.67	1200	1046.67
1263.33	1080	1193.33	1150	1026.67	1250	1190	1203.33	1186.67	1033.33	1193.33	1036.67
1266.67	1093.33	1183.33	1143.33	1040	1243.33	1180	1220	1183.33	1033.33	1203.33	1046.67
1260	1086.67	1176.67	1160	1026.67	1243.33	1173.33	1233.33	1176.67	1023.33	1206.67	1040
1266.67	1080	1196.67	1136.67	1026.67	1230	1160	1223.33	1196.67	1030	1203.33	1046.67
1250	1083.33	1200	1146.67	1036.67	1250	1156.67	1226.67	1193.33	1030	1196.67	1043.33
1256.67	1073.33	1206.67	1153.33	1046.67	1253.33	1150	1233.33	1186.67	1023.33	1200	1030
1266.67	1073.33	1200	1153.33	1043.33	1250	1166.67	1230	1200	1020	1186.67	1033.33
1286.67	1076.67	1206.67	1146.67	1023.33	1256.67	1163.33	1220	1183.33	1013.33	1193.33	1033.33
1276.67	1080	1200	1140	1033.33	1253.33	1156.67	1193.33	1173.33	1023.33	1203.33	1036.67
1266.67	1083.33	1196.67	1153.33	1036.67	1246.67	1166.67	1213.33	1180	1023.33	1193.33	1033.33
												MEAN
12.8321	11.5724	11.8751	11.4273	9.90639	12.4196	11.9195	12.4687	11.8039	8.94899	12.133	11.3486	11.5546	SD
1269.19	1088.78	1209.51	1131.45	1020.65	1240.78	1175.25	1199.97	1175.12	1020.78	1198.59	1051.24	1148.44	Mean
-16.6667	10	6.66667	0	3.33333	3.33333	-3.33333	-20	16.6667	-3.33333	3.33333	3.33333
-3.33333	-10	-3.33333	0	6.66667	3.33333	-3.33333	6.66667	6.66667	-6.66667	3.33333	-3.33333
20	0	-3.33333	-10	-3.33333	-6.66667	10	16.6667	3.33333	-6.66667	-10	0
-6.66667	10	3.33333	-10	0	-6.66667	3.33333	-6.66667	-3.33333	13.3333	6.66667	-6.66667
13.3333	-16.6667	10	0	-3.33333	-6.66667	-6.66667	-3.33333	-3.33333	6.66667	-13.3333	6.66667
-16.6667	6.66667	6.66667	-3.33333	0	0	-13.3333	-3.33333	6.66667	13.3333	3.33333	-16.6667
16.6667	-3.33333	0	-3.33333	-13.3333	0	23.3333	0	-3.33333	-16.6667	-20	10
-3.33333	10	10	6.66667	0	6.66667	3.33333	-10	3.33333	-3.33333	6.66667	3.33333
0	3.33333	-13.3333	0	13.3333	-3.33333	-16.6667	20	-10	3.33333	-3.33333	10
-16.6667	-3.33333	3.33333	0	-6.66667	-6.66667	3.33333	10	16.6667	3.33333	-3.33333	-16.6667
3.33333	-3.33333	6.66667	6.66667	0	10	3.33333	-20	10	0	-10	16.6667
10	-6.66667	-10	-3.33333	0	3.33333	-6.66667	10	0	6.66667	3.33333	-13.3333
-13.3333	13.3333	16.6667	3.33333	3.33333	-3.33333	3.33333	0	-10	-3.33333	13.3333	6.66667
6.66667	-13.3333	0	3.33333	-3.33333	-3.33333	10	0	-6.66667	0	3.33333	-3.33333
3.33333	3.33333	-6.66667	-6.66667	0	-10	-6.66667	-6.66667	-3.33333	-6.66667	-3.33333	3.33333
10	13.3333	3.33333	-6.66667	-3.33333	3.33333	13.3333	0	10	0	-3.33333	-3.33333
10	-16.6667	-10	10	0	3.33333	-16.6667	13.3333	-10	-3.33333	16.6667	0
-6.66667	3.33333	-6.66667	0	-3.33333	6.66667	3.33333	-20	-13.3333	-6.66667	-3.33333	-3.33333
-13.3333	0	-6.66667	10	0	10	6.66667	-13.3333	3.33333	-6.66667	3.33333	0
3.33333	3.33333	3.33333	-3.33333	3.33333	6.66667	-13.3333	-6.66667	16.6667	6.66667	3.33333	0
-3.33333	3.33333	-3.33333	-10	0	-23.3333	-13.3333	3.33333	-3.33333	6.66667	6.66667	-3.33333
-3.33333	3.33333	20	10	-6.66667	3.33333	3.33333	16.6667	-3.33333	-3.33333	-20	-6.66667
10	-13.3333	-13.3333	13.3333	6.66667	-6.66667	13.3333	0	10	3.33333	20	0
3.33333	3.33333	-6.66667	-3.33333	-6.66667	3.33333	3.33333	0	3.33333	10	-10	6.66667
-6.66667	-6.66667	0	-13.3333	3.33333	3.33333	-3.33333	-6.66667	-6.66667	0	-3.33333	0
0	3.33333	10	3.33333	-6.66667	0	-3.33333	-10	-13.3333	-6.66667	10	0
3.33333	-3.33333	-3.33333	3.33333	13.3333	0	3.33333	23.3333	23.3333	6.66667	-10	6.66667
3.33333	3.33333	6.66667	6.66667	-13.3333	3.33333	26.6667	-3.33333	3.33333	-6.66667	-10	-13.3333
-13.3333	3.33333	-3.33333	-6.66667	6.66667	-13.3333	3.33333	-3.33333	-16.6667	13.3333	3.33333	-3.33333
6.66667	13.3333	0	6.66667	6.66667	13.3333	3.33333	10	3.33333	-10	-3.33333	3.33333
3.33333	-10	10	-10	-3.33333	-10	-6.66667	10	3.33333	3.33333	-3.33333	-3.33333
16.6667	0	-6.66667	-3.33333	0	-6.66667	-20	-20	-6.66667	-6.66667	10	3.33333
10	-10	-3.33333	6.66667	0	6.66667	3.33333	0	3.33333	0	-3.33333	-6.66667
-3.33333	0	-20	-10	0	-3.33333	-6.66667	3.33333	10	3.33333	-23.3333	-10
-10	-6.66667	3.33333	-3.33333	0	-3.33333	0	0	-6.66667	-3.33333	20	10
-10	16.6667	0	-10	13.3333	13.3333	-6.66667	-16.6667	13.3333	-6.66667	10	6.66667
-6.66667	-6.66667	-3.33333	10	3.33333	-3.33333	6.66667	-6.66667	-16.6667	3.33333	3.33333	10
-16.6667	3.33333	-13.3333	0	-6.66667	6.66667	6.66667	6.66667	3.33333	-6.66667	-3.33333	-3.33333
10	0	3.33333	10	0	6.66667	3.33333	16.6667	6.66667	0	-10	-3.33333
6.66667	3.33333	10	-13.3333	3.33333	-6.66667	-16.6667	-6.66667	-13.3333	-6.66667	6.66667	10
-6.66667	3.33333	6.66667	0	3.33333	-3.33333	10	3.33333	-13.3333	6.66667	-6.66667	-3.33333
-3.33333	-6.66667	-6.66667	0	3.33333	3.33333	10	-6.66667	3.33333	6.66667	6.66667	13.3333
0	3.33333	3.33333	-20	-13.3333	-13.3333	-13.3333	-3.33333	13.3333	6.66667	-16.6667	-20
13.3333	0	16.6667	23.3333	10	3.33333	-3.33333	6.66667	3.33333	-6.66667	23.3333	-6.66667
-13.3333	-6.66667	-3.33333	0	-10	6.66667	-20	6.66667	-3.33333	-3.33333	6.66667	-6.66667
0	-3.33333	-6.66667	-10	6.66667	-10	13.3333	-10	-3.33333	0	-3.33333	10
10	10	13.3333	-10	-10	-3.33333	3.33333	-3.33333	3.33333	-3.33333	-3.33333	13.3333
10	-3.33333	3.33333	6.66667	6.66667	0	6.66667	-3.33333	26.6667	3.33333	-10	-6.66667
-13.3333	3.33333	-10	13.3333	-16.6667	6.66667	0	6.66667	3.33333	6.66667	0	-10
6.66667	-10	10	3.33333	3.33333	6.66667	-13.3333	13.3333	3.33333	-6.66667	20	6.66667
-3.33333	13.3333	-6.66667	-6.66667	-6.66667	-3.33333	3.33333	-6.66667	-6.66667	-3.33333	-16.6667	16.6667
3.33333	-23.3333	-3.33333	13.3333	13.3333	-13.3333	-3.33333	-13.3333	-20	0	-6.66667	-6.66667
0	16.6667	10	-13.3333	3.33333	13.3333	6.66667	6.66667	3.33333	3.33333	3.33333	0
10	3.33333	-3.33333	0	6.66667	6.66667	10	20	-6.66667	-6.66667	16.6667	6.66667
-6.66667	-6.66667	-10	-6.66667	6.66667	-20	10	-3.33333	0	3.33333	-3.33333	0
-26.6667	-6.66667	-10	16.6667	-6.66667	-13.3333	-6.66667	3.33333	-6.66667	3.33333	0	3.33333
13.3333	10	0	-6.66667	3.33333	30	10	3.33333	6.66667	6.66667	3.33333	-13.3333
3.33333	-6.66667	-6.66667	-16.6667	0	-6.66667	-3.33333	-13.3333	6.66667	6.66667	6.66667	-6.66667
-16.6667	13.3333	16.6667	-6.66667	-16.6667	-10	3.33333	-6.66667	3.33333	-6.66667	-13.3333	6.66667
10	-10	-6.66667	20	6.66667	10	-16.6667	0	-16.6667	-3.33333	-20	-3.33333
0	3.33333	-23.3333	-3.33333	-6.66667	10	6.66667	0	10	10	26.6667	0
6.66667	6.66667	23.3333	0	6.66667	-3.33333	-3.33333	-3.33333	10	0	-6.66667	6.66667
-3.33333	-3.33333	6.66667	3.33333	10	3.33333	23.3333	10	-13.3333	-6.66667	-10	-10
3.33333	-3.33333	0	3.33333	0	-3.33333	-16.6667	0	-3.33333	-3.33333	-6.66667	13.3333
-3.33333	3.33333	0	0	-3.33333	0	0	-16.6667	-20	-6.66667	13.3333	-10
-3.33333	-3.33333	-6.66667	0	0	-3.33333	-6.66667	-3.33333	13.3333	10	-3.33333	-3.33333
3.33333	6.66667	6.66667	6.66667	-3.33333	0	-20	0	3.33333	-6.66667	6.66667	6.66667
3.33333	-10	-3.33333	-10	6.66667	13.3333	-3.33333	3.33333	6.66667	3.33333	13.3333	-23.3333
-3.33333	-3.33333	3.33333	0	0	6.66667	13.3333	-3.33333	0	3.33333	-10	6.66667
-3.33333	0	-20	3.33333	-10	0	16.6667	-3.33333	-13.3333	3.33333	13.3333	6.66667
-6.66667	6.66667	23.3333	6.66667	6.66667	13.3333	0	10	3.33333	-10	-26.6667	3.33333
26.6667	0	6.66667	-23.3333	6.66667	-16.6667	-6.66667	-3.33333	-3.33333	3.33333	6.66667	3.33333
0	6.66667	-6.66667	13.3333	3.33333	0	3.33333	6.66667	6.66667	-6.66667	10	-10
-10	-3.33333	0	0	3.33333	6.66667	16.6667	-3.33333	10	10	-13.3333	3.33333
-3.33333	6.66667	-10	-3.33333	-3.33333	-6.66667	-6.66667	10	10	16.6667	-10	-3.33333
0	-3.33333	0	-3.33333	-6.66667	10	-13.3333	-10	-6.66667	0	6.66667	10
6.66667	10	16.6667	6.66667	-6.66667	3.33333	3.33333	-3.33333	10	-20	10	3.33333
0	-13.3333	-16.6667	10	6.66667	-6.66667	0	13.3333	-3.33333	10	6.66667	0
-13.3333	6.66667	-6.66667	3.33333	-6.66667	0	0	10	3.33333	3.33333	0	0
23.3333	6.66667	6.66667	-13.3333	-3.33333	-3.33333	-10	-16.6667	-16.6667	-6.66667	-10	-20
-3.33333	-10	16.6667	-3.33333	10	-3.33333	-10	0	6.66667	6.66667	-3.33333	0
0	3.33333	-3.33333	3.33333	-3.33333	-10	13.3333	3.33333	-3.33333	-6.66667	16.6667	-10
3.33333	-10	3.33333	6.66667	3.33333	6.66667	20	0	23.3333	-6.66667	20	16.6667
-26.6667	0	3.33333	-10	3.33333	-10	-13.3333	6.66667	-16.6667	-6.66667	0	13.3333
0	-3.33333	3.33333	10	-3.33333	16.6667	13.3333	-6.66667	0	10	-6.66667	-6.66667
10	-6.66667	-10	10	-6.66667	-3.33333	-3.33333	3.33333	-6.66667	-3.33333	-13.3333	-6.66667
-3.33333	10	-20	-10	-3.33333	-10	-10	-16.6667	-20	-3.33333	-3.33333	-16.6667
-6.66667	-13.3333	23.3333	3.33333	10	-6.66667	-10	10	-3.33333	6.66667	3.33333	26.6667
6.66667	6.66667	-3.33333	0	0	16.6667	-3.33333	0	13.3333	0	-6.66667	6.66667
-3.33333	10	-13.3333	-6.66667	-3.33333	0	-3.33333	16.6667	16.6667	13.3333	0	10
6.66667	0	0	6.66667	16.6667	3.33333	3.33333	13.3333	0	-10	-3.33333	-10
0	-3.33333	6.66667	3.33333	-3.33333	0	13.3333	0	-6.66667	-3.33333	6.66667	-3.33333
10	13.3333	-6.66667	-3.33333	-16.6667	-3.33333	3.33333	0	3.33333	0	-3.33333	6.66667
-10	0	0	-6.66667	3.33333	6.66667	13.3333	0	16.6667	6.66667	-10	-20
0	6.66667	10	16.6667	-3.33333	-10	-16.6667	-10	-6.66667	10	13.3333	-3.33333
0	16.6667	6.66667	-3.33333	-6.66667	-3.33333	6.66667	-6.66667	-13.3333	-6.66667	10	6.66667
6.66667	-10	6.66667	6.66667	6.66667	-20	10	-10	3.33333	-3.33333	-10	0
0	0	-16.6667	-6.66667	-6.66667	10	0	10	0	16.6667	-6.66667	-6.66667
13.3333	-16.6667	-3.33333	-10	0	-6.66667	-30	0	0	-20	-13.3333	-3.33333
-6.66667	6.66667	16.6667	13.3333	3.33333	3.33333	-10	-23.3333	-10	10	6.66667	3.33333
0	-3.33333	-16.6667	-13.3333	3.33333	-10	10	16.6667	-10	-10	-3.33333	6.66667
-3.33333	3.33333	-10	-6.66667	-13.3333	6.66667	6.66667	-3.33333	13.3333	6.66667	6.66667	-3.33333
-3.33333	3.33333	10	0	10	6.66667	-3.33333	6.66667	20	0	3.33333	3.33333
10	-6.66667	3.33333	6.66667	13.3333	3.33333	3.33333	-13.3333	-13.3333	-10	-13.3333	-6.66667
-20	0	3.33333	6.66667	6.66667	-13.3333	-13.3333	10	13.3333	-3.33333	0	6.66667
16.6667	10	0	-3.33333	-16.6667	6.66667	23.3333	6.66667	-3.33333	6.66667	10	-3.33333
-13.3333	6.66667	-3.33333	-10	-16.6667	16.6667	-3.33333	0	-10	-3.33333	-3.33333	6.66667
6.66667	-6.66667	6.66667	6.66667	3.33333	-10	-3.33333	-13.3333	-10	0	16.6667	0
0	-13.3333	13.3333	13.3333	16.6667	6.66667	6.66667	10	-3.33333	0	3.33333	0
-3.33333	3.33333	13.3333	-10	-3.33333	6.66667	-10	-6.66667	-3.33333	0	0	-10
-16.6667	-3.33333	-3.33333	0	0	3.33333	-6.66667	-10	3.33333	-6.66667	-3.33333	6.66667
3.33333	3.33333	-6.66667	13.3333	6.66667	-13.3333	-16.6667	10	13.3333	3.33333	3.33333	3.33333
10	13.3333	-16.6667	-16.6667	0	20	-3.33333	13.3333	3.33333	-6.66667	0	6.66667
-16.6667	3.33333	6.66667	3.33333	-3.33333	-10	6.66667	-23.3333	13.3333	3.33333	-20	-6.66667
-3.33333	-6.66667	-10	-3.33333	0	0	0	10	-16.6667	3.33333	13.3333	-3.33333
6.66667	6.66667	3.33333	6.66667	3.33333	3.33333	6.66667	10	6.66667	3.33333	0	6.66667
3.33333	-3.33333	-3.33333	13.3333	0	-3.33333	3.33333	0	10	3.33333	23.3333	-3.33333
0	6.66667	10	-3.33333	-3.33333	-10	0	-3.33333	0	-16.6667	-16.6667	-3.33333
0	-16.6667	-3.33333	-6.66667	-3.33333	-3.33333	10	0	-30	6.66667	-3.33333	16.6667
13.3333	6.66667	3.33333	-13.3333	10	-3.33333	-3.33333	6.66667	-10	16.6667	0	-6.66667
-13.3333	-10	-16.6667	13.3333	0	3.33333	3.33333	6.66667	10	3.33333	-26.6667	10
23.3333	3.33333	10	-13.3333	-10	3.33333	3.33333	3.33333	6.66667	-6.66667	0	-13.3333
-3.33333	10	16.6667	0	6.66667	-6.66667	-6.66667	3.33333	-3.33333	-6.66667	13.3333	6.66667
-6.66667	0	-16.6667	10	3.33333	-13.3333	-3.33333	-13.3333	3.33333	0	13.3333	-10
3.33333	0	0	-16.6667	3.33333	16.6667	6.66667	6.66667	-13.3333	3.33333	3.33333	6.66667
-3.33333	-10	-20	6.66667	-6.66667	3.33333	0	-13.3333	23.3333	-23.3333	-3.33333	3.33333
0	16.6667	6.66667	0	-3.33333	3.33333	10	10	-3.33333	10	0	10
16.6667	-3.33333	3.33333	6.66667	-6.66667	-10	-16.6667	-20	-3.33333	0	13.3333	-20
6.66667	0	13.3333	0	6.66667	6.66667	-3.33333	10	6.66667	3.33333	-6.66667	3.33333
0	-13.3333	0	-6.66667	0	0	6.66667	30	-10	-3.33333	-13.3333	0
-6.66667	-16.6667	-23.3333	0	0	-6.66667	13.3333	-20	-6.66667	-20	0	16.6667
6.66667	10	6.66667	-6.66667	-6.66667	6.66667	3.33333	3.33333	-16.6667	13.3333	0	-6.66667
13.3333	10	-3.33333	3.33333	3.33333	-10	-16.6667	3.33333	-3.33333	-10	0	-16.6667
0	-3.33333	10	-3.33333	10	13.3333	6.66667	-16.6667	6.66667	6.66667	-6.66667	6.66667
-13.3333	-6.66667	3.33333	-3.33333	0	10	3.33333	-3.33333	0	0	-16.6667	10
16.6667	20	13.3333	6.66667	-13.3333	0	10	6.66667	6.66667	3.33333	20	-16.6667
-26.6667	-3.33333	0	10	6.66667	-6.66667	-3.33333	3.33333	3.33333	6.66667	26.6667	10
-6.66667	-3.33333	-3.33333	10	6.66667	-6.66667	6.66667	-3.33333	0	6.66667	-16.6667	3.33333
6.66667	-6.66667	3.33333	-10	-10	0	-16.6667	-13.3333	10	-6.66667	13.3333	-10
-10	6.66667	0	-3.33333	6.66667	6.66667	3.33333	20	-3.33333	3.33333	6.66667	6.66667
16.6667	-6.66667	-20	-6.66667	-10	-10	3.33333	-10	3.33333	-6.66667	-10	13.3333
-10	10	10	-3.33333	0	-13.3333	-6.66667	13.3333	3.33333	-6.66667	-10	3.33333
-16.6667	0	3.33333	-10	6.66667	6.66667	-3.33333	-3.33333	-6.66667	6.66667	-3.33333	-16.6667
-16.6667	-3.33333	16.6667	16.6667	-6.66667	20	-6.66667	-6.66667	-3.33333	6.66667	-10	6.66667
26.6667	0	-6.66667	-10	-3.33333	-6.66667	6.66667	-3.33333	6.66667	3.33333	3.33333	-3.33333
-3.33333	-10	-13.3333	3.33333	3.33333	3.33333	-6.66667	-6.66667	0	-3.33333	10	-6.66667
20	23.3333	3.33333	6.66667	-13.3333	10	13.3333	0	10	6.66667	3.33333	0
3.33333	-20	-16.6667	-3.33333	3.33333	0	-16.6667	10	-16.6667	-6.66667	3.33333	13.3333
-13.3333	6.66667	-6.66667	0	6.66667	-3.33333	0	-16.6667	-3.33333	0	-16.6667	3.33333
10	-10	20	0	-3.33333	-16.6667	-3.33333	23.3333	6.66667	0	13.3333	-16.6667
-6.66667	-3.33333	10	6.66667	6.66667	20	-13.3333	-10	13.3333	6.66667	6.66667	3.33333
0	3.33333	-6.66667	-3.33333	-3.33333	3.33333	23.3333	-6.66667	3.33333	-3.33333	0	6.66667
10	3.33333	0	-3.33333	0	-13.3333	0	13.3333	-16.6667	0	-23.3333	0
-13.3333	-6.66667	0	-10	-13.3333	0	-13.3333	-10	6.66667	-3.33333	0	3.33333
16.6667	13.3333	16.6667	13.3333	-3.33333	6.66667	-16.6667	-10	3.33333	-13.3333	3.33333	10
0	-10	-3.33333	3.33333	3.33333	-10	10	16.6667	10	20	10	6.66667
-20	-13.3333	-16.6667	-6.66667	13.3333	0	16.6667	3.33333	-3.33333	-6.66667	0	-6.66667
33.3333	3.33333	0	-3.33333	-6.66667	13.3333	3.33333	6.66667	6.66667	16.6667	0	-10
-13.3333	3.33333	0	6.66667	10	-13.3333	-10	0	-16.6667	-6.66667	-16.6667	0
-3.33333	3.33333	0	-13.3333	-6.66667	13.3333	13.3333	13.3333	3.33333	-13.3333	10	0
-13.3333	0	-10	6.66667	10	-20	-13.3333	3.33333	3.33333	6.66667	10	6.66667
-6.66667	6.66667	-13.3333	0	-6.66667	-3.33333	0	-3.33333	-6.66667	6.66667	-6.66667	3.33333
-10	-6.66667	16.6667	-10	-6.66667	16.6667	-10	6.66667	-3.33333	10	3.33333	6.66667
3.33333	6.66667	26.6667	-3.33333	0	-16.6667	16.6667	-33.3333	-6.66667	-6.66667	-6.66667	6.66667
3.33333	-3.33333	-13.3333	6.66667	6.66667	-10	-10	0	6.66667	3.33333	-3.33333	-6.66667
20	-3.33333	10	3.33333	-6.66667	13.3333	-10	6.66667	-6.66667	-6.66667	-13.3333	-10
6.66667	10	6.66667	13.3333	10	10	-10	13.3333	13.3333	6.66667	-6.66667	-3.33333
0	-13.3333	-10	-6.66667	3.33333	3.33333	16.6667	0	-16.6667	-3.33333	0	-10
-16.6667	0	-3.33333	10	-6.66667	-6.66667	10	-3.33333	0	-3.33333	0	6.66667
-10	6.66667	0	0	10	3.33333	3.33333	-10	-3.33333	-3.33333	13.3333	-3.33333
6.66667	-10	-6.66667	-3.33333	-16.6667	-6.66667	0	-10	-13.3333	-6.66667	-10	-6.66667
-10	-6.66667	-3.33333	-6.66667	3.33333	20	0	0	23.3333	10	3.33333	-3.33333
-6.66667	-6.66667	10	16.6667	-3.33333	13.3333	-3.33333	3.33333	0	0	6.66667	6.66667
20	0	6.66667	-10	20	0	3.33333	-6.66667	-13.3333	-6.66667	6.66667	6.66667
10	6.66667	6.66667	6.66667	-23.3333	-3.33333	6.66667	0	-16.6667	0	-3.33333	-6.66667
-6.66667	-13.3333	-20	-6.66667	3.33333	-20	-10	3.33333	10	6.66667	0	-3.33333
-13.3333	0	3.33333	-10	3.33333	6.66667	-6.66667	0	16.6667	3.33333	-10	3.33333
0	-3.33333	6.66667	-3.33333	3.33333	0	3.33333	16.6667	3.33333	0	0	0
-3.33333	13.3333	0	6.66667	6.66667	-6.66667	13.3333	-3.33333	-10	0	10	6.66667
13.3333	10	-16.6667	-13.3333	6.66667	-6.66667	-16.6667	-10	13.3333	-10	0	3.33333
0	-10	-10	20	-6.66667	3.33333	3.33333	0	-13.3333	6.66667	13.3333	-6.66667
13.3333	0	6.66667	0	0	3.33333	0	0	0	-3.33333	-6.66667	-3.33333
-6.66667	13.3333	6.66667	0	-6.66667	-3.33333	-10	10	-10	3.33333	-3.33333	0
3.33333	10	3.33333	-6.66667	-3.33333	-6.66667	6.66667	0	16.6667	-6.66667	10	10
3.33333	-10	3.33333	3.33333	-3.33333	6.66667	6.66667	-6.66667	-10	6.66667	13.3333	-6.66667
-23.3333	-3.33333	-10	-6.66667	6.66667	20	3.33333	-3.33333	-10	0	-10	6.66667
6.66667	-6.66667	16.6667	10	6.66667	-20	13.3333	0	-10	-3.33333	-20	6.66667
-3.33333	-3.33333	0	6.66667	-10	3.33333	-20	0	16.6667	0	-3.33333	3.33333
-13.3333	-13.3333	-10	-10	10	-20	3.33333	10	10	0	13.3333	3.33333
-16.6667	0	0	0	-3.33333	10	6.66667	3.33333	3.33333	-6.66667	13.3333	-6.66667
0	16.6667	0	0	-3.33333	-3.33333	-3.33333	-3.33333	0	3.33333	-10	0
20	-10	-6.66667	3.33333	10	3.33333	-13.3333	-13.3333	0	3.33333	10	3.33333
3.33333	3.33333	-20	-16.6667	-3.33333	6.66667	13.3333	-3.33333	-3.33333	13.3333	-13.3333	-10
0	0	0	0	-13.3333	-16.6667	6.66667	16.6667	3.33333	-3.33333	-6.66667	-3.33333
-10	0	-3.33333	6.66667	13.3333	10	-10	-6.66667	6.66667	-10	13.3333	-3.33333
13.3333	13.3333	6.66667	-6.66667	-6.66667	-6.66667	3.33333	10	-10	6.66667	-13.3333	-10
0	-6.66667	10	3.33333	0	6.66667	3.33333	-3.33333	-6.66667	-3.33333	6.66667	0
-6.66667	3.33333	-3.33333	13.3333	3.33333	6.66667	0	0	3.33333	13.3333	-6.66667	6.66667
10	3.33333	3.33333	-6.66667	-3.33333	16.6667	0	-3.33333	13.3333	0	6.66667	-6.66667
-13.3333	-10	6.66667	3.33333	-3.33333	-10	6.66667	-23.3333	-16.6667	-6.66667	-6.66667	13.3333
3.33333	-3.33333	-16.6667	10	6.66667	6.66667	-6.66667	-20	3.33333	6.66667	16.6667	3.33333
6.66667	6.66667	6.66667	0	10	-3.33333	-13.3333	13.3333	0	0	-16.6667	0
0	6.66667	3.33333	6.66667	-10	-3.33333	20	16.6667	-10	0	3.33333	3.33333
20	13.3333	-3.33333	16.6667	20	-10	3.33333	-13.3333	6.66667	0	-13.3333	0
-3.33333	-10	-3.33333	-13.3333	-6.66667	0	-3.33333	6.66667	6.66667	-10	-16.6667	-6.66667
-10	-3.33333	3.33333	-3.33333	-3.33333	13.3333	6.66667	10	3.33333	0	30	3.33333
-10	0	3.33333	-10	0	13.3333	-13.3333	3.33333	13.3333	6.66667	-3.33333	3.33333
3.33333	6.66667	20	6.66667	-3.33333	-13.3333	16.6667	-3.33333	-20	3.33333	-10	0
-13.3333	-3.33333	-16.6667	3.33333	3.33333	-10	-13.3333	16.6667	3.33333	-3.33333	-20	6.66667
20	10	-6.66667	3.33333	0	0	-6.66667	-6.66667	6.66667	-6.66667	13.3333	-6.66667
26.6667	0	13.3333	3.33333	0	-20	6.66667	-16.6667	-3.33333	3.33333	13.3333	0
-20	-6.66667	6.66667	-10	3.33333	-6.66667	3.33333	0	-13.3333	-3.33333	6.66667	-10
-10	-13.3333	3.33333	3.33333	-3.33333	13.3333	3.33333	10	13.3333	6.66667	-10	0
10	0	-13.3333	10	-10	20	-6.66667	0	6.66667	0	3.33333	-6.66667
-10	0	3.33333	0	0	6.66667	3.33333	3.33333	-10	-3.33333	-6.66667	16.6667
16.6667	-3.33333	6.66667	-10	6.66667	-16.6667	-3.33333	0	3.33333	3.33333	-3.33333	-3.33333
-6.66667	-6.66667	3.33333	3.33333	3.33333	16.6667	3.33333	-10	3.33333	-3.33333	0	-3.33333
10	6.66667	-10	-10	-6.66667	13.3333	-6.66667	6.66667	0	-10	20	-13.3333
3.33333	3.33333	10	-6.66667	10	-13.3333	10	-6.66667	0	20	-16.6667	0
-6.66667	6.66667	-13.3333	6.66667	-3.33333	-10	10	-6.66667	6.66667	-13.3333	-16.6667	-3.33333
-6.66667	-13.3333	0	16.6667	-3.33333	0	-30	6.66667	-6.66667	6.66667	-3.33333	6.66667
0	20	10	-10	13.3333	-6.66667	16.6667	-6.66667	-13.3333	-3.33333	20	0
0	-3.33333	-3.33333	0	-3.33333	6.66667	0	-30	20	-3.33333	0	3.33333
3.33333	-10	-10	10	0	-16.6667	0	20	3.33333	0	0	3.33333
-6.66667	6.66667	-3.33333	-6.66667	0	0	16.6667	16.6667	-3.33333	6.66667	-6.66667	-3.33333
-6.66667	-6.66667	-3.33333	10	6.66667	20	-10	-23.3333	6.66667	-6.66667	13.3333	10
-3.33333	13.3333	6.66667	-23.3333	-3.33333	13.3333	-3.33333	20	-13.3333	3.33333	-3.33333	-10
-10	-13.3333	3.33333	10	3.33333	-10	-6.66667	0	16.6667	0	3.33333	13.3333
6.66667	10	-13.3333	-10	0	13.3333	20	0	-13.3333	-3.33333	10	-23.3333
-6.66667	0	13.3333	0	-3.33333	0	-3.33333	-6.66667	-6.66667	-10	-3.33333	13.3333
13.3333	-10	-13.3333	13.3333	6.66667	-3.33333	-6.66667	13.3333	6.66667	-3.33333	-13.3333	3.33333
-6.66667	13.3333	-10	0	0	-10	13.3333	10	3.33333	3.33333	0	3.33333
-10	-3.33333	26.6667	3.33333	-6.66667	-3.33333	-16.6667	6.66667	3.33333	3.33333	10	0
3.33333	-6.66667	-3.33333	-3.33333	-10	-10	-10	-10	-6.66667	-10	-20	-6.66667
3.33333	0	-6.66667	10	13.3333	6.66667	6.66667	3.33333	3.33333	10	16.6667	3.33333
-20	-6.66667	-23.3333	-6.66667	-3.33333	13.3333	6.66667	-6.66667	-3.33333	-3.33333	-3.33333	10
6.66667	0	10	10	-3.33333	6.66667	-3.33333	0	3.33333	6.66667	0	0
-3.33333	-3.33333	6.66667	-13.3333	6.66667	6.66667	13.3333	6.66667	-6.66667	3.33333	-6.66667	-10
23.3333	6.66667	6.66667	-6.66667	-3.33333	-16.6667	-20	-3.33333	10	-3.33333	10	-3.33333
-6.66667	3.33333	-10	0	-6.66667	10	-6.66667	0	10	-6.66667	10	6.66667
10	6.66667	16.6667	3.33333	3.33333	3.33333	-3.33333	-20	-30	10	0	-13.3333
0	-10	-6.66667	3.33333	0	-3.33333	-3.33333	26.6667	16.6667	3.33333	-20	6.66667
3.33333	-3.33333	-3.33333	-3.33333	-3.33333	-20	-13.3333	3.33333	0	3.33333	3.33333	0
-10	10	-6.66667	13.3333	3.33333	-10	10	0	0	3.33333	16.6667	10
6.66667	-6.66667	16.6667	-10	-6.66667	10	10	-6.66667	16.6667	0	-3.33333	-20
-6.66667	0	-16.6667	3.33333	0	3.33333	20	-3.33333	-10	-3.33333	-6.66667	-10
3.33333	13.3333	-10	-6.66667	13.3333	-6.66667	-10	16.6667	-3.33333	0	10	10
-6.66667	-6.66667	-6.66667	16.6667	-13.3333	0	-6.66667	13.3333	-6.66667	-10	3.33333	-6.66667
6.66667	-6.66667	20	-23.3333	0	-13.3333	-13.3333	-10	20	6.66667	-3.33333	6.66667
-16.6667	3.33333	3.33333	10	10	20	-3.33333	3.33333	-3.33333	0	-6.66667	-3.33333
6.66667	-10	6.66667	6.66667	10	3.33333	-6.66667	6.66667	-6.66667	-6.66667	3.33333	-13.3333
10	0	-6.66667	0	-3.33333	-3.33333	16.6667	-3.33333	13.3333	-3.33333	-13.3333	3.33333
20	3.33333	6.66667	-6.66667	-20	6.66667	-3.33333	-10	-16.6667	-6.66667	6.66667	0
-10	3.33333	-6.66667	-6.66667	10	-3.33333	-6.66667	-26.6667	-10	10	10	3.33333
-10	3.33333	-3.33333	13.3333	3.33333	-6.66667	10	20	6.66667	0	-10	-3.33333
												MEAN
10.8194	8.3713	10.2121	8.75686	7.4414	9.79893	10.3651	10.7484	10.256	7.2422	10.8153	8.40991	9.43641	SD
0	0	0	0.0392157	0.0784314	0.0130719	-0.0261438	0.0130719	0.143791	0.0130719	-0.0522876	-0.0915033	0.0108932	Mean

## Sheet: ISI iso
1253.33	1103.33	1200	1130	1013.33	1230	1156.67	1206.67	1160	1010	1193.33	1040
1246.67	1086.67	1230	1140	1020	1270	1186.67	1153.33	1183.33	1023.33	1196.67	1056.67
1236.67	1083.33	1203.33	1130	1020	1240	1186.67	1200	1186.67	1046.67	1210	1033.33
1296.67	1086.67	1213.33	1130	1006.67	1176.67	1163.33	1186.67	1196.67	1013.33	1196.67	1046.67
1280	1093.33	1186.67	1126.67	1010	1243.33	1183.33	1213.33	1190	1036.67	1200	1053.33
1280	1083.33	1183.33	1110	1033.33	1226.67	1166.67	1206.67	1166.67	1030	1206.67	1060
1280	1086.67	1243.33	1146.67	1010	1226.67	1166.67	1223.33	1180	1013.33	1203.33	1046.67
1273.33	1093.33	1203.33	1136.67	1026.67	1220	1176.67	1200	1176.67	1006.67	1193.33	1046.67
1273.33	1090	1233.33	1126.67	1030	1246.67	1193.33	1203.33	1146.67	1006.67	1186.67	1050
1253.33	1100	1186.67	1153.33	1023.33	1280	1176.67	1200	1183.33	1020	1200	1040
1253.33	1086.67	1200	1136.67	1036.67	1260	1190	1200	1176.67	1013.33	1210	1043.33
1240	1093.33	1213.33	1130	1033.33	1243.33	1176.67	1210	1156.67	1006.67	1213.33	1053.33
1300	1090	1200	1110	1016.67	1290	1173.33	1173.33	1176.67	1013.33	1196.67	1053.33
1293.33	1080	1200	1136.67	1010	1230	1160	1216.67	1170	1020	1180	1040
1276.67	1086.67	1223.33	1130	1033.33	1213.33	1170	1200	1180	1016.67	1210	1046.67
1266.67	1093.33	1223.33	1130	1020	1240	1186.67	1190	1163.33	1030	1210	1040
1253.33	1093.33	1203.33	1093.33	1016.67	1230	1176.67	1200	1183.33	1000	1190	1056.67
1240	1090	1203.33	1136.67	1000	1250	1163.33	1210	1176.67	1026.67	1196.67	1046.67
1240	1090	1236.67	1143.33	1010	1230	1196.67	1200	1200	1033.33	1193.33	1076.67
1273.33	1093.33	1210	1143.33	1026.67	1256.67	1163.33	1193.33	1180	1030	1200	1086.67
1260	1096.67	1200	1150	1026.67	1233.33	1173.33	1186.67	1183.33	1043.33	1220	1060
1276.67	1090	1210	1126.67	1020	1216.67	1173.33	1233.33	1170	1013.33	1213.33	1040
1290	1083.33	1193.33	1113.33	1016.67	1240	1173.33	1220	1166.67	1036.67	1196.67	1046.67
1283.33	1083.33	1220	1143.33	1023.33	1226.67	1180	1180	1176.67	1030	1200	1030
1266.67	1093.33	1200	1126.67	1020	1213.33	1176.67	1193.33	1173.33	1013.33	1200	1050
1266.67	1086.67	1216.67	1116.67	1033.33	1240	1183.33	1170	1166.67	1010	1200	1040
1256.67	1086.67	1186.67	1120	1016.67	1226.67	1183.33	1186.67	1173.33	1023.33	1190	1046.67
1263.33	1080	1223.33	1120	1006.67	1290	1150	1223.33	1186.67	1013.33	1183.33	1056.67
1260	1110	1206.67	1150	1013.33	1276.67	1163.33	1186.67	1180	1013.33	1196.67	1053.33
1256.67	1086.67	1230	1130	1023.33	1230	1183.33	1180	1160	1020	1236.67	1056.67
1266.67	1080	1213.33	1133.33	1043.33	1246.67	1176.67	1206.67	1180	1020	1190	1053.33
1253.33	1093.33	1176.67	1123.33	1013.33	1233.33	1160	1193.33	1166.67	1026.67	1193.33	1046.67
1273.33	1106.67	1213.33	1163.33	1030	1230	1176.67	1220	1186.67	1003.33	1180	1050
1240	1080	1226.67	1130	1020	1246.67	1193.33	1206.67	1146.67	1003.33	1193.33	1040
1303.33	1100	1210	1143.33	1010	1243.33	1166.67	1210	1176.67	1010	1200	1043.33
1286.67	1086.67	1230	1140	1010	1236.67	1200	1193.33	1190	1026.67	1213.33	1080
1246.67	1086.67	1203.33	1126.67	1016.67	1216.67	1180	1216.67	1193.33	1023.33	1196.67	1070
1256.67	1090	1220	1133.33	1013.33	1250	1176.67	1193.33	1203.33	1023.33	1193.33	1053.33
1280	1086.67	1200	1126.67	1020	1253.33	1180	1183.33	1183.33	1013.33	1190	1040
1243.33	1093.33	1206.67	1120	1023.33	1233.33	1163.33	1206.67	1146.67	1013.33	1210	1043.33
1273.33	1086.67	1206.67	1120	1023.33	1250	1170	1236.67	1190	1010	1220	1040
1263.33	1100	1200	1140	1013.33	1236.67	1156.67	1186.67	1176.67	1026.67	1203.33	1023.33
1283.33	1093.33	1206.67	1143.33	1020	1230	1156.67	1210	1150	1010	1210	1040
1286.67	1083.33	1216.67	1130	1013.33	1226.67	1156.67	1193.33	1176.67	1030	1206.67	1066.67
1280	1086.67	1183.33	1110	1013.33	1250	1183.33	1163.33	1156.67	1056.67	1180	1056.67
1266.67	1100	1216.67	1093.33	1030	1236.67	1163.33	1180	1183.33	1023.33	1193.33	1026.67
1263.33	1086.67	1226.67	1123.33	1023.33	1240	1186.67	1210	1160	1026.67	1203.33	1043.33
1256.67	1080	1213.33	1160	1023.33	1223.33	1186.67	1230	1153.33	1020	1203.33	1043.33
1280	1103.33	1203.33	1123.33	1016.67	1216.67	1183.33	1193.33	1190	1013.33	1200	1050
1293.33	1083.33	1206.67	1110	1013.33	1263.33	1170	1190	1176.67	1026.67	1203.33	1056.67
1283.33	1090	1196.67	1130	1026.67	1216.67	1180	1193.33	1173.33	1016.67	1210	1073.33
1276.67	1090	1220	1150	1013.33	1253.33	1193.33	1193.33	1203.33	1023.33	1200	1040
1276.67	1086.67	1200	1143.33	1023.33	1263.33	1190	1220	1163.33	1020	1200	1063.33
1263.33	1086.67	1223.33	1136.67	1003.33	1280	1153.33	1213.33	1166.67	1010	1193.33	1040
1286.67	1096.67	1213.33	1120	1046.67	1223.33	1146.67	1193.33	1190	1013.33	1196.67	1053.33
1293.33	1080	1196.67	1110	1026.67	1260	1170	1210	1183.33	1000	1186.67	1046.67
1270	1090	1213.33	1143.33	1006.67	1220	1203.33	1180	1193.33	1013.33	1200	1053.33
1276.67	1103.33	1223.33	1120	1016.67	1200	1183.33	1190	1146.67	1003.33	1196.67	1060
1270	1090	1193.33	1140	1020	1210	1156.67	1216.67	1170	996.667	1216.67	1060
1270	1086.67	1226.67	1143.33	1020	1236.67	1170	1213.33	1166.67	1030	1200	1033.33
1276.67	1103.33	1216.67	1133.33	1026.67	1250	1153.33	1193.33	1160	1030	1200	1070
1246.67	1090	1193.33	1130	1023.33	1260	1166.67	1210	1150	1013.33	1200	1060
1263.33	1093.33	1203.33	1130	1016.67	1240	1166.67	1183.33	1186.67	1033.33	1210	1053.33
1280	1093.33	1210	1146.67	1000	1240	1180	1203.33	1190	1020	1196.67	1046.67
1283.33	1083.33	1193.33	1133.33	1040	1250	1186.67	1196.67	1200	1020	1200	1053.33
1246.67	1083.33	1210	1120	1016.67	1266.67	1173.33	1173.33	1150	1010	1206.67	1046.67
1276.67	1096.67	1216.67	1110	1050	1260	1186.67	1213.33	1190	1026.67	1186.67	1053.33
1273.33	1090	1246.67	1110	1000	1246.67	1186.67	1193.33	1183.33	1026.67	1193.33	1040
1263.33	1093.33	1203.33	1126.67	1023.33	1220	1170	1196.67	1163.33	1030	1203.33	1046.67
1280	1086.67	1206.67	1100	1013.33	1250	1180	1203.33	1190	1013.33	1203.33	1056.67
1280	1093.33	1220	1150	1016.67	1223.33	1186.67	1210	1166.67	1020	1196.67	1050
1266.67	1070	1226.67	1156.67	1020	1230	1180	1220	1170	1020	1196.67	1050
1280	1080	1206.67	1126.67	1016.67	1240	1166.67	1210	1166.67	1036.67	1186.67	1050
1260	1086.67	1243.33	1126.67	1020	1220	1180	1183.33	1170	1000	1210	1036.67
1273.33	1093.33	1206.67	1143.33	1020	1223.33	1173.33	1196.67	1193.33	1030	1200	1043.33
1263.33	1096.67	1206.67	1130	1026.67	1246.67	1166.67	1203.33	1196.67	1020	1206.67	1046.67
1266.67	1093.33	1223.33	1133.33	1016.67	1260	1190	1200	1200	1026.67	1196.67	1050
1286.67	1093.33	1186.67	1130	1040	1266.67	1173.33	1206.67	1180	1040	1210	1046.67
1273.33	1086.67	1186.67	1113.33	1016.67	1276.67	1180	1176.67	1133.33	1016.67	1190	1060
1270	1100	1186.67	1133.33	1023.33	1250	1176.67	1180	1150	1020	1190	1046.67
1283.33	1090	1213.33	1126.67	1020	1246.67	1160	1210	1190	1010	1203.33	1050
1280	1080	1213.33	1126.67	1003.33	1246.67	1160	1216.67	1173.33	1030	1210	1036.67
1280	1093.33	1210	1133.33	1020	1256.67	1173.33	1186.67	1170	1023.33	1213.33	1046.67
1283.33	1090	1203.33	1116.67	1016.67	1190	1176.67	1213.33	1153.33	1023.33	1200	1060
1290	1090	1230	1150	1020	1236.67	1183.33	1196.67	1186.67	993.333	1186.67	1040
1256.67	1100	1213.33	1163.33	1016.67	1266.67	1173.33	1180	1170	1000	1203.33	1050
1270	1103.33	1223.33	1143.33	1026.67	1176.67	1183.33	1233.33	1213.33	1016.67	1196.67	1046.67
1256.67	1086.67	1200	1123.33	1016.67	1210	1173.33	1200	1163.33	1036.67	1200	1056.67
1260	1086.67	1220	1120	1000	1233.33	1180	1210	1160	1030	1203.33	1040
1243.33	1093.33	1200	1113.33	1020	1273.33	1173.33	1206.67	1153.33	1030	1206.67	1046.67
1260	1073.33	1226.67	1096.67	1013.33	1313.33	1200	1193.33	1206.67	1013.33	1203.33	1056.67
1303.33	1096.67	1236.67	1116.67	1026.67	1246.67	1160	1180	1180	1033.33	1210	1050
1276.67	1076.67	1190	1116.67	1030	1260	1173.33	1193.33	1173.33	1013.33	1203.33	1043.33
1273.33	1096.67	1216.67	1133.33	1030	1223.33	1176.67	1220	1163.33	1020	1196.67	1060
1280	1100	1203.33	1143.33	1016.67	1230	1183.33	1200	1186.67	1030	1200	1066.67
1256.67	1100	1210	1146.67	1023.33	1226.67	1176.67	1203.33	1160	1020	1200	1050
1260	1080	1203.33	1130	1026.67	1230	1166.67	1176.67	1176.67	1023.33	1206.67	1040
1233.33	1090	1193.33	1126.67	1023.33	1246.67	1160	1183.33	1166.67	1026.67	1193.33	1050
1260	1090	1226.67	1136.67	1016.67	1220	1193.33	1220	1206.67	1010	1190	1046.67
1280	1073.33	1230	1126.67	1023.33	1226.67	1180	1196.67	1186.67	1016.67	1210	1040
1273.33	1090	1200	1120	1033.33	1246.67	1173.33	1213.33	1160	1023.33	1200	1033.33
1266.67	1096.67	1206.67	1136.67	1013.33	1233.33	1166.67	1236.67	1140	1000	1186.67	1050
1263.33	1100	1193.33	1136.67	1013.33	1250	1186.67	1176.67	1186.67	1030	1190	1056.67
1270	1093.33	1220	1126.67	1033.33	1253.33	1173.33	1180	1170	1036.67	1210	1060
1280	1083.33	1203.33	1110	1020	1233.33	1153.33	1186.67	1156.67	1020	1213.33	1046.67
1263.33	1086.67	1210	1123.33	1016.67	1246.67	1196.67	1240	1250	1033.33	1200	1026.67
1260	1083.33	1210	1156.67	1010	1206.67	1166.67	1186.67	1183.33	1013.33	1200	1050
1246.67	1076.67	1193.33	1140	1033.33	1240	1170	1220	1166.67	1023.33	1210	1030
1276.67	1090	1200	1126.67	1023.33	1220	1176.67	1203.33	1146.67	1016.67	1206.67	1033.33
1253.33	1090	1160	1113.33	1026.67	1246.67	1160	1193.33	1193.33	1020	1180	1050
1250	1103.33	1206.67	1120	1010	1256.67	1186.67	1186.67	1146.67	1026.67	1203.33	1083.33
1260	1086.67	1183.33	1143.33	1020	1260	1196.67	1186.67	1176.67	1020	1200	1050
1250	1093.33	1200	1113.33	1013.33	1236.67	1173.33	1193.33	1176.67	1026.67	1186.67	1043.33
1273.33	1093.33	1220	1143.33	1016.67	1230	1166.67	1210	1200	1030	1186.67	1053.33
1246.67	1086.67	1206.67	1133.33	1016.67	1240	1173.33	1223.33	1163.33	1010	1186.67	1060
1270	1100	1186.67	1136.67	1013.33	1190	1193.33	1166.67	1166.67	1010	1216.67	1040
1263.33	1090	1230	1156.67	1010	1230	1160	1220	1183.33	1010	1216.67	1046.67
1273.33	1100	1200	1133.33	1020	1253.33	1170	1226.67	1156.67	1026.67	1196.67	1053.33
1286.67	1083.33	1243.33	1130	1023.33	1273.33	1186.67	1176.67	1166.67	1020	1180	1046.67
1250	1096.67	1243.33	1126.67	1013.33	1270	1196.67	1180	1200	1033.33	1216.67	1060
1280	1090	1266.67	1143.33	1020	1256.67	1170	1183.33	1166.67	1020	1210	1043.33
1276.67	1093.33	1256.67	1120	1020	1263.33	1156.67	1190	1160	1020	1193.33	1053.33
1276.67	1080	1233.33	1146.67	1033.33	1220	1183.33	1213.33	1180	1050	1200	1053.33
1280	1086.67	1206.67	1130	1016.67	1213.33	1166.67	1240	1180	1016.67	1196.67	1063.33
1266.67	1093.33	1206.67	1136.67	1036.67	1220	1176.67	1233.33	1190	1013.33	1203.33	1053.33
1290	1083.33	1180	1163.33	1000	1226.67	1163.33	1190	1130	1006.67	1186.67	1050
1263.33	1083.33	1180	1093.33	1003.33	1216.67	1170	1160	1176.67	1033.33	1193.33	1066.67
1286.67	1086.67	1190	1076.67	1020	1246.67	1160	1156.67	1200	1033.33	1206.67	1046.67
1300	1096.67	1210	1110	1016.67	1276.67	1180	1196.67	1196.67	1006.67	1206.67	1056.67
1280	1076.67	1223.33	1140	1026.67	1246.67	1166.67	1246.67	1166.67	1030	1206.67	1036.67
1273.33	1093.33	1196.67	1163.33	1026.67	1226.67	1173.33	1220	1163.33	1010	1200	1063.33
1270	1096.67	1223.33	1163.33	1010	1246.67	1173.33	1193.33	1173.33	1013.33	1203.33	1050
1306.67	1086.67	1220	1160	1010	1253.33	1203.33	1226.67	1176.67	1016.67	1180	1056.67
1270	1100	1203.33	1120	1040	1243.33	1166.67	1150	1186.67	1016.67	1216.67	1040
1250	1093.33	1193.33	1106.67	1026.67	1236.67	1193.33	1186.67	1186.67	1003.33	1200	1056.67
1256.67	1086.67	1220	1116.67	1010	1243.33	1160	1186.67	1156.67	1010	1206.67	1040
1273.33	1080	1190	1120	1026.67	1246.67	1146.67	1213.33	1170	1023.33	1236.67	1070
1250	1093.33	1203.33	1130	1026.67	1230	1143.33	1236.67	1180	1023.33	1196.67	1040
1253.33	1090	1213.33	1136.67	1030	1223.33	1170	1173.33	1180	1003.33	1196.67	1056.67
1236.67	1086.67	1220	1146.67	1013.33	1233.33	1173.33	1200	1180	1036.67	1180	1053.33
1276.67	1076.67	1206.67	1150	1036.67	1246.67	1163.33	1173.33	1163.33	1023.33	1196.67	1046.67
1250	1086.67	1220	1143.33	1016.67	1250	1176.67	1223.33	1186.67	1006.67	1196.67	1053.33
1253.33	1086.67	1200	1120	1030	1223.33	1170	1193.33	1140	1026.67	1193.33	1063.33
1263.33	1106.67	1186.67	1116.67	1036.67	1243.33	1213.33	1220	1176.67	1016.67	1200	1050
1243.33	1096.67	1190	1120	1010	1243.33	1170	1183.33	1193.33	1020	1203.33	1053.33
1283.33	1080	1236.67	1113.33	1023.33	1243.33	1190	1213.33	1190	1016.67	1193.33	1046.67
1273.33	1110	1210	1090	1013.33	1210	1203.33	1216.67	1170	1023.33	1216.67	1063.33
1280	1086.67	1230	1140	1003.33	1236.67	1213.33	1183.33	1156.67	1013.33	1203.33	1046.67
1266.67	1083.33	1226.67	1133.33	1003.33	1273.33	1196.67	1193.33	1173.33	1016.67	1213.33	1063.33
1260	1090	1200	1126.67	1016.67	1266.67	1190	1190	1170	1020	1180	1076.67
1273.33	1106.67	1203.33	1143.33	1023.33	1263.33	1136.67	1206.67	1180	1033.33	1220	1020
1263.33	1086.67	1193.33	1163.33	1013.33	1233.33	1133.33	1253.33	1213.33	1033.33	1186.67	1043.33
1290	1083.33	1210	1140	1016.67	1213.33	1190	1153.33	1150	1016.67	1200	1043.33
1280	1096.67	1210	1133.33	1023.33	1253.33	1173.33	1176.67	1200	1040	1210	1030
1283.33	1083.33	1213.33	1123.33	1020	1233.33	1210	1213.33	1166.67	1003.33	1196.67	1053.33
1263.33	1086.67	1236.67	1113.33	1036.67	1220	1170	1200	1140	1000	1193.33	1056.67
1293.33	1106.67	1240	1100	1013.33	1230	1163.33	1200	1180	1013.33	1190	1060
1296.67	1086.67	1210	1130	1023.33	1240	1156.67	1243.33	1160	1020	1213.33	1060
1300	1086.67	1206.67	1130	1020	1236.67	1180	1193.33	1180	1023.33	1196.67	1050
1276.67	1093.33	1210	1130	1026.67	1226.67	1186.67	1180	1193.33	1026.67	1190	1053.33
1270	1086.67	1216.67	1126.67	1030	1263.33	1183.33	1186.67	1170	1016.67	1183.33	1056.67
1273.33	1083.33	1220	1146.67	1023.33	1243.33	1180	1200	1176.67	1013.33	1203.33	1043.33
1276.67	1083.33	1220	1120	1026.67	1256.67	1180	1186.67	1173.33	1013.33	1193.33	1040
1260	1093.33	1200	1133.33	1023.33	1240	1196.67	1243.33	1183.33	1016.67	1206.67	1043.33
1270	1093.33	1213.33	1140	1020	1233.33	1166.67	1220	1180	1013.33	1193.33	1050
1250	1100	1200	1143.33	1013.33	1240	1173.33	1200	1163.33	1013.33	1206.67	1036.67
1263.33	1086.67	1206.67	1173.33	1020	1233.33	1190	1176.67	1160	1033.33	1193.33	1036.67
1266.67	1080	1206.67	1120	1016.67	1216.67	1170	1186.67	1180	1030	1213.33	1030
1250	1093.33	1206.67	1123.33	1016.67	1240	1180	1196.67	1180	1016.67	1206.67	1040
1270	1086.67	1213.33	1080	1006.67	1253.33	1156.67	1213.33	1193.33	1020	1196.67	1046.67
1270	1083.33	1203.33	1103.33	1010	1273.33	1160	1193.33	1150	1026.67	1160	1036.67
1260	1096.67	1190	1120	1016.67	1230	1156.67	1190	1186.67	1040	1213.33	1050
1276.67	1090	1203.33	1133.33	1026.67	1253.33	1170	1186.67	1183.33	1010	1230	1066.67
1283.33	1093.33	1226.67	1146.67	1020	1220	1153.33	1196.67	1173.33	1010	1196.67	1066.67
1263.33	1096.67	1176.67	1183.33	1040	1236.67	1183.33	1263.33	1166.67	1026.67	1200	1063.33
1280	1093.33	1206.67	1130	1016.67	1206.67	1173.33	1183.33	1173.33	1030	1203.33	1036.67
1266.67	1090	1210	1136.67	1016.67	1240	1180	1173.33	1183.33	1020	1206.67	1053.33
1270	1100	1206.67	1126.67	1013.33	1233.33	1193.33	1166.67	1153.33	1030	1200	1063.33
1260	1090	1203.33	1110	1026.67	1240	1183.33	1213.33	1176.67	1020	1183.33	1050
1256.67	1090	1210	1146.67	1016.67	1240	1160	1233.33	1190	1020	1210	1043.33
1293.33	1086.67	1206.67	1140	1010	1240	1173.33	1183.33	1166.67	1030	1186.67	1056.67
1276.67	1086.67	1216.67	1126.67	1016.67	1253.33	1176.67	1193.33	1196.67	1033.33	1213.33	1043.33
1263.33	1093.33	1210	1126.67	1030	1260	1180	1233.33	1153.33	1030	1203.33	1056.67
1286.67	1103.33	1206.67	1133.33	1023.33	1240	1173.33	1190	1150	1000	1193.33	1060
1290	1086.67	1196.67	1130	1026.67	1253.33	1156.67	1186.67	1186.67	996.667	1203.33	1063.33
1246.67	1066.67	1210	1123.33	1026.67	1233.33	1166.67	1206.67	1180	1016.67	1190	1056.67
1276.67	1070	1203.33	1123.33	1016.67	1240	1173.33	1196.67	1176.67	1023.33	1203.33	1060
1253.33	1090	1236.67	1120	1030	1220	1186.67	1206.67	1170	1003.33	1186.67	1053.33
1260	1080	1213.33	1116.67	1020	1220	1183.33	1163.33	1180	1000	1210	1070
1260	1080	1216.67	1133.33	1023.33	1233.33	1166.67	1216.67	1183.33	1026.67	1213.33	1046.67
1263.33	1100	1216.67	1150	1016.67	1230	1156.67	1206.67	1190	1013.33	1183.33	1053.33
1276.67	1096.67	1213.33	1136.67	1020	1253.33	1153.33	1243.33	1176.67	1030	1220	1033.33
1280	1103.33	1223.33	1146.67	1023.33	1260	1180	1193.33	1193.33	1026.67	1190	1056.67
1270	1090	1203.33	1126.67	1023.33	1246.67	1186.67	1193.33	1156.67	1036.67	1190	1056.67
1293.33	1093.33	1220	1083.33	1010	1243.33	1186.67	1190	1186.67	1013.33	1200	1050
1266.67	1093.33	1200	1090	1030	1260	1196.67	1156.67	1153.33	996.667	1203.33	1063.33
1280	1090	1200	1113.33	1033.33	1240	1190	1200	1150	1016.67	1193.33	1033.33
1253.33	1096.67	1196.67	1150	1000	1240	1180	1250	1193.33	1010	1206.67	1046.67
1260	1093.33	1226.67	1200	1013.33	1263.33	1166.67	1203.33	1170	1006.67	1193.33	1056.67
1270	1083.33	1203.33	1160	1030	1196.67	1170	1193.33	1173.33	1020	1200	1040
1250	1083.33	1220	1120	1033.33	1240	1193.33	1183.33	1166.67	1013.33	1210	1053.33
1263.33	1083.33	1213.33	1110	1020	1243.33	1183.33	1226.67	1180	1020	1206.67	1046.67
1266.67	1080	1186.67	1100	1020	1240	1170	1196.67	1166.67	1050	1190	1060
1276.67	1090	1190	1096.67	1023.33	1250	1183.33	1183.33	1203.33	1030	1200	1030
1256.67	1096.67	1223.33	1143.33	993.333	1243.33	1180	1213.33	1176.67	1026.67	1180	1030
1250	1083.33	1213.33	1133.33	1013.33	1233.33	1140	1180	1180	1013.33	1196.67	1050
1280	1086.67	1206.67	1136.67	1020	1240	1160	1200	1173.33	1013.33	1206.67	1056.67
1283.33	1086.67	1233.33	1143.33	1020	1246.67	1190	1220	1190	1010	1220	1046.67
1273.33	1103.33	1213.33	1123.33	1026.67	1240	1186.67	1190	1140	1020	1196.67	1053.33
1266.67	1073.33	1226.67	1110	1020	1253.33	1160	1210	1210	1023.33	1183.33	1043.33
1296.67	1096.67	1173.33	1153.33	1013.33	1243.33	1196.67	1213.33	1150	1020	1206.67	1040
1300	1090	1190	1170	1023.33	1243.33	1163.33	1180	1166.67	1013.33	1230	1046.67
1283.33	1086.67	1216.67	1156.67	1020	1236.67	1186.67	1233.33	1173.33	1053.33	1206.67	1040
1276.67	1096.67	1186.67	1123.33	1026.67	1240	1156.67	1166.67	1190	1033.33	1183.33	1036.67
1286.67	1083.33	1216.67	1140	1020	1250	1176.67	1156.67	1183.33	1030	1193.33	1046.67
1273.33	1086.67	1216.67	1130	1023.33	1236.67	1186.67	1223.33	1146.67	1013.33	1210	1066.67
1276.67	1080	1233.33	1096.67	1016.67	1226.67	1176.67	1190	1196.67	1003.33	1186.67	1056.67
1296.67	1093.33	1233.33	1083.33	1016.67	1240	1173.33	1226.67	1150	1040	1193.33	1040
1283.33	1093.33	1233.33	1143.33	1026.67	1233.33	1163.33	1203.33	1186.67	1023.33	1200	1043.33
1280	1073.33	1203.33	1110	1006.67	1240	1170	1190	1170	1020	1196.67	1026.67
1280	1106.67	1210	1130	1026.67	1246.67	1183.33	1230	1203.33	1036.67	1206.67	1056.67
1260	1100	1196.67	1126.67	1006.67	1220	1160	1176.67	1190	1033.33	1203.33	1043.33
1260	1100	1203.33	1146.67	1033.33	1220	1160	1190	1183.33	1020	1203.33	1053.33
1263.33	1100	1216.67	1146.67	1006.67	1246.67	1180	1210	1170	1020	1220	1033.33
1256.67	1090	1206.67	1150	1016.67	1243.33	1146.67	1183.33	1163.33	1010	1186.67	1046.67
1260	1080	1223.33	1126.67	1013.33	1226.67	1200	1196.67	1156.67	990	1173.33	1053.33
1266.67	1093.33	1203.33	1136.67	1023.33	1253.33	1180	1216.67	1173.33	1020	1200	1060
1246.67	1090	1206.67	1150	1016.67	1250	1186.67	1203.33	1186.67	1000	1203.33	1066.67
1260	1086.67	1200	1126.67	1013.33	1256.67	1186.67	1196.67	1173.33	1010	1206.67	1060
1260	1083.33	1240	1126.67	1023.33	1233.33	1163.33	1206.67	1153.33	1013.33	1203.33	1040
1263.33	1103.33	1206.67	1133.33	1016.67	1250	1183.33	1213.33	1166.67	1016.67	1200	1060
1263.33	1093.33	1200	1143.33	1003.33	1250	1170	1210	1173.33	1036.67	1206.67	1046.67
1263.33	1100	1203.33	1163.33	1013.33	1226.67	1170	1196.67	1176.67	1013.33	1200	1043.33
1280	1103.33	1203.33	1116.67	1030	1233.33	1176.67	1153.33	1170	1016.67	1193.33	1046.67
1253.33	1096.67	1206.67	1070	1026.67	1240	1170	1193.33	1193.33	1006.67	1200	1056.67
1280	1083.33	1193.33	1090	1020	1256.67	1173.33	1236.67	1163.33	1030	1206.67	1056.67
1243.33	1086.67	1200	1110	1030	1210	1173.33	1200	1190	1033.33	1206.67	1043.33
1266.67	1093.33	1190	1123.33	1006.67	1236.67	1173.33	1193.33	1160	1023.33	1173.33	1063.33
1306.67	1080	1220	1126.67	1040	1250	1166.67	1180	1196.67	1016.67	1200	1053.33
1293.33	1080	1190	1130	996.667	1240	1173.33	1236.67	1166.67	1006.67	1203.33	1050
1260	1080	1236.67	1170	1040	1236.67	1170	1193.33	1173.33	1006.67	1196.67	1043.33
1260	1103.33	1223.33	1140	1010	1240	1176.67	1206.67	1166.67	1030	1206.67	1050
1253.33	1080	1210	1160	1033.33	1230	1170	1203.33	1186.67	1013.33	1196.67	1060
1253.33	1090	1206.67	1150	1003.33	1210	1183.33	1186.67	1166.67	1010	1210	1066.67
1266.67	1083.33	1216.67	1130	1033.33	1240	1176.67	1180	1176.67	1026.67	1200	1070
1270	1093.33	1223.33	1116.67	1026.67	1280	1210	1190	1193.33	1020	1210	1043.33
1280	1096.67	1213.33	1113.33	1023.33	1256.67	1193.33	1206.67	1170	1016.67	1190	1056.67
1276.67	1096.67	1203.33	1140	1000	1266.67	1166.67	1246.67	1186.67	1010	1190	1060
1263.33	1066.67	1223.33	1110	1023.33	1216.67	1150	1150	1180	1026.67	1203.33	1050
1296.67	1090	1190	1143.33	1013.33	1240	1153.33	1193.33	1160	1016.67	1193.33	1050
1270	1090	1210	1140	1010	1226.67	1160	1200	1153.33	1050	1213.33	1040
1276.67	1083.33	1196.67	1103.33	1016.67	1203.33	1183.33	1190	1183.33	1026.67	1186.67	1070
1260	1096.67	1210	1140	1026.67	1200	1180	1246.67	1190	1003.33	1203.33	1040
1270	1090	1213.33	1133.33	1023.33	1240	1193.33	1193.33	1150	1023.33	1193.33	1050
1256.67	1083.33	1200	1116.67	1020	1233.33	1183.33	1190	1170	1030	1233.33	1043.33
1270	1103.33	1206.67	1116.67	1033.33	1230	1183.33	1193.33	1170	1023.33	1193.33	1056.67
												MEAN
14.5667	7.83267	15.1783	18.2888	9.38637	18.6967	13.6335	20.3336	16.3565	11.2275	10.82	10.6716	13.916	SD
1269.62	1090	1209.82	1130.17	1019.97	1239.67	1175.1	1199.91	1174.95	1019.99	1200.09	1050.13	1148.29	Mean
-6.66667	-16.6667	30	10	6.66667	40	30	-53.3333	23.3333	13.3333	3.33333	16.6667
-10	-3.33333	-26.6667	-10	0	-30	0	46.6667	3.33333	23.3333	13.3333	-23.3333
60	3.33333	10	0	-13.3333	-63.3333	-23.3333	-13.3333	10	-33.3333	-13.3333	13.3333
-16.6667	6.66667	-26.6667	-3.33333	3.33333	66.6667	20	26.6667	-6.66667	23.3333	3.33333	6.66667
0	-10	-3.33333	-16.6667	23.3333	-16.6667	-16.6667	-6.66667	-23.3333	-6.66667	6.66667	6.66667
0	3.33333	60	36.6667	-23.3333	0	0	16.6667	13.3333	-16.6667	-3.33333	-13.3333
-6.66667	6.66667	-40	-10	16.6667	-6.66667	10	-23.3333	-3.33333	-6.66667	-10	0
0	-3.33333	30	-10	3.33333	26.6667	16.6667	3.33333	-30	0	-6.66667	3.33333
-20	10	-46.6667	26.6667	-6.66667	33.3333	-16.6667	-3.33333	36.6667	13.3333	13.3333	-10
0	-13.3333	13.3333	-16.6667	13.3333	-20	13.3333	0	-6.66667	-6.66667	10	3.33333
-13.3333	6.66667	13.3333	-6.66667	-3.33333	-16.6667	-13.3333	10	-20	-6.66667	3.33333	10
60	-3.33333	-13.3333	-20	-16.6667	46.6667	-3.33333	-36.6667	20	6.66667	-16.6667	0
-6.66667	-10	0	26.6667	-6.66667	-60	-13.3333	43.3333	-6.66667	6.66667	-16.6667	-13.3333
-16.6667	6.66667	23.3333	-6.66667	23.3333	-16.6667	10	-16.6667	10	-3.33333	30	6.66667
-10	6.66667	0	0	-13.3333	26.6667	16.6667	-10	-16.6667	13.3333	0	-6.66667
-13.3333	0	-20	-36.6667	-3.33333	-10	-10	10	20	-30	-20	16.6667
-13.3333	-3.33333	0	43.3333	-16.6667	20	-13.3333	10	-6.66667	26.6667	6.66667	-10
0	0	33.3333	6.66667	10	-20	33.3333	-10	23.3333	6.66667	-3.33333	30
33.3333	3.33333	-26.6667	0	16.6667	26.6667	-33.3333	-6.66667	-20	-3.33333	6.66667	10
-13.3333	3.33333	-10	6.66667	0	-23.3333	10	-6.66667	3.33333	13.3333	20	-26.6667
16.6667	-6.66667	10	-23.3333	-6.66667	-16.6667	0	46.6667	-13.3333	-30	-6.66667	-20
13.3333	-6.66667	-16.6667	-13.3333	-3.33333	23.3333	0	-13.3333	-3.33333	23.3333	-16.6667	6.66667
-6.66667	0	26.6667	30	6.66667	-13.3333	6.66667	-40	10	-6.66667	3.33333	-16.6667
-16.6667	10	-20	-16.6667	-3.33333	-13.3333	-3.33333	13.3333	-3.33333	-16.6667	0	20
0	-6.66667	16.6667	-10	13.3333	26.6667	6.66667	-23.3333	-6.66667	-3.33333	0	-10
-10	0	-30	3.33333	-16.6667	-13.3333	0	16.6667	6.66667	13.3333	-10	6.66667
6.66667	-6.66667	36.6667	0	-10	63.3333	-33.3333	36.6667	13.3333	-10	-6.66667	10
-3.33333	30	-16.6667	30	6.66667	-13.3333	13.3333	-36.6667	-6.66667	0	13.3333	-3.33333
-3.33333	-23.3333	23.3333	-20	10	-46.6667	20	-6.66667	-20	6.66667	40	3.33333
10	-6.66667	-16.6667	3.33333	20	16.6667	-6.66667	26.6667	20	0	-46.6667	-3.33333
-13.3333	13.3333	-36.6667	-10	-30	-13.3333	-16.6667	-13.3333	-13.3333	6.66667	3.33333	-6.66667
20	13.3333	36.6667	40	16.6667	-3.33333	16.6667	26.6667	20	-23.3333	-13.3333	3.33333
-33.3333	-26.6667	13.3333	-33.3333	-10	16.6667	16.6667	-13.3333	-40	0	13.3333	-10
63.3333	20	-16.6667	13.3333	-10	-3.33333	-26.6667	3.33333	30	6.66667	6.66667	3.33333
-16.6667	-13.3333	20	-3.33333	0	-6.66667	33.3333	-16.6667	13.3333	16.6667	13.3333	36.6667
-40	0	-26.6667	-13.3333	6.66667	-20	-20	23.3333	3.33333	-3.33333	-16.6667	-10
10	3.33333	16.6667	6.66667	-3.33333	33.3333	-3.33333	-23.3333	10	0	-3.33333	-16.6667
23.3333	-3.33333	-20	-6.66667	6.66667	3.33333	3.33333	-10	-20	-10	-3.33333	-13.3333
-36.6667	6.66667	6.66667	-6.66667	3.33333	-20	-16.6667	23.3333	-36.6667	0	20	3.33333
30	-6.66667	0	0	0	16.6667	6.66667	30	43.3333	-3.33333	10	-3.33333
-10	13.3333	-6.66667	20	-10	-13.3333	-13.3333	-50	-13.3333	16.6667	-16.6667	-16.6667
20	-6.66667	6.66667	3.33333	6.66667	-6.66667	0	23.3333	-26.6667	-16.6667	6.66667	16.6667
3.33333	-10	10	-13.3333	-6.66667	-3.33333	0	-16.6667	26.6667	20	-3.33333	26.6667
-6.66667	3.33333	-33.3333	-20	0	23.3333	26.6667	-30	-20	26.6667	-26.6667	-10
-13.3333	13.3333	33.3333	-16.6667	16.6667	-13.3333	-20	16.6667	26.6667	-33.3333	13.3333	-30
-3.33333	-13.3333	10	30	-6.66667	3.33333	23.3333	30	-23.3333	3.33333	10	16.6667
-6.66667	-6.66667	-13.3333	36.6667	0	-16.6667	0	20	-6.66667	-6.66667	0	0
23.3333	23.3333	-10	-36.6667	-6.66667	-6.66667	-3.33333	-36.6667	36.6667	-6.66667	-3.33333	6.66667
13.3333	-20	3.33333	-13.3333	-3.33333	46.6667	-13.3333	-3.33333	-13.3333	13.3333	3.33333	6.66667
-10	6.66667	-10	20	13.3333	-46.6667	10	3.33333	-3.33333	-10	6.66667	16.6667
-6.66667	0	23.3333	20	-13.3333	36.6667	13.3333	0	30	6.66667	-10	-33.3333
0	-3.33333	-20	-6.66667	10	10	-3.33333	26.6667	-40	-3.33333	0	23.3333
-13.3333	0	23.3333	-6.66667	-20	16.6667	-36.6667	-6.66667	3.33333	-10	-6.66667	-23.3333
23.3333	10	-10	-16.6667	43.3333	-56.6667	-6.66667	-20	23.3333	3.33333	3.33333	13.3333
6.66667	-16.6667	-16.6667	-10	-20	36.6667	23.3333	16.6667	-6.66667	-13.3333	-10	-6.66667
-23.3333	10	16.6667	33.3333	-20	-40	33.3333	-30	10	13.3333	13.3333	6.66667
6.66667	13.3333	10	-23.3333	10	-20	-20	10	-46.6667	-10	-3.33333	6.66667
-6.66667	-13.3333	-30	20	3.33333	10	-26.6667	26.6667	23.3333	-6.66667	20	0
0	-3.33333	33.3333	3.33333	0	26.6667	13.3333	-3.33333	-3.33333	33.3333	-16.6667	-26.6667
6.66667	16.6667	-10	-10	6.66667	13.3333	-16.6667	-20	-6.66667	0	0	36.6667
-30	-13.3333	-23.3333	-3.33333	-3.33333	10	13.3333	16.6667	-10	-16.6667	0	-10
16.6667	3.33333	10	0	-6.66667	-20	0	-26.6667	36.6667	20	10	-6.66667
16.6667	0	6.66667	16.6667	-16.6667	0	13.3333	20	3.33333	-13.3333	-13.3333	-6.66667
3.33333	-10	-16.6667	-13.3333	40	10	6.66667	-6.66667	10	0	3.33333	6.66667
-36.6667	0	16.6667	-13.3333	-23.3333	16.6667	-13.3333	-23.3333	-50	-10	6.66667	-6.66667
30	13.3333	6.66667	-10	33.3333	-6.66667	13.3333	40	40	16.6667	-20	6.66667
-3.33333	-6.66667	30	0	-50	-13.3333	0	-20	-6.66667	0	6.66667	-13.3333
-10	3.33333	-43.3333	16.6667	23.3333	-26.6667	-16.6667	3.33333	-20	3.33333	10	6.66667
16.6667	-6.66667	3.33333	-26.6667	-10	30	10	6.66667	26.6667	-16.6667	0	10
0	6.66667	13.3333	50	3.33333	-26.6667	6.66667	6.66667	-23.3333	6.66667	-6.66667	-6.66667
-13.3333	-23.3333	6.66667	6.66667	3.33333	6.66667	-6.66667	10	3.33333	0	0	0
13.3333	10	-20	-30	-3.33333	10	-13.3333	-10	-3.33333	16.6667	-10	0
-20	6.66667	36.6667	0	3.33333	-20	13.3333	-26.6667	3.33333	-36.6667	23.3333	-13.3333
13.3333	6.66667	-36.6667	16.6667	0	3.33333	-6.66667	13.3333	23.3333	30	-10	6.66667
-10	3.33333	0	-13.3333	6.66667	23.3333	-6.66667	6.66667	3.33333	-10	6.66667	3.33333
3.33333	-3.33333	16.6667	3.33333	-10	13.3333	23.3333	-3.33333	3.33333	6.66667	-10	3.33333
20	0	-36.6667	-3.33333	23.3333	6.66667	-16.6667	6.66667	-20	13.3333	13.3333	-3.33333
-13.3333	-6.66667	0	-16.6667	-23.3333	10	6.66667	-30	-46.6667	-23.3333	-20	13.3333
-3.33333	13.3333	0	20	6.66667	-26.6667	-3.33333	3.33333	16.6667	3.33333	0	-13.3333
13.3333	-10	26.6667	-6.66667	-3.33333	-3.33333	-16.6667	30	40	-10	13.3333	3.33333
-3.33333	-10	0	0	-16.6667	0	0	6.66667	-16.6667	20	6.66667	-13.3333
0	13.3333	-3.33333	6.66667	16.6667	10	13.3333	-30	-3.33333	-6.66667	3.33333	10
3.33333	-3.33333	-6.66667	-16.6667	-3.33333	-66.6667	3.33333	26.6667	-16.6667	0	-13.3333	13.3333
6.66667	0	26.6667	33.3333	3.33333	46.6667	6.66667	-16.6667	33.3333	-30	-13.3333	-20
-33.3333	10	-16.6667	13.3333	-3.33333	30	-10	-16.6667	-16.6667	6.66667	16.6667	10
13.3333	3.33333	10	-20	10	-90	10	53.3333	43.3333	16.6667	-6.66667	-3.33333
-13.3333	-16.6667	-23.3333	-20	-10	33.3333	-10	-33.3333	-50	20	3.33333	10
3.33333	0	20	-3.33333	-16.6667	23.3333	6.66667	10	-3.33333	-6.66667	3.33333	-16.6667
-16.6667	6.66667	-20	-6.66667	20	40	-6.66667	-3.33333	-6.66667	0	3.33333	6.66667
16.6667	-20	26.6667	-16.6667	-6.66667	40	26.6667	-13.3333	53.3333	-16.6667	-3.33333	10
43.3333	23.3333	10	20	13.3333	-66.6667	-40	-13.3333	-26.6667	20	6.66667	-6.66667
-26.6667	-20	-46.6667	0	3.33333	13.3333	13.3333	13.3333	-6.66667	-20	-6.66667	-6.66667
-3.33333	20	26.6667	16.6667	0	-36.6667	3.33333	26.6667	-10	6.66667	-6.66667	16.6667
6.66667	3.33333	-13.3333	10	-13.3333	6.66667	6.66667	-20	23.3333	10	3.33333	6.66667
-23.3333	0	6.66667	3.33333	6.66667	-3.33333	-6.66667	3.33333	-26.6667	-10	0	-16.6667
3.33333	-20	-6.66667	-16.6667	3.33333	3.33333	-10	-26.6667	16.6667	3.33333	6.66667	-10
-26.6667	10	-10	-3.33333	-3.33333	16.6667	-6.66667	6.66667	-10	3.33333	-13.3333	10
26.6667	0	33.3333	10	-6.66667	-26.6667	33.3333	36.6667	40	-16.6667	-3.33333	-3.33333
20	-16.6667	3.33333	-10	6.66667	6.66667	-13.3333	-23.3333	-20	6.66667	20	-6.66667
-6.66667	16.6667	-30	-6.66667	10	20	-6.66667	16.6667	-26.6667	6.66667	-10	-6.66667
-6.66667	6.66667	6.66667	16.6667	-20	-13.3333	-6.66667	23.3333	-20	-23.3333	-13.3333	16.6667
-3.33333	3.33333	-13.3333	0	0	16.6667	20	-60	46.6667	30	3.33333	6.66667
6.66667	-6.66667	26.6667	-10	20	3.33333	-13.3333	3.33333	-16.6667	6.66667	20	3.33333
10	-10	-16.6667	-16.6667	-13.3333	-20	-20	6.66667	-13.3333	-16.6667	3.33333	-13.3333
-16.6667	3.33333	6.66667	13.3333	-3.33333	13.3333	43.3333	53.3333	93.3333	13.3333	-13.3333	-20
-3.33333	-3.33333	0	33.3333	-6.66667	-40	-30	-53.3333	-66.6667	-20	0	23.3333
-13.3333	-6.66667	-16.6667	-16.6667	23.3333	33.3333	3.33333	33.3333	-16.6667	10	10	-20
30	13.3333	6.66667	-13.3333	-10	-20	6.66667	-16.6667	-20	-6.66667	-3.33333	3.33333
-23.3333	0	-40	-13.3333	3.33333	26.6667	-16.6667	-10	46.6667	3.33333	-26.6667	16.6667
-3.33333	13.3333	46.6667	6.66667	-16.6667	10	26.6667	-6.66667	-46.6667	6.66667	23.3333	33.3333
10	-16.6667	-23.3333	23.3333	10	3.33333	10	0	30	-6.66667	-3.33333	-33.3333
-10	6.66667	16.6667	-30	-6.66667	-23.3333	-23.3333	6.66667	0	6.66667	-13.3333	-6.66667
23.3333	0	20	30	3.33333	-6.66667	-6.66667	16.6667	23.3333	3.33333	0	10
-26.6667	-6.66667	-13.3333	-10	0	10	6.66667	13.3333	-36.6667	-20	0	6.66667
23.3333	13.3333	-20	3.33333	-3.33333	-50	20	-56.6667	3.33333	0	30	-20
-6.66667	-10	43.3333	20	-3.33333	40	-33.3333	53.3333	16.6667	0	0	6.66667
10	10	-30	-23.3333	10	23.3333	10	6.66667	-26.6667	16.6667	-20	6.66667
13.3333	-16.6667	43.3333	-3.33333	3.33333	20	16.6667	-50	10	-6.66667	-16.6667	-6.66667
-36.6667	13.3333	0	-3.33333	-10	-3.33333	10	3.33333	33.3333	13.3333	36.6667	13.3333
30	-6.66667	23.3333	16.6667	6.66667	-13.3333	-26.6667	3.33333	-33.3333	-13.3333	-6.66667	-16.6667
-3.33333	3.33333	-10	-23.3333	0	6.66667	-13.3333	6.66667	-6.66667	0	-16.6667	10
0	-13.3333	-23.3333	26.6667	13.3333	-43.3333	26.6667	23.3333	20	30	6.66667	0
3.33333	6.66667	-26.6667	-16.6667	-16.6667	-6.66667	-16.6667	26.6667	0	-33.3333	-3.33333	10
-13.3333	6.66667	0	6.66667	20	6.66667	10	-6.66667	10	-3.33333	6.66667	-10
23.3333	-10	-26.6667	26.6667	-36.6667	6.66667	-13.3333	-43.3333	-60	-6.66667	-16.6667	-3.33333
-26.6667	0	0	-70	3.33333	-10	6.66667	-30	46.6667	26.6667	6.66667	16.6667
23.3333	3.33333	10	-16.6667	16.6667	30	-10	-3.33333	23.3333	0	13.3333	-20
13.3333	10	20	33.3333	-3.33333	30	20	40	-3.33333	-26.6667	0	10
-20	-20	13.3333	30	10	-30	-13.3333	50	-30	23.3333	0	-20
-6.66667	16.6667	-26.6667	23.3333	0	-20	6.66667	-26.6667	-3.33333	-20	-6.66667	26.6667
-3.33333	3.33333	26.6667	0	-16.6667	20	0	-26.6667	10	3.33333	3.33333	-13.3333
36.6667	-10	-3.33333	-3.33333	0	6.66667	30	33.3333	3.33333	3.33333	-23.3333	6.66667
-36.6667	13.3333	-16.6667	-40	30	-10	-36.6667	-76.6667	10	0	36.6667	-16.6667
-20	-6.66667	-10	-13.3333	-13.3333	-6.66667	26.6667	36.6667	0	-13.3333	-16.6667	16.6667
6.66667	-6.66667	26.6667	10	-16.6667	6.66667	-33.3333	0	-30	6.66667	6.66667	-16.6667
16.6667	-6.66667	-30	3.33333	16.6667	3.33333	-13.3333	26.6667	13.3333	13.3333	30	30
-23.3333	13.3333	13.3333	10	0	-16.6667	-3.33333	23.3333	10	0	-40	-30
3.33333	-3.33333	10	6.66667	3.33333	-6.66667	26.6667	-63.3333	0	-20	0	16.6667
-16.6667	-3.33333	6.66667	10	-16.6667	10	3.33333	26.6667	0	33.3333	-16.6667	-3.33333
40	-10	-13.3333	3.33333	23.3333	13.3333	-10	-26.6667	-16.6667	-13.3333	16.6667	-6.66667
-26.6667	10	13.3333	-6.66667	-20	3.33333	13.3333	50	23.3333	-16.6667	0	6.66667
3.33333	0	-20	-23.3333	13.3333	-26.6667	-6.66667	-30	-46.6667	20	-3.33333	10
10	20	-13.3333	-3.33333	6.66667	20	43.3333	26.6667	36.6667	-10	6.66667	-13.3333
-20	-10	3.33333	3.33333	-26.6667	0	-43.3333	-36.6667	16.6667	3.33333	3.33333	3.33333
40	-16.6667	46.6667	-6.66667	13.3333	0	20	30	-3.33333	-3.33333	-10	-6.66667
-10	30	-26.6667	-23.3333	-10	-33.3333	13.3333	3.33333	-20	6.66667	23.3333	16.6667
6.66667	-23.3333	20	50	-10	26.6667	10	-33.3333	-13.3333	-10	-13.3333	-16.6667
-13.3333	-3.33333	-3.33333	-6.66667	0	36.6667	-16.6667	10	16.6667	3.33333	10	16.6667
-6.66667	6.66667	-26.6667	-6.66667	13.3333	-6.66667	-6.66667	-3.33333	-3.33333	3.33333	-33.3333	13.3333
13.3333	16.6667	3.33333	16.6667	6.66667	-3.33333	-53.3333	16.6667	10	13.3333	40	-56.6667
-10	-20	-10	20	-10	-30	-3.33333	46.6667	33.3333	0	-33.3333	23.3333
26.6667	-3.33333	16.6667	-23.3333	3.33333	-20	56.6667	-100	-63.3333	-16.6667	13.3333	0
-10	13.3333	0	-6.66667	6.66667	40	-16.6667	23.3333	50	23.3333	10	-13.3333
3.33333	-13.3333	3.33333	-10	-3.33333	-20	36.6667	36.6667	-33.3333	-36.6667	-13.3333	23.3333
-20	3.33333	23.3333	-10	16.6667	-13.3333	-40	-13.3333	-26.6667	-3.33333	-3.33333	3.33333
30	20	3.33333	-13.3333	-23.3333	10	-6.66667	0	40	13.3333	-3.33333	3.33333
3.33333	-20	-30	30	10	10	-6.66667	43.3333	-20	6.66667	23.3333	0
3.33333	0	-3.33333	0	-3.33333	-3.33333	23.3333	-50	20	3.33333	-16.6667	-10
-23.3333	6.66667	3.33333	0	6.66667	-10	6.66667	-13.3333	13.3333	3.33333	-6.66667	3.33333
-6.66667	-6.66667	6.66667	-3.33333	3.33333	36.6667	-3.33333	6.66667	-23.3333	-10	-6.66667	3.33333
3.33333	-3.33333	3.33333	20	-6.66667	-20	-3.33333	13.3333	6.66667	-3.33333	20	-13.3333
3.33333	0	0	-26.6667	3.33333	13.3333	0	-13.3333	-3.33333	0	-10	-3.33333
-16.6667	10	-20	13.3333	-3.33333	-16.6667	16.6667	56.6667	10	3.33333	13.3333	3.33333
10	0	13.3333	6.66667	-3.33333	-6.66667	-30	-23.3333	-3.33333	-3.33333	-13.3333	6.66667
-20	6.66667	-13.3333	3.33333	-6.66667	6.66667	6.66667	-20	-16.6667	0	13.3333	-13.3333
13.3333	-13.3333	6.66667	30	6.66667	-6.66667	16.6667	-23.3333	-3.33333	20	-13.3333	0
3.33333	-6.66667	0	-53.3333	-3.33333	-16.6667	-20	10	20	-3.33333	20	-6.66667
-16.6667	13.3333	0	3.33333	0	23.3333	10	10	0	-13.3333	-6.66667	10
20	-6.66667	6.66667	-43.3333	-10	13.3333	-23.3333	16.6667	13.3333	3.33333	-10	6.66667
0	-3.33333	-10	23.3333	3.33333	20	3.33333	-20	-43.3333	6.66667	-36.6667	-10
-10	13.3333	-13.3333	16.6667	6.66667	-43.3333	-3.33333	-3.33333	36.6667	13.3333	53.3333	13.3333
16.6667	-6.66667	13.3333	13.3333	10	23.3333	13.3333	-3.33333	-3.33333	-30	16.6667	16.6667
6.66667	3.33333	23.3333	13.3333	-6.66667	-33.3333	-16.6667	10	-10	0	-33.3333	0
-20	3.33333	-50	36.6667	20	16.6667	30	66.6667	-6.66667	16.6667	3.33333	-3.33333
16.6667	-3.33333	30	-53.3333	-23.3333	-30	-10	-80	6.66667	3.33333	3.33333	-26.6667
-13.3333	-3.33333	3.33333	6.66667	0	33.3333	6.66667	-10	10	-10	3.33333	16.6667
3.33333	10	-3.33333	-10	-3.33333	-6.66667	13.3333	-6.66667	-30	10	-6.66667	10
-10	-10	-3.33333	-16.6667	13.3333	6.66667	-10	46.6667	23.3333	-10	-16.6667	-13.3333
-3.33333	0	6.66667	36.6667	-10	0	-23.3333	20	13.3333	0	26.6667	-6.66667
36.6667	-3.33333	-3.33333	-6.66667	-6.66667	0	13.3333	-50	-23.3333	10	-23.3333	13.3333
-16.6667	0	10	-13.3333	6.66667	13.3333	3.33333	10	30	3.33333	26.6667	-13.3333
-13.3333	6.66667	-6.66667	0	13.3333	6.66667	3.33333	40	-43.3333	-3.33333	-10	13.3333
23.3333	10	-3.33333	6.66667	-6.66667	-20	-6.66667	-43.3333	-3.33333	-30	-10	3.33333
3.33333	-16.6667	-10	-3.33333	3.33333	13.3333	-16.6667	-3.33333	36.6667	-3.33333	10	3.33333
-43.3333	-20	13.3333	-6.66667	0	-20	10	20	-6.66667	20	-13.3333	-6.66667
30	3.33333	-6.66667	0	-10	6.66667	6.66667	-10	-3.33333	6.66667	13.3333	3.33333
-23.3333	20	33.3333	-3.33333	13.3333	-20	13.3333	10	-6.66667	-20	-16.6667	-6.66667
6.66667	-10	-23.3333	-3.33333	-10	0	-3.33333	-43.3333	10	-3.33333	23.3333	16.6667
0	0	3.33333	16.6667	3.33333	13.3333	-16.6667	53.3333	3.33333	26.6667	3.33333	-23.3333
3.33333	20	0	16.6667	-6.66667	-3.33333	-10	-10	6.66667	-13.3333	-30	6.66667
13.3333	-3.33333	-3.33333	-13.3333	3.33333	23.3333	-3.33333	36.6667	-13.3333	16.6667	36.6667	-20
3.33333	6.66667	10	10	3.33333	6.66667	26.6667	-50	16.6667	-3.33333	-30	23.3333
-10	-13.3333	-20	-20	0	-13.3333	6.66667	0	-36.6667	10	0	0
23.3333	3.33333	16.6667	-43.3333	-13.3333	-3.33333	0	-3.33333	30	-23.3333	10	-6.66667
-26.6667	0	-20	6.66667	20	16.6667	10	-33.3333	-33.3333	-16.6667	3.33333	13.3333
13.3333	-3.33333	0	23.3333	3.33333	-20	-6.66667	43.3333	-3.33333	20	-10	-30
-26.6667	6.66667	-3.33333	36.6667	-33.3333	0	-10	50	43.3333	-6.66667	13.3333	13.3333
6.66667	-3.33333	30	50	13.3333	23.3333	-13.3333	-46.6667	-23.3333	-3.33333	-13.3333	10
10	-10	-23.3333	-40	16.6667	-66.6667	3.33333	-10	3.33333	13.3333	6.66667	-16.6667
-20	0	16.6667	-40	3.33333	43.3333	23.3333	-10	-6.66667	-6.66667	10	13.3333
13.3333	0	-6.66667	-10	-13.3333	3.33333	-10	43.3333	13.3333	6.66667	-3.33333	-6.66667
3.33333	-3.33333	-26.6667	-10	0	-3.33333	-13.3333	-30	-13.3333	30	-16.6667	13.3333
10	10	3.33333	-3.33333	3.33333	10	13.3333	-13.3333	36.6667	-20	10	-30
-20	6.66667	33.3333	46.6667	-30	-6.66667	-3.33333	30	-26.6667	-3.33333	-20	0
-6.66667	-13.3333	-10	-10	20	-10	-40	-33.3333	3.33333	-13.3333	16.6667	20
30	3.33333	-6.66667	3.33333	6.66667	6.66667	20	20	-6.66667	0	10	6.66667
3.33333	0	26.6667	6.66667	0	6.66667	30	20	16.6667	-3.33333	13.3333	-10
-10	16.6667	-20	-20	6.66667	-6.66667	-3.33333	-30	-50	10	-23.3333	6.66667
-6.66667	-30	13.3333	-13.3333	-6.66667	13.3333	-26.6667	20	70	3.33333	-13.3333	-10
30	23.3333	-53.3333	43.3333	-6.66667	-10	36.6667	3.33333	-60	-3.33333	23.3333	-3.33333
3.33333	-6.66667	16.6667	16.6667	10	0	-33.3333	-33.3333	16.6667	-6.66667	23.3333	6.66667
-16.6667	-3.33333	26.6667	-13.3333	-3.33333	-6.66667	23.3333	53.3333	6.66667	40	-23.3333	-6.66667
-6.66667	10	-30	-33.3333	6.66667	3.33333	-30	-66.6667	16.6667	-20	-23.3333	-3.33333
10	-13.3333	30	16.6667	-6.66667	10	20	-10	-6.66667	-3.33333	10	10
-13.3333	3.33333	0	-10	3.33333	-13.3333	10	66.6667	-36.6667	-16.6667	16.6667	20
3.33333	-6.66667	16.6667	-33.3333	-6.66667	-10	-10	-33.3333	50	-10	-23.3333	-10
20	13.3333	0	-13.3333	0	13.3333	-3.33333	36.6667	-46.6667	36.6667	6.66667	-16.6667
-13.3333	0	0	60	10	-6.66667	-10	-23.3333	36.6667	-16.6667	6.66667	3.33333
-3.33333	-20	-30	-33.3333	-20	6.66667	6.66667	-13.3333	-16.6667	-3.33333	-3.33333	-16.6667
0	33.3333	6.66667	20	20	6.66667	13.3333	40	33.3333	16.6667	10	30
-20	-6.66667	-13.3333	-3.33333	-20	-26.6667	-23.3333	-53.3333	-13.3333	-3.33333	-3.33333	-13.3333
0	0	6.66667	20	26.6667	0	0	13.3333	-6.66667	-13.3333	0	10
3.33333	0	13.3333	0	-26.6667	26.6667	20	20	-13.3333	0	16.6667	-20
-6.66667	-10	-10	3.33333	10	-3.33333	-33.3333	-26.6667	-6.66667	-10	-33.3333	13.3333
3.33333	-10	16.6667	-23.3333	-3.33333	-16.6667	53.3333	13.3333	-6.66667	-20	-13.3333	6.66667
6.66667	13.3333	-20	10	10	26.6667	-20	20	16.6667	30	26.6667	6.66667
-20	-3.33333	3.33333	13.3333	-6.66667	-3.33333	6.66667	-13.3333	13.3333	-20	3.33333	6.66667
13.3333	-3.33333	-6.66667	-23.3333	-3.33333	6.66667	0	-6.66667	-13.3333	10	3.33333	-6.66667
0	-3.33333	40	0	10	-23.3333	-23.3333	10	-20	3.33333	-3.33333	-20
3.33333	20	-33.3333	6.66667	-6.66667	16.6667	20	6.66667	13.3333	3.33333	-3.33333	20
0	-10	-6.66667	10	-13.3333	0	-13.3333	-3.33333	6.66667	20	6.66667	-13.3333
0	6.66667	3.33333	20	10	-23.3333	0	-13.3333	3.33333	-23.3333	-6.66667	-3.33333
16.6667	3.33333	0	-46.6667	16.6667	6.66667	6.66667	-43.3333	-6.66667	3.33333	-6.66667	3.33333
-26.6667	-6.66667	3.33333	-46.6667	-3.33333	6.66667	-6.66667	40	23.3333	-10	6.66667	10
26.6667	-13.3333	-13.3333	20	-6.66667	16.6667	3.33333	43.3333	-30	23.3333	6.66667	0
-36.6667	3.33333	6.66667	20	10	-46.6667	0	-36.6667	26.6667	3.33333	0	-13.3333
23.3333	6.66667	-10	13.3333	-23.3333	26.6667	0	-6.66667	-30	-10	-33.3333	20
40	-13.3333	30	3.33333	33.3333	13.3333	-6.66667	-13.3333	36.6667	-6.66667	26.6667	-10
-13.3333	0	-30	3.33333	-43.3333	-10	6.66667	56.6667	-30	-10	3.33333	-3.33333
-33.3333	0	46.6667	40	43.3333	-3.33333	-3.33333	-43.3333	6.66667	0	-6.66667	-6.66667
0	23.3333	-13.3333	-30	-30	3.33333	6.66667	13.3333	-6.66667	23.3333	10	6.66667
-6.66667	-23.3333	-13.3333	20	23.3333	-10	-6.66667	-3.33333	20	-16.6667	-10	10
0	10	-3.33333	-10	-30	-20	13.3333	-16.6667	-20	-3.33333	13.3333	6.66667
13.3333	-6.66667	10	-20	30	30	-6.66667	-6.66667	10	16.6667	-10	3.33333
3.33333	10	6.66667	-13.3333	-6.66667	40	33.3333	10	16.6667	-6.66667	10	-26.6667
10	3.33333	-10	-3.33333	-3.33333	-23.3333	-16.6667	16.6667	-23.3333	-3.33333	-20	13.3333
-3.33333	0	-10	26.6667	-23.3333	10	-26.6667	40	16.6667	-6.66667	0	3.33333
-13.3333	-30	20	-30	23.3333	-50	-16.6667	-96.6667	-6.66667	16.6667	13.3333	-10
33.3333	23.3333	-33.3333	33.3333	-10	23.3333	3.33333	43.3333	-20	-10	-10	0
-26.6667	0	20	-3.33333	-3.33333	-13.3333	6.66667	6.66667	-6.66667	33.3333	20	-10
6.66667	-6.66667	-13.3333	-36.6667	6.66667	-23.3333	23.3333	-10	30	-23.3333	-26.6667	30
-16.6667	13.3333	13.3333	36.6667	10	-3.33333	-3.33333	56.6667	6.66667	-23.3333	16.6667	-30
10	-6.66667	3.33333	-6.66667	-3.33333	40	13.3333	-53.3333	-40	20	-10	10
-13.3333	-6.66667	-13.3333	-16.6667	-3.33333	-6.66667	-10	-3.33333	20	6.66667	40	-6.66667
13.3333	20	6.66667	0	13.3333	-3.33333	0	3.33333	0	-6.66667	-40	13.3333
												MEAN
18.3731	11.4136	20.5799	21.1377	14.3385	23.9659	18.1345	30.0087	25.1182	15.0181	15.9011	14.3949	19.032	SD
0.0653595	0	0.0261438	-0.0522876	0.0784314	0	0.104575	-0.0522876	0.0392157	0.0522876	0	0.0653595	0.0272331	Mean

## Sheet: ISI H02
1270	1096.67	1206.67	1113.33	1016.67	1243.33	1140	1210	1183.33	1036.67	1200	1053.33
1233.33	1076.67	1200	1130	1033.33	1246.67	1160	1210	1173.33	1013.33	1190	1056.67
1266.67	1073.33	1216.67	1146.67	1010	1236.67	1163.33	1190	1183.33	1020	1206.67	1060
1256.67	1090	1196.67	1150	996.667	1246.67	1180	1210	1173.33	1003.33	1216.67	1070
1300	1090	1216.67	1150	1020	1243.33	1183.33	1173.33	1176.67	1016.67	1210	1083.33
1286.67	1073.33	1216.67	1126.67	1010	1253.33	1176.67	1193.33	1160	1020	1193.33	1020
1273.33	1086.67	1213.33	1133.33	1013.33	1246.67	1166.67	1180	1180	1006.67	1193.33	1043.33
1246.67	1090	1226.67	1123.33	1016.67	1223.33	1176.67	1253.33	1193.33	1006.67	1193.33	1043.33
1276.67	1093.33	1220	1130	1050	1236.67	1190	1186.67	1180	1010	1203.33	1043.33
1256.67	1096.67	1236.67	1150	1020	1230	1170	1190	1166.67	1036.67	1186.67	1036.67
1260	1113.33	1233.33	1133.33	1013.33	1236.67	1186.67	1233.33	1196.67	1006.67	1203.33	1033.33
1280	1113.33	1210	1116.67	1016.67	1226.67	1183.33	1193.33	1176.67	1020	1210	1043.33
1260	1096.67	1176.67	1106.67	1010	1230	1176.67	1173.33	1140	1030	1213.33	1043.33
1293.33	1100	1210	1106.67	1030	1210	1156.67	1163.33	1186.67	1043.33	1200	1036.67
1286.67	1083.33	1216.67	1136.67	1010	1203.33	1180	1180	1186.67	1020	1206.67	1030
1290	1086.67	1216.67	1126.67	1013.33	1253.33	1170	1190	1160	1006.67	1193.33	1053.33
1333.33	1083.33	1206.67	1130	1006.67	1260	1186.67	1210	1173.33	1036.67	1190	1050
1266.67	1093.33	1186.67	1123.33	1020	1283.33	1173.33	1236.67	1153.33	1000	1210	1033.33
1293.33	1086.67	1213.33	1140	1026.67	1280	1183.33	1220	1183.33	1016.67	1186.67	1056.67
1243.33	1090	1190	1166.67	1030	1240	1173.33	1226.67	1186.67	990	1203.33	1056.67
1243.33	1090	1213.33	1116.67	1016.67	1230	1176.67	1190	1146.67	1030	1226.67	1050
1260	1076.67	1193.33	1123.33	1030	1236.67	1146.67	1180	1166.67	1016.67	1190	1040
1276.67	1066.67	1213.33	1153.33	1016.67	1240	1136.67	1230	1163.33	1026.67	1193.33	1040
1260	1093.33	1236.67	1133.33	1016.67	1220	1173.33	1200	1170	1020	1183.33	1053.33
1266.67	1086.67	1213.33	1116.67	1030	1226.67	1170	1196.67	1163.33	1033.33	1216.67	1056.67
1246.67	1093.33	1203.33	1123.33	1033.33	1220	1196.67	1176.67	1190	1026.67	1196.67	1040
1253.33	1076.67	1230	1140	1016.67	1233.33	1170	1193.33	1213.33	1013.33	1196.67	1053.33
1276.67	1096.67	1176.67	1150	1020	1243.33	1190	1190	1200	1040	1193.33	1056.67
1256.67	1096.67	1196.67	1123.33	1013.33	1236.67	1186.67	1203.33	1200	1020	1200	1070
1256.67	1083.33	1190	1150	1020	1260	1166.67	1196.67	1173.33	1036.67	1186.67	1036.67
1260	1086.67	1203.33	1120	1013.33	1270	1173.33	1193.33	1160	1013.33	1200	1063.33
1260	1090	1203.33	1130	1010	1243.33	1173.33	1213.33	1190	993.333	1206.67	1073.33
1270	1093.33	1213.33	1130	1026.67	1250	1203.33	1206.67	1190	1020	1206.67	1066.67
1243.33	1100	1223.33	1156.67	1023.33	1233.33	1173.33	1193.33	1146.67	1030	1216.67	1053.33
1260	1086.67	1216.67	1140	1010	1240	1166.67	1203.33	1173.33	1023.33	1206.67	1046.67
1253.33	1093.33	1240	1103.33	1020	1256.67	1180	1196.67	1163.33	1016.67	1186.67	1053.33
1326.67	1100	1226.67	1133.33	1013.33	1220	1190	1210	1156.67	1013.33	1206.67	1060
1346.67	1083.33	1203.33	1126.67	1016.67	1246.67	1180	1186.67	1196.67	1023.33	1193.33	1056.67
1313.33	1090	1233.33	1140	1013.33	1256.67	1166.67	1206.67	1173.33	1003.33	1206.67	1060
1256.67	1110	1213.33	1123.33	1033.33	1216.67	1163.33	1170	1176.67	1020	1196.67	1026.67
1236.67	1083.33	1200	1116.67	1016.67	1223.33	1170	1190	1186.67	1020	1200	1043.33
1210	1096.67	1210	1113.33	1023.33	1236.67	1170	1240	1163.33	1016.67	1203.33	1046.67
1240	1076.67	1200	1133.33	1020	1243.33	1170	1193.33	1193.33	1013.33	1220	1050
1256.67	1080	1226.67	1150	1033.33	1266.67	1173.33	1186.67	1186.67	1026.67	1196.67	1043.33
1263.33	1083.33	1236.67	1140	1020	1220	1183.33	1166.67	1183.33	1016.67	1193.33	1056.67
1260	1080	1196.67	1116.67	1020	1253.33	1176.67	1226.67	1140	1023.33	1196.67	1040
1260	1083.33	1176.67	1126.67	1043.33	1240	1180	1180	1176.67	1033.33	1193.33	1030
1266.67	1100	1210	1120	1016.67	1266.67	1176.67	1190	1170	1003.33	1230	1043.33
1273.33	1076.67	1203.33	1116.67	1030	1230	1190	1213.33	1190	1013.33	1203.33	1043.33
1340	1083.33	1226.67	1120	1033.33	1223.33	1186.67	1206.67	1190	1026.67	1180	1046.67
1326.67	1080	1196.67	1146.67	1040	1270	1160	1233.33	1153.33	993.333	1200	1046.67
1306.67	1086.67	1210	1146.67	996.667	1250	1166.67	1206.67	1193.33	1033.33	1213.33	1046.67
1290	1086.67	1213.33	1136.67	1030	1226.67	1176.67	1236.67	1183.33	1033.33	1190	1053.33
1283.33	1100	1203.33	1146.67	1006.67	1226.67	1156.67	1160	1166.67	1036.67	1186.67	1053.33
1226.67	1116.67	1206.67	1133.33	1036.67	1250	1180	1193.33	1186.67	1026.67	1200	1046.67
1243.33	1090	1220	1110	1010	1243.33	1176.67	1176.67	1160	1023.33	1203.33	1050
1240	1090	1180	1133.33	1000	1226.67	1160	1203.33	1176.67	1036.67	1220	1046.67
1260	1090	1233.33	1113.33	1010	1240	1193.33	1173.33	1166.67	1013.33	1200	1053.33
1270	1090	1243.33	1100	1013.33	1243.33	1180	1233.33	1196.67	1013.33	1210	1046.67
1253.33	1090	1200	1083.33	1006.67	1243.33	1200	1193.33	1183.33	1006.67	1230	1060
1280	1090	1186.67	1093.33	1040	1250	1173.33	1206.67	1136.67	1016.67	1183.33	1060
1246.67	1090	1206.67	1133.33	1020	1250	1166.67	1230	1186.67	1016.67	1206.67	1063.33
1240	1076.67	1193.33	1196.67	1030	1253.33	1190	1190	1146.67	1006.67	1200	1060
1243.33	1086.67	1193.33	1146.67	1030	1213.33	1170	1200	1196.67	1023.33	1196.67	1043.33
1270	1086.67	1220	1133.33	1016.67	1223.33	1190	1216.67	1183.33	1030	1196.67	1053.33
1260	1093.33	1196.67	1120	1036.67	1230	1163.33	1183.33	1173.33	1006.67	1190	1043.33
1273.33	1096.67	1206.67	1123.33	1006.67	1246.67	1170	1193.33	1180	1040	1203.33	1050
1286.67	1090	1226.67	1133.33	1006.67	1240	1176.67	1226.67	1146.67	1046.67	1200	1040
1280	1086.67	1233.33	1110	1010	1253.33	1163.33	1176.67	1166.67	1033.33	1193.33	1050
1280	1096.67	1210	1106.67	1023.33	1236.67	1163.33	1193.33	1206.67	1023.33	1196.67	1056.67
1286.67	1086.67	1213.33	1133.33	1033.33	1240	1156.67	1226.67	1146.67	1013.33	1173.33	1033.33
1276.67	1090	1196.67	1123.33	1036.67	1266.67	1173.33	1180	1190	1016.67	1216.67	1040
1266.67	1076.67	1200	1153.33	1026.67	1213.33	1190	1180	1176.67	1020	1206.67	1040
1286.67	1100	1190	1130	1020	1246.67	1190	1200	1206.67	1026.67	1203.33	1050
1266.67	1096.67	1210	1116.67	1003.33	1220	1186.67	1223.33	1203.33	1006.67	1183.33	1046.67
1280	1100	1196.67	1130	1003.33	1193.33	1173.33	1190	1203.33	1030	1186.67	1043.33
1280	1100	1216.67	1156.67	1006.67	1260	1183.33	1203.33	1133.33	1010	1213.33	1056.67
1290	1103.33	1233.33	1156.67	1030	1226.67	1183.33	1210	1163.33	1026.67	1210	1050
1270	1100	1220	1146.67	1020	1230	1176.67	1193.33	1143.33	1006.67	1220	1060
1280	1080	1210	1126.67	1020	1236.67	1166.67	1190	1150	1030	1200	1060
1253.33	1080	1203.33	1130	1023.33	1250	1173.33	1173.33	1156.67	1010	1193.33	1043.33
1283.33	1086.67	1223.33	1140	1026.67	1250	1166.67	1213.33	1216.67	1026.67	1196.67	1063.33
1273.33	1093.33	1213.33	1133.33	1010	1233.33	1173.33	1193.33	1223.33	1006.67	1186.67	1060
1250	1080	1203.33	1153.33	1020	1220	1180	1223.33	1196.67	1013.33	1196.67	1066.67
1263.33	1090	1163.33	1113.33	1020	1253.33	1170	1240	1173.33	1020	1220	1036.67
1276.67	1090	1233.33	1113.33	1023.33	1243.33	1170	1183.33	1166.67	1026.67	1203.33	1040
1263.33	1080	1196.67	1116.67	1026.67	1266.67	1180	1196.67	1126.67	1003.33	1193.33	1046.67
1243.33	1096.67	1190	1120	1016.67	1250	1166.67	1193.33	1150	1030	1206.67	1050
1276.67	1096.67	1200	1136.67	1033.33	1243.33	1160	1186.67	1163.33	1023.33	1186.67	1040
1266.67	1083.33	1240	1123.33	1023.33	1246.67	1173.33	1196.67	1216.67	1033.33	1180	1050
1260	1093.33	1260	1143.33	993.333	1256.67	1180	1223.33	1203.33	1030	1190	1040
1243.33	1096.67	1246.67	1136.67	1026.67	1243.33	1180	1196.67	1190	1026.67	1200	1056.67
1263.33	1100	1200	1123.33	1006.67	1240	1160	1193.33	1176.67	1013.33	1240	1063.33
1286.67	1090	1160	1130	1006.67	1266.67	1186.67	1186.67	1156.67	1023.33	1213.33	1050
1340	1093.33	1213.33	1126.67	1020	1206.67	1190	1206.67	1153.33	1013.33	1193.33	1043.33
1346.67	1086.67	1216.67	1116.67	1020	1236.67	1183.33	1220	1173.33	1010	1196.67	1050
1283.33	1093.33	1216.67	1143.33	1020	1246.67	1180	1206.67	1163.33	1013.33	1206.67	1060
1230	1096.67	1206.67	1113.33	1013.33	1226.67	1180	1156.67	1186.67	1023.33	1193.33	1046.67
1253.33	1080	1206.67	1130	1023.33	1223.33	1180	1206.67	1166.67	1010	1186.67	1050
1276.67	1083.33	1216.67	1136.67	1020	1240	1180	1163.33	1203.33	1023.33	1190	1060
1280	1096.67	1220	1126.67	1030	1243.33	1170	1226.67	1150	1010	1203.33	1050
1270	1093.33	1223.33	1113.33	1023.33	1220	1176.67	1190	1200	1030	1196.67	1050
1270	1080	1176.67	1143.33	1016.67	1240	1163.33	1213.33	1156.67	1023.33	1180	1056.67
1270	1080	1243.33	1160	1013.33	1253.33	1176.67	1200	1173.33	1003.33	1206.67	1050
1286.67	1100	1190	1160	1006.67	1220	1173.33	1240	1163.33	1030	1196.67	1053.33
1243.33	1086.67	1213.33	1126.67	1006.67	1250	1176.67	1213.33	1176.67	1006.67	1220	1066.67
1256.67	1086.67	1203.33	1120	1020	1253.33	1170	1176.67	1193.33	1010	1203.33	1053.33
1276.67	1103.33	1223.33	1100	1026.67	1243.33	1160	1206.67	1156.67	1006.67	1200	1030
1260	1086.67	1200	1123.33	1030	1236.67	1173.33	1163.33	1173.33	1040	1200	1050
1240	1093.33	1226.67	1123.33	1030	1233.33	1173.33	1220	1186.67	1026.67	1200	1040
1260	1080	1226.67	1133.33	1020	1260	1170	1183.33	1173.33	1023.33	1203.33	1040
1273.33	1093.33	1193.33	1123.33	1010	1230	1163.33	1193.33	1153.33	1040	1193.33	1030
1283.33	1073.33	1220	1126.67	1023.33	1233.33	1170	1190	1186.67	1020	1203.33	1053.33
1266.67	1093.33	1240	1133.33	1026.67	1230	1170	1193.33	1183.33	1033.33	1190	1053.33
1256.67	1090	1163.33	1126.67	1033.33	1233.33	1176.67	1216.67	1156.67	1026.67	1200	1040
1280	1093.33	1156.67	1143.33	1013.33	1236.67	1153.33	1240	1170	1020	1186.67	1046.67
1260	1103.33	1240	1120	1010	1230	1196.67	1190	1163.33	1013.33	1193.33	1053.33
1290	1096.67	1200	1136.67	1023.33	1243.33	1190	1206.67	1176.67	1016.67	1223.33	1046.67
1270	1083.33	1210	1156.67	1030	1263.33	1210	1233.33	1183.33	1020	1206.67	1046.67
1263.33	1070	1213.33	1146.67	1020	1293.33	1186.67	1173.33	1206.67	1020	1230	1056.67
1266.67	1096.67	1223.33	1120	1023.33	1243.33	1173.33	1173.33	1200	1016.67	1196.67	1043.33
1260	1103.33	1233.33	1130	996.667	1220	1170	1213.33	1166.67	1023.33	1200	1056.67
1286.67	1086.67	1233.33	1130	1010	1240	1166.67	1176.67	1160	1006.67	1200	1046.67
1280	1080	1216.67	1130	1040	1223.33	1163.33	1240	1173.33	1043.33	1173.33	1063.33
1266.67	1096.67	1180	1146.67	1030	1236.67	1176.67	1186.67	1136.67	1040	1220	1056.67
1260	1070	1166.67	1146.67	1016.67	1220	1143.33	1203.33	1163.33	1010	1213.33	1053.33
1266.67	1083.33	1226.67	1133.33	1026.67	1243.33	1200	1190	1193.33	996.667	1193.33	1083.33
1260	1110	1210	1150	1016.67	1280	1196.67	1173.33	1200	1003.33	1206.67	1056.67
1233.33	1086.67	1213.33	1160	1016.67	1260	1183.33	1193.33	1153.33	1046.67	1186.67	1063.33
1260	1096.67	1210	1140	1016.67	1210	1180	1210	1186.67	1026.67	1200	1046.67
1280	1106.67	1200	1143.33	1013.33	1216.67	1186.67	1256.67	1166.67	1013.33	1213.33	1056.67
1286.67	1086.67	1233.33	1110	1023.33	1226.67	1176.67	1193.33	1190	1026.67	1193.33	1053.33
1286.67	1100	1233.33	1086.67	1026.67	1220	1176.67	1196.67	1173.33	1020	1186.67	1043.33
1263.33	1080	1213.33	1093.33	1020	1236.67	1166.67	1176.67	1186.67	1013.33	1193.33	1056.67
1283.33	1086.67	1203.33	1080	1033.33	1223.33	1173.33	1210	1180	1030	1193.33	1050
1310	1113.33	1220	1110	1020	1286.67	1166.67	1233.33	1190	1026.67	1213.33	1073.33
1280	1090	1206.67	1160	1010	1296.67	1143.33	1156.67	1150	1000	1200	1050
1280	1100	1196.67	1183.33	1020	1236.67	1176.67	1183.33	1156.67	1023.33	1210	1060
1263.33	1083.33	1210	1136.67	1020	1253.33	1160	1220	1173.33	1020	1206.67	1050
1290	1086.67	1233.33	1133.33	1026.67	1246.67	1206.67	1210	1170	1013.33	1193.33	1046.67
1256.67	1090	1200	1100	1023.33	1226.67	1176.67	1230	1190	1013.33	1206.67	1033.33
1243.33	1093.33	1213.33	1120	1036.67	1240	1176.67	1170	1186.67	1020	1200	1066.67
1226.67	1073.33	1213.33	1136.67	1026.67	1223.33	1180	1200	1176.67	1016.67	1193.33	1026.67
1280	1080	1216.67	1150	1023.33	1226.67	1173.33	1210	1156.67	1016.67	1203.33	1040
1230	1076.67	1213.33	1120	1013.33	1230	1180	1193.33	1193.33	1010	1210	1023.33
1260	1073.33	1226.67	1123.33	1020	1226.67	1180	1173.33	1173.33	1026.67	1200	1026.67
1283.33	1086.67	1203.33	1133.33	1016.67	1236.67	1186.67	1213.33	1180	1013.33	1200	1033.33
1286.67	1096.67	1216.67	1126.67	993.333	1243.33	1183.33	1203.33	1176.67	1030	1180	1036.67
1266.67	1106.67	1210	1123.33	1016.67	1283.33	1180	1203.33	1163.33	1030	1200	1036.67
1266.67	1080	1183.33	1110	1020	1293.33	1170	1213.33	1153.33	1033.33	1196.67	1040
1310	1106.67	1200	1123.33	1033.33	1273.33	1163.33	1196.67	1173.33	1016.67	1190	1046.67
1346.67	1090	1186.67	1116.67	1036.67	1206.67	1173.33	1190	1173.33	1006.67	1216.67	1040
1300	1076.67	1220	1116.67	1033.33	1213.33	1170	1180	1176.67	1020	1183.33	1043.33
1293.33	1113.33	1206.67	1126.67	1023.33	1196.67	1166.67	1230	1196.67	1006.67	1203.33	1080
1276.67	1093.33	1196.67	1123.33	1020	1226.67	1156.67	1183.33	1160	1030	1203.33	1073.33
1286.67	1110	1226.67	1133.33	1006.67	1286.67	1166.67	1180	1200	1016.67	1196.67	1076.67
1243.33	1086.67	1213.33	1126.67	1000	1273.33	1193.33	1230	1176.67	1023.33	1193.33	1103.33
1210	1100	1206.67	1216.67	1030	1230	1166.67	1226.67	1176.67	1013.33	1200	1073.33
1223.33	1106.67	1203.33	1166.67	1013.33	1220	1156.67	1206.67	1190	1023.33	1226.67	1063.33
1216.67	1080	1210	1113.33	1040	1203.33	1196.67	1213.33	1143.33	1013.33	1213.33	1073.33
1250	1090	1210	1113.33	1013.33	1223.33	1153.33	1146.67	1163.33	1026.67	1190	1033.33
1280	1076.67	1193.33	1103.33	1023.33	1233.33	1180	1180	1210	1030	1190	1036.67
1263.33	1086.67	1236.67	1130	1016.67	1226.67	1176.67	1200	1190	1006.67	1206.67	1050
1236.67	1090	1200	1146.67	1013.33	1246.67	1166.67	1230	1173.33	1033.33	1206.67	1036.67
1263.33	1083.33	1233.33	1120	1026.67	1273.33	1160	1220	1170	1020	1216.67	1043.33
1286.67	1100	1223.33	1140	1006.67	1266.67	1193.33	1186.67	1180	1023.33	1186.67	1043.33
1270	1096.67	1216.67	1113.33	1033.33	1263.33	1166.67	1196.67	1163.33	1000	1206.67	1046.67
1260	1086.67	1213.33	1106.67	1026.67	1250	1193.33	1180	1180	1013.33	1183.33	1046.67
1276.67	1096.67	1190	1116.67	1020	1210	1193.33	1200	1160	1026.67	1206.67	1050
1266.67	1093.33	1210	1116.67	1026.67	1170	1153.33	1193.33	1173.33	1033.33	1226.67	1053.33
1266.67	1093.33	1233.33	1153.33	1016.67	1270	1150	1176.67	1176.67	1020	1206.67	1020
1253.33	1090	1206.67	1120	996.667	1240	1180	1210	1123.33	1023.33	1173.33	1050
1256.67	1083.33	1216.67	1153.33	1010	1240	1180	1200	1160	1040	1200	1040
1266.67	1080	1226.67	1136.67	1036.67	1243.33	1180	1233.33	1206.67	1030	1223.33	1050
1256.67	1086.67	1183.33	1140	1013.33	1193.33	1180	1206.67	1180	1030	1176.67	1053.33
1263.33	1080	1200	1133.33	1010	1253.33	1163.33	1200	1190	1020	1173.33	1050
1260	1080	1193.33	1136.67	996.667	1280	1180	1193.33	1180	1016.67	1170	1040
1290	1093.33	1196.67	1123.33	996.667	1240	1156.67	1180	1166.67	1020	1206.67	1043.33
1296.67	1083.33	1206.67	1103.33	1006.67	1243.33	1166.67	1203.33	1180	1013.33	1200	1040
1303.33	1076.67	1206.67	1113.33	1016.67	1276.67	1166.67	1233.33	1153.33	1020	1196.67	1066.67
1296.67	1066.67	1166.67	1113.33	1020	1253.33	1186.67	1216.67	1173.33	1030	1216.67	1043.33
1293.33	1100	1206.67	1123.33	1020	1206.67	1183.33	1183.33	1163.33	1016.67	1196.67	1053.33
1286.67	1080	1216.67	1113.33	1043.33	1206.67	1173.33	1160	1170	1006.67	1220	1056.67
1253.33	1066.67	1203.33	1166.67	1033.33	1186.67	1176.67	1220	1180	1030	1200	1050
1266.67	1083.33	1193.33	1130	1016.67	1220	1180	1200	1186.67	1010	1190	1060
1313.33	1083.33	1240	1153.33	1026.67	1306.67	1186.67	1190	1203.33	1020	1200	1056.67
1293.33	1096.67	1240	1126.67	1030	1280	1170	1226.67	1183.33	1020	1193.33	1046.67
1290	1093.33	1200	1166.67	1013.33	1240	1186.67	1193.33	1163.33	1016.67	1213.33	1050
1296.67	1103.33	1206.67	1163.33	1013.33	1210	1203.33	1173.33	1153.33	1013.33	1176.67	1050
1260	1096.67	1220	1133.33	1016.67	1223.33	1163.33	1210	1180	1023.33	1200	1070
1246.67	1080	1226.67	1133.33	1033.33	1183.33	1160	1190	1143.33	1013.33	1186.67	1033.33
1236.67	1100	1216.67	1093.33	1003.33	1283.33	1170	1200	1163.33	1033.33	1190	1043.33
1236.67	1090	1216.67	1120	1023.33	1243.33	1176.67	1226.67	1170	1006.67	1223.33	1056.67
1273.33	1096.67	1213.33	1106.67	1023.33	1246.67	1143.33	1213.33	1196.67	1040	1193.33	1046.67
1260	1086.67	1176.67	1096.67	1030	1226.67	1163.33	1180	1180	1006.67	1206.67	1036.67
1283.33	1086.67	1213.33	1106.67	1040	1196.67	1186.67	1183.33	1153.33	1003.33	1213.33	1043.33
1283.33	1080	1223.33	1150	1030	1230	1153.33	1203.33	1223.33	1043.33	1200	1043.33
1276.67	1090	1216.67	1146.67	1000	1233.33	1176.67	1190	1153.33	1023.33	1200	1050
1273.33	1090	1216.67	1160	1003.33	1276.67	1190	1230	1176.67	1023.33	1200	1060
1250	1090	1193.33	1140	1033.33	1283.33	1200	1206.67	1116.67	1016.67	1200	1053.33
1246.67	1090	1200	1100	1010	1240	1193.33	1190	1203.33	1040	1190	1076.67
1273.33	1090	1220	1130	1046.67	1206.67	1170	1196.67	1170	1010	1193.33	1053.33
1266.67	1100	1213.33	1133.33	1023.33	1216.67	1156.67	1216.67	1180	1013.33	1210	1050
1280	1083.33	1186.67	1106.67	1023.33	1270	1150	1156.67	1163.33	1020	1200	1040
1273.33	1093.33	1196.67	1150	1030	1233.33	1186.67	1183.33	1220	1036.67	1203.33	1043.33
1256.67	1093.33	1196.67	1143.33	1023.33	1216.67	1163.33	1196.67	1150	1006.67	1180	1053.33
1250	1090	1216.67	1120	1020	1233.33	1156.67	1226.67	1193.33	1013.33	1216.67	1046.67
1260	1086.67	1190	1113.33	1026.67	1266.67	1170	1243.33	1180	1006.67	1200	1046.67
1270	1093.33	1210	1130	1020	1273.33	1196.67	1146.67	1183.33	1026.67	1193.33	1043.33
1266.67	1080	1196.67	1113.33	1026.67	1236.67	1200	1216.67	1186.67	990	1206.67	1053.33
1303.33	1093.33	1220	1130	1023.33	1210	1183.33	1180	1153.33	1010	1203.33	1040
1260	1093.33	1223.33	1133.33	1020	1236.67	1166.67	1196.67	1160	1023.33	1193.33	1053.33
1270	1093.33	1226.67	1133.33	1030	1243.33	1160	1190	1190	1006.67	1220	1050
1246.67	1083.33	1210	1103.33	1000	1233.33	1160	1216.67	1163.33	1023.33	1186.67	1053.33
1290	1100	1236.67	1123.33	1013.33	1240	1180	1213.33	1200	1033.33	1203.33	1050
1283.33	1090	1220	1130	1023.33	1243.33	1166.67	1200	1180	1023.33	1213.33	1040
1290	1096.67	1196.67	1143.33	1006.67	1216.67	1180	1206.67	1153.33	1030	1196.67	1043.33
1290	1100	1213.33	1130	1010	1216.67	1193.33	1220	1200	1023.33	1196.67	1060
1283.33	1086.67	1180	1133.33	1010	1263.33	1163.33	1200	1180	1003.33	1210	1060
1273.33	1100	1190	1136.67	1036.67	1286.67	1163.33	1156.67	1190	1040	1176.67	1070
1270	1096.67	1216.67	1126.67	1020	1273.33	1180	1200	1160	1040	1206.67	1050
1276.67	1093.33	1216.67	1153.33	1023.33	1196.67	1193.33	1196.67	1160	1043.33	1180	1063.33
1253.33	1093.33	1216.67	1130	1010	1223.33	1206.67	1183.33	1163.33	1006.67	1206.67	1033.33
1266.67	1093.33	1203.33	1153.33	1013.33	1246.67	1180	1206.67	1210	1046.67	1200	1056.67
1253.33	1086.67	1226.67	1130	1030	1250	1176.67	1206.67	1166.67	1023.33	1200	1043.33
1250	1100	1226.67	1150	1023.33	1250	1173.33	1190	1200	1010	1206.67	1030
1283.33	1090	1200	1140	1033.33	1256.67	1170	1210	1163.33	1026.67	1193.33	1040
1263.33	1086.67	1206.67	1130	1020	1280	1166.67	1190	1166.67	1026.67	1200	1063.33
1256.67	1093.33	1213.33	1150	1030	1220	1160	1220	1153.33	1006.67	1190	1050
1253.33	1076.67	1226.67	1126.67	1033.33	1196.67	1193.33	1226.67	1180	1006.67	1200	1063.33
1253.33	1063.33	1206.67	1093.33	1030	1203.33	1180	1176.67	1173.33	1006.67	1196.67	1060
1250	1090	1206.67	1103.33	1000	1226.67	1173.33	1170	1173.33	1013.33	1186.67	1066.67
1253.33	1090	1200	1133.33	1023.33	1226.67	1170	1176.67	1163.33	1016.67	1190	1053.33
1263.33	1086.67	1230	1140	1006.67	1246.67	1200	1230	1210	1026.67	1200	1043.33
1283.33	1090	1183.33	1143.33	1010	1226.67	1166.67	1213.33	1153.33	1020	1210	1060
1300	1090	1206.67	1126.67	1013.33	1270	1170	1273.33	1176.67	1003.33	1186.67	1046.67
1310	1080	1203.33	1110	1023.33	1250	1156.67	1143.33	1153.33	1003.33	1220	1053.33
1283.33	1090	1193.33	1110	1000	1233.33	1183.33	1173.33	1190	1003.33	1180	1046.67
1296.67	1076.67	1173.33	1123.33	1016.67	1260	1186.67	1190	1203.33	1016.67	1186.67	1060
1276.67	1116.67	1236.67	1153.33	1026.67	1240	1176.67	1200	1166.67	1006.67	1216.67	1046.67
1286.67	1100	1216.67	1126.67	1026.67	1263.33	1173.33	1236.67	1190	1003.33	1213.33	1056.67
1266.67	1106.67	1240	1126.67	1026.67	1223.33	1180	1243.33	1193.33	1013.33	1196.67	1053.33
1263.33	1100	1246.67	1173.33	1023.33	1246.67	1160	1193.33	1146.67	1006.67	1210	1033.33
1270	1093.33	1186.67	1130	1013.33	1213.33	1186.67	1193.33	1186.67	1033.33	1183.33	1033.33
1260	1080	1200	1123.33	1013.33	1220	1173.33	1196.67	1146.67	1033.33	1206.67	1040
1270	1093.33	1206.67	1140	1010	1250	1150	1186.67	1170	1040	1193.33	1050
1280	1080	1206.67	1113.33	1016.67	1230	1166.67	1193.33	1160	1026.67	1200	1023.33
1256.67	1090	1220	1113.33	1033.33	1236.67	1190	1240	1163.33	1030	1190	1040
1253.33	1070	1203.33	1126.67	1020	1246.67	1190	1206.67	1226.67	1020	1200	1036.67
1263.33	1086.67	1210	1133.33	1033.33	1246.67	1180	1193.33	1173.33	1020	1206.67	1053.33
1310	1090	1223.33	1146.67	1013.33	1223.33	1153.33	1190	1206.67	1020	1226.67	1036.67
1253.33	1093.33	1223.33	1130	1006.67	1243.33	1193.33	1196.67	1206.67	1030	1203.33	1046.67
1256.67	1100	1220	1103.33	1020	1263.33	1183.33	1160	1176.67	1010	1213.33	1040
1276.67	1083.33	1220	1116.67	1013.33	1263.33	1160	1160	1123.33	1026.67	1200	1053.33
1256.67	1096.67	1206.67	1153.33	1010	1230	1180	1223.33	1133.33	1016.67	1206.67	1043.33
1253.33	1096.67	1213.33	1126.67	1006.67	1243.33	1170	1230	1163.33	1016.67	1176.67	1026.67
												MEAN
22.2307	9.36749	17.0466	18.2511	10.5755	21.8739	12.83	21.5711	19.4969	11.3623	11.9978	11.668	15.6893	SD
1269.97	1089.92	1210.21	1130.12	1019.77	1239.91	1174.9	1199.96	1175.05	1019.93	1200.13	1049.61	1148.29	Mean
-36.6667	-20	-6.66667	16.6667	16.6667	3.33333	20	0	-10	-23.3333	-10	3.33333
33.3333	-3.33333	16.6667	16.6667	-23.3333	-10	3.33333	-20	10	6.66667	16.6667	3.33333
-10	16.6667	-20	3.33333	-13.3333	10	16.6667	20	-10	-16.6667	10	10
43.3333	0	20	0	23.3333	-3.33333	3.33333	-36.6667	3.33333	13.3333	-6.66667	13.3333
-13.3333	-16.6667	0	-23.3333	-10	10	-6.66667	20	-16.6667	3.33333	-16.6667	-63.3333
-13.3333	13.3333	-3.33333	6.66667	3.33333	-6.66667	-10	-13.3333	20	-13.3333	0	23.3333
-26.6667	3.33333	13.3333	-10	3.33333	-23.3333	10	73.3333	13.3333	0	0	0
30	3.33333	-6.66667	6.66667	33.3333	13.3333	13.3333	-66.6667	-13.3333	3.33333	10	0
-20	3.33333	16.6667	20	-30	-6.66667	-20	3.33333	-13.3333	26.6667	-16.6667	-6.66667
3.33333	16.6667	-3.33333	-16.6667	-6.66667	6.66667	16.6667	43.3333	30	-30	16.6667	-3.33333
20	0	-23.3333	-16.6667	3.33333	-10	-3.33333	-40	-20	13.3333	6.66667	10
-20	-16.6667	-33.3333	-10	-6.66667	3.33333	-6.66667	-20	-36.6667	10	3.33333	0
33.3333	3.33333	33.3333	0	20	-20	-20	-10	46.6667	13.3333	-13.3333	-6.66667
-6.66667	-16.6667	6.66667	30	-20	-6.66667	23.3333	16.6667	0	-23.3333	6.66667	-6.66667
3.33333	3.33333	0	-10	3.33333	50	-10	10	-26.6667	-13.3333	-13.3333	23.3333
43.3333	-3.33333	-10	3.33333	-6.66667	6.66667	16.6667	20	13.3333	30	-3.33333	-3.33333
-66.6667	10	-20	-6.66667	13.3333	23.3333	-13.3333	26.6667	-20	-36.6667	20	-16.6667
26.6667	-6.66667	26.6667	16.6667	6.66667	-3.33333	10	-16.6667	30	16.6667	-23.3333	23.3333
-50	3.33333	-23.3333	26.6667	3.33333	-40	-10	6.66667	3.33333	-26.6667	16.6667	0
0	0	23.3333	-50	-13.3333	-10	3.33333	-36.6667	-40	40	23.3333	-6.66667
16.6667	-13.3333	-20	6.66667	13.3333	6.66667	-30	-10	20	-13.3333	-36.6667	-10
16.6667	-10	20	30	-13.3333	3.33333	-10	50	-3.33333	10	3.33333	0
-16.6667	26.6667	23.3333	-20	0	-20	36.6667	-30	6.66667	-6.66667	-10	13.3333
6.66667	-6.66667	-23.3333	-16.6667	13.3333	6.66667	-3.33333	-3.33333	-6.66667	13.3333	33.3333	3.33333
-20	6.66667	-10	6.66667	3.33333	-6.66667	26.6667	-20	26.6667	-6.66667	-20	-16.6667
6.66667	-16.6667	26.6667	16.6667	-16.6667	13.3333	-26.6667	16.6667	23.3333	-13.3333	0	13.3333
23.3333	20	-53.3333	10	3.33333	10	20	-3.33333	-13.3333	26.6667	-3.33333	3.33333
-20	0	20	-26.6667	-6.66667	-6.66667	-3.33333	13.3333	0	-20	6.66667	13.3333
0	-13.3333	-6.66667	26.6667	6.66667	23.3333	-20	-6.66667	-26.6667	16.6667	-13.3333	-33.3333
3.33333	3.33333	13.3333	-30	-6.66667	10	6.66667	-3.33333	-13.3333	-23.3333	13.3333	26.6667
0	3.33333	0	10	-3.33333	-26.6667	0	20	30	-20	6.66667	10
10	3.33333	10	0	16.6667	6.66667	30	-6.66667	0	26.6667	0	-6.66667
-26.6667	6.66667	10	26.6667	-3.33333	-16.6667	-30	-13.3333	-43.3333	10	10	-13.3333
16.6667	-13.3333	-6.66667	-16.6667	-13.3333	6.66667	-6.66667	10	26.6667	-6.66667	-10	-6.66667
-6.66667	6.66667	23.3333	-36.6667	10	16.6667	13.3333	-6.66667	-10	-6.66667	-20	6.66667
73.3333	6.66667	-13.3333	30	-6.66667	-36.6667	10	13.3333	-6.66667	-3.33333	20	6.66667
20	-16.6667	-23.3333	-6.66667	3.33333	26.6667	-10	-23.3333	40	10	-13.3333	-3.33333
-33.3333	6.66667	30	13.3333	-3.33333	10	-13.3333	20	-23.3333	-20	13.3333	3.33333
-56.6667	20	-20	-16.6667	20	-40	-3.33333	-36.6667	3.33333	16.6667	-10	-33.3333
-20	-26.6667	-13.3333	-6.66667	-16.6667	6.66667	6.66667	20	10	0	3.33333	16.6667
-26.6667	13.3333	10	-3.33333	6.66667	13.3333	0	50	-23.3333	-3.33333	3.33333	3.33333
30	-20	-10	20	-3.33333	6.66667	0	-46.6667	30	-3.33333	16.6667	3.33333
16.6667	3.33333	26.6667	16.6667	13.3333	23.3333	3.33333	-6.66667	-6.66667	13.3333	-23.3333	-6.66667
6.66667	3.33333	10	-10	-13.3333	-46.6667	10	-20	-3.33333	-10	-3.33333	13.3333
-3.33333	-3.33333	-40	-23.3333	0	33.3333	-6.66667	60	-43.3333	6.66667	3.33333	-16.6667
0	3.33333	-20	10	23.3333	-13.3333	3.33333	-46.6667	36.6667	10	-3.33333	-10
6.66667	16.6667	33.3333	-6.66667	-26.6667	26.6667	-3.33333	10	-6.66667	-30	36.6667	13.3333
6.66667	-23.3333	-6.66667	-3.33333	13.3333	-36.6667	13.3333	23.3333	20	10	-26.6667	0
66.6667	6.66667	23.3333	3.33333	3.33333	-6.66667	-3.33333	-6.66667	0	13.3333	-23.3333	3.33333
-13.3333	-3.33333	-30	26.6667	6.66667	46.6667	-26.6667	26.6667	-36.6667	-33.3333	20	0
-20	6.66667	13.3333	0	-43.3333	-20	6.66667	-26.6667	40	40	13.3333	0
-16.6667	0	3.33333	-10	33.3333	-23.3333	10	30	-10	0	-23.3333	6.66667
-6.66667	13.3333	-10	10	-23.3333	0	-20	-76.6667	-16.6667	3.33333	-3.33333	0
-56.6667	16.6667	3.33333	-13.3333	30	23.3333	23.3333	33.3333	20	-10	13.3333	-6.66667
16.6667	-26.6667	13.3333	-23.3333	-26.6667	-6.66667	-3.33333	-16.6667	-26.6667	-3.33333	3.33333	3.33333
-3.33333	0	-40	23.3333	-10	-16.6667	-16.6667	26.6667	16.6667	13.3333	16.6667	-3.33333
20	0	53.3333	-20	10	13.3333	33.3333	-30	-10	-23.3333	-20	6.66667
10	0	10	-13.3333	3.33333	3.33333	-13.3333	60	30	0	10	-6.66667
-16.6667	0	-43.3333	-16.6667	-6.66667	0	20	-40	-13.3333	-6.66667	20	13.3333
26.6667	0	-13.3333	10	33.3333	6.66667	-26.6667	13.3333	-46.6667	10	-46.6667	0
-33.3333	0	20	40	-20	0	-6.66667	23.3333	50	0	23.3333	3.33333
-6.66667	-13.3333	-13.3333	63.3333	10	3.33333	23.3333	-40	-40	-10	-6.66667	-3.33333
3.33333	10	0	-50	0	-40	-20	10	50	16.6667	-3.33333	-16.6667
26.6667	0	26.6667	-13.3333	-13.3333	10	20	16.6667	-13.3333	6.66667	0	10
-10	6.66667	-23.3333	-13.3333	20	6.66667	-26.6667	-33.3333	-10	-23.3333	-6.66667	-10
13.3333	3.33333	10	3.33333	-30	16.6667	6.66667	10	6.66667	33.3333	13.3333	6.66667
13.3333	-6.66667	20	10	0	-6.66667	6.66667	33.3333	-33.3333	6.66667	-3.33333	-10
-6.66667	-3.33333	6.66667	-23.3333	3.33333	13.3333	-13.3333	-50	20	-13.3333	-6.66667	10
0	10	-23.3333	-3.33333	13.3333	-16.6667	0	16.6667	40	-10	3.33333	6.66667
6.66667	-10	3.33333	26.6667	10	3.33333	-6.66667	33.3333	-60	-10	-23.3333	-23.3333
-10	3.33333	-16.6667	-10	3.33333	26.6667	16.6667	-46.6667	43.3333	3.33333	43.3333	6.66667
-10	-13.3333	3.33333	30	-10	-53.3333	16.6667	0	-13.3333	3.33333	-10	0
20	23.3333	-10	-23.3333	-6.66667	33.3333	0	20	30	6.66667	-3.33333	10
-20	-3.33333	20	-13.3333	-16.6667	-26.6667	-3.33333	23.3333	-3.33333	-20	-20	-3.33333
13.3333	3.33333	-13.3333	13.3333	0	-26.6667	-13.3333	-33.3333	0	23.3333	3.33333	-3.33333
0	0	20	26.6667	3.33333	66.6667	10	13.3333	-70	-20	26.6667	13.3333
10	3.33333	16.6667	0	23.3333	-33.3333	0	6.66667	30	16.6667	-3.33333	-6.66667
-20	-3.33333	-13.3333	-10	-10	3.33333	-6.66667	-16.6667	-20	-20	10	10
10	-20	-10	-20	0	6.66667	-10	-3.33333	6.66667	23.3333	-20	0
-26.6667	0	-6.66667	3.33333	3.33333	13.3333	6.66667	-16.6667	6.66667	-20	-6.66667	-16.6667
30	6.66667	20	10	3.33333	0	-6.66667	40	60	16.6667	3.33333	20
-10	6.66667	-10	-6.66667	-16.6667	-16.6667	6.66667	-20	6.66667	-20	-10	-3.33333
-23.3333	-13.3333	-10	20	10	-13.3333	6.66667	30	-26.6667	6.66667	10	6.66667
13.3333	10	-40	-40	0	33.3333	-10	16.6667	-23.3333	6.66667	23.3333	-30
13.3333	0	70	0	3.33333	-10	0	-56.6667	-6.66667	6.66667	-16.6667	3.33333
-13.3333	-10	-36.6667	3.33333	3.33333	23.3333	10	13.3333	-40	-23.3333	-10	6.66667
-20	16.6667	-6.66667	3.33333	-10	-16.6667	-13.3333	-3.33333	23.3333	26.6667	13.3333	3.33333
33.3333	0	10	16.6667	16.6667	-6.66667	-6.66667	-6.66667	13.3333	-6.66667	-20	-10
-10	-13.3333	40	-13.3333	-10	3.33333	13.3333	10	53.3333	10	-6.66667	10
-6.66667	10	20	20	-30	10	6.66667	26.6667	-13.3333	-3.33333	10	-10
-16.6667	3.33333	-13.3333	-6.66667	33.3333	-13.3333	0	-26.6667	-13.3333	-3.33333	10	16.6667
20	3.33333	-46.6667	-13.3333	-20	-3.33333	-20	-3.33333	-13.3333	-13.3333	40	6.66667
23.3333	-10	-40	6.66667	0	26.6667	26.6667	-6.66667	-20	10	-26.6667	-13.3333
53.3333	3.33333	53.3333	-3.33333	13.3333	-60	3.33333	20	-3.33333	-10	-20	-6.66667
6.66667	-6.66667	3.33333	-10	0	30	-6.66667	13.3333	20	-3.33333	3.33333	6.66667
-63.3333	6.66667	0	26.6667	0	10	-3.33333	-13.3333	-10	3.33333	10	10
-53.3333	3.33333	-10	-30	-6.66667	-20	0	-50	23.3333	10	-13.3333	-13.3333
23.3333	-16.6667	0	16.6667	10	-3.33333	0	50	-20	-13.3333	-6.66667	3.33333
23.3333	3.33333	10	6.66667	-3.33333	16.6667	0	-43.3333	36.6667	13.3333	3.33333	10
3.33333	13.3333	3.33333	-10	10	3.33333	-10	63.3333	-53.3333	-13.3333	13.3333	-10
-10	-3.33333	3.33333	-13.3333	-6.66667	-23.3333	6.66667	-36.6667	50	20	-6.66667	0
0	-13.3333	-46.6667	30	-6.66667	20	-13.3333	23.3333	-43.3333	-6.66667	-16.6667	6.66667
0	0	66.6667	16.6667	-3.33333	13.3333	13.3333	-13.3333	16.6667	-20	26.6667	-6.66667
16.6667	20	-53.3333	0	-6.66667	-33.3333	-3.33333	40	-10	26.6667	-10	3.33333
-43.3333	-13.3333	23.3333	-33.3333	0	30	3.33333	-26.6667	13.3333	-23.3333	23.3333	13.3333
13.3333	0	-10	-6.66667	13.3333	3.33333	-6.66667	-36.6667	16.6667	3.33333	-16.6667	-13.3333
20	16.6667	20	-20	6.66667	-10	-10	30	-36.6667	-3.33333	-3.33333	-23.3333
-16.6667	-16.6667	-23.3333	23.3333	3.33333	-6.66667	13.3333	-43.3333	16.6667	33.3333	0	20
-20	6.66667	26.6667	0	0	-3.33333	0	56.6667	13.3333	-13.3333	0	-10
20	-13.3333	0	10	-10	26.6667	-3.33333	-36.6667	-13.3333	-3.33333	3.33333	0
13.3333	13.3333	-33.3333	-10	-10	-30	-6.66667	10	-20	16.6667	-10	-10
10	-20	26.6667	3.33333	13.3333	3.33333	6.66667	-3.33333	33.3333	-20	10	23.3333
-16.6667	20	20	6.66667	3.33333	-3.33333	0	3.33333	-3.33333	13.3333	-13.3333	0
-10	-3.33333	-76.6667	-6.66667	6.66667	3.33333	6.66667	23.3333	-26.6667	-6.66667	10	-13.3333
23.3333	3.33333	-6.66667	16.6667	-20	3.33333	-23.3333	23.3333	13.3333	-6.66667	-13.3333	6.66667
-20	10	83.3333	-23.3333	-3.33333	-6.66667	43.3333	-50	-6.66667	-6.66667	6.66667	6.66667
30	-6.66667	-40	16.6667	13.3333	13.3333	-6.66667	16.6667	13.3333	3.33333	30	-6.66667
-20	-13.3333	10	20	6.66667	20	20	26.6667	6.66667	3.33333	-16.6667	0
-6.66667	-13.3333	3.33333	-10	-10	30	-23.3333	-60	23.3333	0	23.3333	10
3.33333	26.6667	10	-26.6667	3.33333	-50	-13.3333	0	-6.66667	-3.33333	-33.3333	-13.3333
-6.66667	6.66667	10	10	-26.6667	-23.3333	-3.33333	40	-33.3333	6.66667	3.33333	13.3333
26.6667	-16.6667	0	0	13.3333	20	-3.33333	-36.6667	-6.66667	-16.6667	0	-10
-6.66667	-6.66667	-16.6667	0	30	-16.6667	-3.33333	63.3333	13.3333	36.6667	-26.6667	16.6667
-13.3333	16.6667	-36.6667	16.6667	-10	13.3333	13.3333	-53.3333	-36.6667	-3.33333	46.6667	-6.66667
-6.66667	-26.6667	-13.3333	0	-13.3333	-16.6667	-33.3333	16.6667	26.6667	-30	-6.66667	-3.33333
6.66667	13.3333	60	-13.3333	10	23.3333	56.6667	-13.3333	30	-13.3333	-20	30
-6.66667	26.6667	-16.6667	16.6667	-10	36.6667	-3.33333	-16.6667	6.66667	6.66667	13.3333	-26.6667
-26.6667	-23.3333	3.33333	10	0	-20	-13.3333	20	-46.6667	43.3333	-20	6.66667
26.6667	10	-3.33333	-20	0	-50	-3.33333	16.6667	33.3333	-20	13.3333	-16.6667
20	10	-10	3.33333	-3.33333	6.66667	6.66667	46.6667	-20	-13.3333	13.3333	10
6.66667	-20	33.3333	-33.3333	10	10	-10	-63.3333	23.3333	13.3333	-20	-3.33333
0	13.3333	0	-23.3333	3.33333	-6.66667	0	3.33333	-16.6667	-6.66667	-6.66667	-10
-23.3333	-20	-20	6.66667	-6.66667	16.6667	-10	-20	13.3333	-6.66667	6.66667	13.3333
20	6.66667	-10	-13.3333	13.3333	-13.3333	6.66667	33.3333	-6.66667	16.6667	0	-6.66667
26.6667	26.6667	16.6667	30	-13.3333	63.3333	-6.66667	23.3333	10	-3.33333	20	23.3333
-30	-23.3333	-13.3333	50	-10	10	-23.3333	-76.6667	-40	-26.6667	-13.3333	-23.3333
0	10	-10	23.3333	10	-60	33.3333	26.6667	6.66667	23.3333	10	10
-16.6667	-16.6667	13.3333	-46.6667	0	16.6667	-16.6667	36.6667	16.6667	-3.33333	-3.33333	-10
26.6667	3.33333	23.3333	-3.33333	6.66667	-6.66667	46.6667	-10	-3.33333	-6.66667	-13.3333	-3.33333
-33.3333	3.33333	-33.3333	-33.3333	-3.33333	-20	-30	20	20	0	13.3333	-13.3333
-13.3333	3.33333	13.3333	20	13.3333	13.3333	0	-60	-3.33333	6.66667	-6.66667	33.3333
-16.6667	-20	0	16.6667	-10	-16.6667	3.33333	30	-10	-3.33333	-6.66667	-40
53.3333	6.66667	3.33333	13.3333	-3.33333	3.33333	-6.66667	10	-20	0	10	13.3333
-50	-3.33333	-3.33333	-30	-10	3.33333	6.66667	-16.6667	36.6667	-6.66667	6.66667	-16.6667
30	-3.33333	13.3333	3.33333	6.66667	-3.33333	0	-20	-20	16.6667	-10	3.33333
23.3333	13.3333	-23.3333	10	-3.33333	10	6.66667	40	6.66667	-13.3333	0	6.66667
3.33333	10	13.3333	-6.66667	-23.3333	6.66667	-3.33333	-10	-3.33333	16.6667	-20	3.33333
-20	10	-6.66667	-3.33333	23.3333	40	-3.33333	0	-13.3333	0	20	0
0	-26.6667	-26.6667	-13.3333	3.33333	10	-10	10	-10	3.33333	-3.33333	3.33333
43.3333	26.6667	16.6667	13.3333	13.3333	-20	-6.66667	-16.6667	20	-16.6667	-6.66667	6.66667
36.6667	-16.6667	-13.3333	-6.66667	3.33333	-66.6667	10	-6.66667	0	-10	26.6667	-6.66667
-46.6667	-13.3333	33.3333	0	-3.33333	6.66667	-3.33333	-10	3.33333	13.3333	-33.3333	3.33333
-6.66667	36.6667	-13.3333	10	-10	-16.6667	-3.33333	50	20	-13.3333	20	36.6667
-16.6667	-20	-10	-3.33333	-3.33333	30	-10	-46.6667	-36.6667	23.3333	0	-6.66667
10	16.6667	30	10	-13.3333	60	10	-3.33333	40	-13.3333	-6.66667	3.33333
-43.3333	-23.3333	-13.3333	-6.66667	-6.66667	-13.3333	26.6667	50	-23.3333	6.66667	-3.33333	26.6667
-33.3333	13.3333	-6.66667	90	30	-43.3333	-26.6667	-3.33333	0	-10	6.66667	-30
13.3333	6.66667	-3.33333	-50	-16.6667	-10	-10	-20	13.3333	10	26.6667	-10
-6.66667	-26.6667	6.66667	-53.3333	26.6667	-16.6667	40	6.66667	-46.6667	-10	-13.3333	10
33.3333	10	0	0	-26.6667	20	-43.3333	-66.6667	20	13.3333	-23.3333	-40
30	-13.3333	-16.6667	-10	10	10	26.6667	33.3333	46.6667	3.33333	0	3.33333
-16.6667	10	43.3333	26.6667	-6.66667	-6.66667	-3.33333	20	-20	-23.3333	16.6667	13.3333
-26.6667	3.33333	-36.6667	16.6667	-3.33333	20	-10	30	-16.6667	26.6667	0	-13.3333
26.6667	-6.66667	33.3333	-26.6667	13.3333	26.6667	-6.66667	-10	-3.33333	-13.3333	10	6.66667
23.3333	16.6667	-10	20	-20	-6.66667	33.3333	-33.3333	10	3.33333	-30	0
-16.6667	-3.33333	-6.66667	-26.6667	26.6667	-3.33333	-26.6667	10	-16.6667	-23.3333	20	3.33333
-10	-10	-3.33333	-6.66667	-6.66667	-13.3333	26.6667	-16.6667	16.6667	13.3333	-23.3333	0
16.6667	10	-23.3333	10	-6.66667	-40	0	20	-20	13.3333	23.3333	3.33333
-10	-3.33333	20	0	6.66667	-40	-40	-6.66667	13.3333	6.66667	20	3.33333
0	0	23.3333	36.6667	-10	100	-3.33333	-16.6667	3.33333	-13.3333	-20	-33.3333
-13.3333	-3.33333	-26.6667	-33.3333	-20	-30	30	33.3333	-53.3333	3.33333	-33.3333	30
3.33333	-6.66667	10	33.3333	13.3333	0	0	-10	36.6667	16.6667	26.6667	-10
10	-3.33333	10	-16.6667	26.6667	3.33333	0	33.3333	46.6667	-10	23.3333	10
-10	6.66667	-43.3333	3.33333	-23.3333	-50	0	-26.6667	-26.6667	0	-46.6667	3.33333
6.66667	-6.66667	16.6667	-6.66667	-3.33333	60	-16.6667	-6.66667	10	-10	-3.33333	-3.33333
-3.33333	0	-6.66667	3.33333	-13.3333	26.6667	16.6667	-6.66667	-10	-3.33333	-3.33333	-10
30	13.3333	3.33333	-13.3333	0	-40	-23.3333	-13.3333	-13.3333	3.33333	36.6667	3.33333
6.66667	-10	10	-20	10	3.33333	10	23.3333	13.3333	-6.66667	-6.66667	-3.33333
6.66667	-6.66667	0	10	10	33.3333	0	30	-26.6667	6.66667	-3.33333	26.6667
-6.66667	-10	-40	0	3.33333	-23.3333	20	-16.6667	20	10	20	-23.3333
-3.33333	33.3333	40	10	0	-46.6667	-3.33333	-33.3333	-10	-13.3333	-20	10
-6.66667	-20	10	-10	23.3333	0	-10	-23.3333	6.66667	-10	23.3333	3.33333
-33.3333	-13.3333	-13.3333	53.3333	-10	-20	3.33333	60	10	23.3333	-20	-6.66667
13.3333	16.6667	-10	-36.6667	-16.6667	33.3333	3.33333	-20	6.66667	-20	-10	10
46.6667	0	46.6667	23.3333	10	86.6667	6.66667	-10	16.6667	10	10	-3.33333
-20	13.3333	0	-26.6667	3.33333	-26.6667	-16.6667	36.6667	-20	0	-6.66667	-10
-3.33333	-3.33333	-40	40	-16.6667	-40	16.6667	-33.3333	-20	-3.33333	20	3.33333
6.66667	10	6.66667	-3.33333	0	-30	16.6667	-20	-10	-3.33333	-36.6667	0
-36.6667	-6.66667	13.3333	-30	3.33333	13.3333	-40	36.6667	26.6667	10	23.3333	20
-13.3333	-16.6667	6.66667	0	16.6667	-40	-3.33333	-20	-36.6667	-10	-13.3333	-36.6667
-10	20	-10	-40	-30	100	10	10	20	20	3.33333	10
0	-10	0	26.6667	20	-40	6.66667	26.6667	6.66667	-26.6667	33.3333	13.3333
36.6667	6.66667	-3.33333	-13.3333	0	3.33333	-33.3333	-13.3333	26.6667	33.3333	-30	-10
-13.3333	-10	-36.6667	-10	6.66667	-20	20	-33.3333	-16.6667	-33.3333	13.3333	-10
23.3333	0	36.6667	10	10	-30	23.3333	3.33333	-26.6667	-3.33333	6.66667	6.66667
0	-6.66667	10	43.3333	-10	33.3333	-33.3333	20	70	40	-13.3333	0
-6.66667	10	-6.66667	-3.33333	-30	3.33333	23.3333	-13.3333	-70	-20	0	6.66667
-3.33333	0	0	13.3333	3.33333	43.3333	13.3333	40	23.3333	0	0	10
-23.3333	0	-23.3333	-20	30	6.66667	10	-23.3333	-60	-6.66667	0	-6.66667
-3.33333	0	6.66667	-40	-23.3333	-43.3333	-6.66667	-16.6667	86.6667	23.3333	-10	23.3333
26.6667	0	20	30	36.6667	-33.3333	-23.3333	6.66667	-33.3333	-30	3.33333	-23.3333
-6.66667	10	-6.66667	3.33333	-23.3333	10	-13.3333	20	10	3.33333	16.6667	-3.33333
13.3333	-16.6667	-26.6667	-26.6667	0	53.3333	-6.66667	-60	-16.6667	6.66667	-10	-10
-6.66667	10	10	43.3333	6.66667	-36.6667	36.6667	26.6667	56.6667	16.6667	3.33333	3.33333
-16.6667	0	0	-6.66667	-6.66667	-16.6667	-23.3333	13.3333	-70	-30	-23.3333	10
-6.66667	-3.33333	20	-23.3333	-3.33333	16.6667	-6.66667	30	43.3333	6.66667	36.6667	-6.66667
10	-3.33333	-26.6667	-6.66667	6.66667	33.3333	13.3333	16.6667	-13.3333	-6.66667	-16.6667	0
10	6.66667	20	16.6667	-6.66667	6.66667	26.6667	-96.6667	3.33333	20	-6.66667	-3.33333
-3.33333	-13.3333	-13.3333	-16.6667	6.66667	-36.6667	3.33333	70	3.33333	-36.6667	13.3333	10
36.6667	13.3333	23.3333	16.6667	-3.33333	-26.6667	-16.6667	-36.6667	-33.3333	20	-3.33333	-13.3333
-43.3333	0	3.33333	3.33333	-3.33333	26.6667	-16.6667	16.6667	6.66667	13.3333	-10	13.3333
10	0	3.33333	0	10	6.66667	-6.66667	-6.66667	30	-16.6667	26.6667	-3.33333
-23.3333	-10	-16.6667	-30	-30	-10	0	26.6667	-26.6667	16.6667	-33.3333	3.33333
43.3333	16.6667	26.6667	20	13.3333	6.66667	20	-3.33333	36.6667	10	16.6667	-3.33333
-6.66667	-10	-16.6667	6.66667	10	3.33333	-13.3333	-13.3333	-20	-10	10	-10
6.66667	6.66667	-23.3333	13.3333	-16.6667	-26.6667	13.3333	6.66667	-26.6667	6.66667	-16.6667	3.33333
0	3.33333	16.6667	-13.3333	3.33333	0	13.3333	13.3333	46.6667	-6.66667	0	16.6667
-6.66667	-13.3333	-33.3333	3.33333	0	46.6667	-30	-20	-20	-20	13.3333	0
-10	13.3333	10	3.33333	26.6667	23.3333	0	-43.3333	10	36.6667	-33.3333	10
-3.33333	-3.33333	26.6667	-10	-16.6667	-13.3333	16.6667	43.3333	-30	0	30	-20
6.66667	-3.33333	0	26.6667	3.33333	-76.6667	13.3333	-3.33333	0	3.33333	-26.6667	13.3333
-23.3333	0	0	-23.3333	-13.3333	26.6667	13.3333	-13.3333	3.33333	-36.6667	26.6667	-30
13.3333	0	-13.3333	23.3333	3.33333	23.3333	-26.6667	23.3333	46.6667	40	-6.66667	23.3333
-13.3333	-6.66667	23.3333	-23.3333	16.6667	3.33333	-3.33333	0	-43.3333	-23.3333	0	-13.3333
-3.33333	13.3333	0	20	-6.66667	0	-3.33333	-16.6667	33.3333	-13.3333	6.66667	-13.3333
33.3333	-10	-26.6667	-10	10	6.66667	-3.33333	20	-36.6667	16.6667	-13.3333	10
-20	-3.33333	6.66667	-10	-13.3333	23.3333	-3.33333	-20	3.33333	0	6.66667	23.3333
-6.66667	6.66667	6.66667	20	10	-60	-6.66667	30	-13.3333	-20	-10	-13.3333
-3.33333	-16.6667	13.3333	-23.3333	3.33333	-23.3333	33.3333	6.66667	26.6667	0	10	13.3333
0	-13.3333	-20	-33.3333	-3.33333	6.66667	-13.3333	-50	-6.66667	0	-3.33333	-3.33333
-3.33333	26.6667	0	10	-30	23.3333	-6.66667	-6.66667	0	6.66667	-10	6.66667
3.33333	0	-6.66667	30	23.3333	0	-3.33333	6.66667	-10	3.33333	3.33333	-13.3333
10	-3.33333	30	6.66667	-16.6667	20	30	53.3333	46.6667	10	10	-10
20	3.33333	-46.6667	3.33333	3.33333	-20	-33.3333	-16.6667	-56.6667	-6.66667	10	16.6667
16.6667	0	23.3333	-16.6667	3.33333	43.3333	3.33333	60	23.3333	-16.6667	-23.3333	-13.3333
10	-10	-3.33333	-16.6667	10	-20	-13.3333	-130	-23.3333	0	33.3333	6.66667
-26.6667	10	-10	0	-23.3333	-16.6667	26.6667	30	36.6667	0	-40	-6.66667
13.3333	-13.3333	-20	13.3333	16.6667	26.6667	3.33333	16.6667	13.3333	13.3333	6.66667	13.3333
-20	40	63.3333	30	10	-20	-10	10	-36.6667	-10	30	-13.3333
10	-16.6667	-20	-26.6667	0	23.3333	-3.33333	36.6667	23.3333	-3.33333	-3.33333	10
-20	6.66667	23.3333	0	0	-40	6.66667	6.66667	3.33333	10	-16.6667	-3.33333
-3.33333	-6.66667	6.66667	46.6667	-3.33333	23.3333	-20	-50	-46.6667	-6.66667	13.3333	-20
6.66667	-6.66667	-60	-43.3333	-10	-33.3333	26.6667	0	40	26.6667	-26.6667	0
-10	-13.3333	13.3333	-6.66667	0	6.66667	-13.3333	3.33333	-40	0	23.3333	6.66667
10	13.3333	6.66667	16.6667	-3.33333	30	-23.3333	-10	23.3333	6.66667	-13.3333	10
10	-13.3333	0	-26.6667	6.66667	-20	16.6667	6.66667	-10	-13.3333	6.66667	-26.6667
-23.3333	10	13.3333	0	16.6667	6.66667	23.3333	46.6667	3.33333	3.33333	-10	16.6667
-3.33333	-20	-16.6667	13.3333	-13.3333	10	0	-33.3333	63.3333	-10	10	-3.33333
10	16.6667	6.66667	6.66667	13.3333	0	-10	-13.3333	-53.3333	0	6.66667	16.6667
46.6667	3.33333	13.3333	13.3333	-20	-23.3333	-26.6667	-3.33333	33.3333	0	20	-16.6667
-56.6667	3.33333	0	-16.6667	-6.66667	20	40	6.66667	0	10	-23.3333	10
3.33333	6.66667	-3.33333	-26.6667	13.3333	20	-10	-36.6667	-30	-20	10	-6.66667
20	-16.6667	0	13.3333	-6.66667	0	-23.3333	0	-53.3333	16.6667	-13.3333	13.3333
-20	13.3333	-13.3333	36.6667	-3.33333	-33.3333	20	63.3333	10	-10	6.66667	-10
-3.33333	0	6.66667	-26.6667	-3.33333	13.3333	-10	6.66667	30	0	-30	-16.6667
												MEAN
22.7264	12.5874	23.3708	21.4806	14.2269	26.9603	17.0233	31.6282	28.0559	16.2653	17.5424	13.9361	20.4836	SD
-0.0653595	0	0.0261438	0.0522876	-0.0392157	0	0.117647	0.0784314	-0.0784314	-0.0784314	-0.0915033	-0.104575	-0.0152505	Mean

## Sheet: ISI H05
1276.67	1083.33	1230	1133.33	1006.67	1233.33	1160	1193.33	1216.67	1023.33	1190	1060
1236.67	1073.33	1213.33	1143.33	1013.33	1233.33	1173.33	1170	1193.33	1013.33	1190	1050
1266.67	1100	1226.67	1130	1023.33	1253.33	1173.33	1213.33	1180	1020	1213.33	1050
1260	1080	1226.67	1136.67	1026.67	1260	1166.67	1196.67	1180	1023.33	1190	1066.67
1273.33	1086.67	1233.33	1130	1030	1273.33	1170	1226.67	1193.33	1013.33	1176.67	1043.33
1276.67	1066.67	1210	1120	1033.33	1253.33	1176.67	1186.67	1170	1000	1180	1053.33
1293.33	1093.33	1220	1133.33	1013.33	1243.33	1173.33	1193.33	1143.33	1016.67	1200	1030
1270	1073.33	1240	1130	1010	1243.33	1176.67	1183.33	1150	1043.33	1213.33	1046.67
1213.33	1090	1180	1113.33	1026.67	1210	1196.67	1180	1153.33	1003.33	1170	1040
1260	1063.33	1190	1153.33	1030	1220	1180	1196.67	1190	1020	1186.67	1033.33
1250	1093.33	1180	1136.67	1043.33	1223.33	1186.67	1170	1173.33	1003.33	1186.67	1040
1266.67	1096.67	1200	1136.67	1026.67	1233.33	1190	1170	1170	1023.33	1220	1030
1273.33	1080	1210	1143.33	1033.33	1243.33	1183.33	1226.67	1200	1016.67	1213.33	1056.67
1286.67	1093.33	1210	1133.33	1036.67	1273.33	1170	1223.33	1196.67	1010	1196.67	1053.33
1253.33	1073.33	1193.33	1140	1010	1240	1166.67	1186.67	1160	1040	1206.67	1046.67
1270	1093.33	1213.33	1140	1023.33	1240	1146.67	1193.33	1166.67	1006.67	1193.33	1033.33
1260	1103.33	1206.67	1120	1040	1226.67	1186.67	1206.67	1180	1026.67	1190	1023.33
1250	1090	1150	1106.67	1026.67	1203.33	1160	1203.33	1220	1016.67	1200	1040
1266.67	1093.33	1173.33	1103.33	1036.67	1250	1173.33	1186.67	1180	1026.67	1203.33	1033.33
1263.33	1080	1196.67	1090	1000	1236.67	1180	1243.33	1160	1013.33	1206.67	1046.67
1280	1090	1236.67	1106.67	1016.67	1236.67	1166.67	1223.33	1180	1006.67	1193.33	1073.33
1273.33	1100	1216.67	1163.33	1010	1256.67	1186.67	1186.67	1156.67	1010	1210	1066.67
1263.33	1103.33	1196.67	1170	1016.67	1243.33	1153.33	1196.67	1153.33	996.667	1210	1090
1256.67	1080	1223.33	1176.67	1023.33	1226.67	1166.67	1230	1173.33	1013.33	1186.67	1076.67
1280	1096.67	1226.67	1153.33	1023.33	1263.33	1213.33	1203.33	1186.67	993.333	1176.67	1070
1300	1100	1236.67	1146.67	1016.67	1260	1196.67	1196.67	1170	1023.33	1206.67	1043.33
1280	1080	1226.67	1116.67	1023.33	1243.33	1186.67	1256.67	1210	1023.33	1210	1063.33
1256.67	1103.33	1180	1110	1016.67	1270	1186.67	1206.67	1170	1000	1196.67	1063.33
1260	1100	1220	1113.33	1010	1250	1160	1200	1190	1010	1196.67	1060
1250	1093.33	1210	1140	1013.33	1263.33	1170	1176.67	1160	1040	1193.33	1053.33
1273.33	1086.67	1203.33	1120	1023.33	1256.67	1176.67	1200	1180	1040	1223.33	1040
1263.33	1086.67	1200	1130	1013.33	1243.33	1160	1183.33	1140	1026.67	1200	1060
1260	1093.33	1206.67	1126.67	1026.67	1213.33	1166.67	1196.67	1156.67	1030	1210	1026.67
1240	1090	1196.67	1133.33	1020	1206.67	1163.33	1173.33	1176.67	1020	1173.33	1040
1283.33	1110	1186.67	1120	1013.33	1206.67	1150	1246.67	1190	1043.33	1206.67	1033.33
1286.67	1096.67	1203.33	1136.67	1013.33	1223.33	1150	1216.67	1166.67	1030	1193.33	1026.67
1296.67	1063.33	1233.33	1146.67	1026.67	1226.67	1180	1266.67	1183.33	1006.67	1206.67	1056.67
1280	1096.67	1213.33	1156.67	1026.67	1213.33	1193.33	1220	1206.67	1013.33	1203.33	1036.67
1270	1090	1220	1126.67	1026.67	1223.33	1160	1150	1180	1026.67	1193.33	1030
1290	1096.67	1206.67	1126.67	1023.33	1256.67	1176.67	1140	1160	1020	1213.33	1046.67
1273.33	1096.67	1220	1113.33	1016.67	1260	1183.33	1216.67	1120	1020	1213.33	1043.33
1270	1076.67	1206.67	1143.33	1016.67	1260	1193.33	1206.67	1173.33	1013.33	1203.33	1040
1270	1086.67	1216.67	1116.67	1020	1236.67	1183.33	1223.33	1216.67	1033.33	1203.33	1060
1290	1093.33	1216.67	1120	993.333	1223.33	1176.67	1200	1196.67	1030	1213.33	1043.33
1273.33	1093.33	1210	1113.33	1026.67	1223.33	1160	1203.33	1140	1033.33	1203.33	1056.67
1283.33	1093.33	1206.67	1086.67	1016.67	1233.33	1180	1240	1150	1030	1206.67	1043.33
1273.33	1086.67	1206.67	1073.33	1023.33	1250	1206.67	1150	1180	1036.67	1196.67	1046.67
1276.67	1090	1210	1120	1023.33	1240	1173.33	1156.67	1166.67	1016.67	1186.67	1066.67
1303.33	1083.33	1240	1160	1006.67	1273.33	1196.67	1193.33	1170	1043.33	1186.67	1040
1276.67	1083.33	1186.67	1186.67	1046.67	1266.67	1156.67	1193.33	1160	1013.33	1193.33	1056.67
1263.33	1093.33	1216.67	1143.33	1013.33	1270	1186.67	1240	1166.67	1033.33	1210	1053.33
1273.33	1096.67	1216.67	1143.33	1030	1283.33	1160	1210	1196.67	1030	1186.67	1060
1256.67	1093.33	1220	1140	1013.33	1223.33	1160	1203.33	1183.33	1026.67	1193.33	1046.67
1273.33	1086.67	1200	1126.67	1026.67	1206.67	1166.67	1193.33	1183.33	1026.67	1190	1053.33
1270	1113.33	1200	1116.67	1033.33	1226.67	1173.33	1203.33	1166.67	1030	1203.33	1046.67
1286.67	1100	1210	1130	1023.33	1220	1183.33	1206.67	1190	1016.67	1203.33	1046.67
1250	1100	1206.67	1126.67	1010	1226.67	1190	1180	1143.33	1016.67	1193.33	1046.67
1283.33	1093.33	1176.67	1133.33	1040	1200	1196.67	1190	1173.33	1020	1186.67	1060
1286.67	1096.67	1176.67	1153.33	1003.33	1233.33	1170	1173.33	1196.67	990	1190	1040
1290	1100	1260	1116.67	1016.67	1233.33	1180	1213.33	1210	1010	1210	1046.67
1280	1090	1226.67	1143.33	1020	1246.67	1156.67	1206.67	1193.33	996.667	1213.33	1053.33
1260	1090	1216.67	1113.33	1020	1236.67	1176.67	1216.67	1200	1036.67	1200	1040
1273.33	1090	1180	1126.67	1010	1250	1173.33	1246.67	1163.33	1010	1196.67	1040
1283.33	1080	1173.33	1096.67	1013.33	1230	1170	1136.67	1163.33	1026.67	1193.33	1050
1256.67	1093.33	1210	1113.33	1026.67	1250	1183.33	1193.33	1173.33	1030	1213.33	1060
1266.67	1086.67	1206.67	1113.33	1016.67	1243.33	1176.67	1226.67	1173.33	1023.33	1196.67	1080
1256.67	1060	1196.67	1120	1026.67	1216.67	1180	1236.67	1166.67	1030	1206.67	1056.67
1260	1090	1216.67	1143.33	1030	1270	1173.33	1190	1190	1020	1206.67	1060
1256.67	1083.33	1200	1136.67	1020	1263.33	1160	1210	1190	1006.67	1213.33	1066.67
1266.67	1090	1243.33	1150	1020	1250	1196.67	1216.67	1160	1006.67	1186.67	1033.33
1273.33	1076.67	1206.67	1156.67	1030	1226.67	1163.33	1180	1166.67	1010	1210	1046.67
1246.67	1080	1206.67	1146.67	1010	1233.33	1180	1190	1186.67	1003.33	1190	1053.33
1253.33	1090	1210	1153.33	1010	1236.67	1183.33	1183.33	1180	1030	1173.33	1050
1276.67	1073.33	1223.33	1133.33	1020	1240	1190	1206.67	1163.33	1020	1193.33	1056.67
1293.33	1090	1246.67	1143.33	1023.33	1253.33	1190	1206.67	1183.33	1030	1200	1043.33
1253.33	1073.33	1233.33	1133.33	1010	1256.67	1160	1196.67	1193.33	1026.67	1236.67	1050
1266.67	1076.67	1213.33	1140	1006.67	1266.67	1180	1206.67	1163.33	1003.33	1206.67	1050
1260	1080	1206.67	1126.67	1026.67	1253.33	1163.33	1173.33	1183.33	1030	1206.67	1053.33
1253.33	1100	1226.67	1133.33	1023.33	1230	1170	1210	1140	1016.67	1210	1040
1266.67	1086.67	1220	1133.33	1010	1246.67	1173.33	1206.67	1146.67	1020	1190	1060
1263.33	1090	1170	1133.33	1013.33	1266.67	1153.33	1210	1160	1006.67	1210	1046.67
1256.67	1083.33	1156.67	1126.67	1020	1226.67	1180	1186.67	1133.33	1023.33	1190	1060
1283.33	1096.67	1200	1123.33	1010	1206.67	1133.33	1186.67	1170	1013.33	1210	1046.67
1266.67	1083.33	1193.33	1113.33	1026.67	1206.67	1153.33	1193.33	1213.33	1023.33	1203.33	1076.67
1273.33	1083.33	1246.67	1113.33	1016.67	1226.67	1166.67	1236.67	1200	1016.67	1200	1066.67
1273.33	1080	1253.33	1123.33	1033.33	1256.67	1153.33	1196.67	1180	1033.33	1203.33	1060
1233.33	1076.67	1213.33	1130	1026.67	1256.67	1166.67	1233.33	1133.33	1043.33	1210	1050
1263.33	1073.33	1253.33	1123.33	1026.67	1253.33	1180	1196.67	1136.67	1046.67	1193.33	1046.67
1256.67	1093.33	1200	1116.67	1010	1223.33	1206.67	1180	1170	1016.67	1200	1043.33
1260	1093.33	1203.33	1153.33	1033.33	1236.67	1180	1186.67	1186.67	1020	1200	1036.67
1263.33	1113.33	1190	1110	1030	1233.33	1196.67	1203.33	1183.33	1026.67	1210	1033.33
1286.67	1083.33	1230	1130	1026.67	1223.33	1153.33	1193.33	1186.67	1023.33	1210	1056.67
1260	1113.33	1200	1136.67	1026.67	1223.33	1166.67	1246.67	1223.33	1020	1200	1043.33
1260	1096.67	1210	1120	1026.67	1216.67	1170	1190	1196.67	1020	1180	1043.33
1276.67	1083.33	1216.67	1133.33	1036.67	1236.67	1173.33	1206.67	1183.33	1013.33	1190	1046.67
1256.67	1093.33	1206.67	1140	1026.67	1256.67	1190	1193.33	1160	1010	1203.33	1030
1280	1106.67	1240	1133.33	1010	1243.33	1173.33	1180	1196.67	1030	1186.67	1040
1263.33	1100	1190	1123.33	1020	1250	1186.67	1226.67	1140	1010	1180	1033.33
1276.67	1073.33	1193.33	1140	1013.33	1263.33	1193.33	1196.67	1163.33	1003.33	1183.33	1060
1273.33	1080	1190	1116.67	1000	1260	1156.67	1163.33	1170	1033.33	1200	1043.33
1260	1090	1233.33	1146.67	996.667	1270	1186.67	1183.33	1163.33	1036.67	1206.67	1056.67
1296.67	1086.67	1183.33	1133.33	1006.67	1243.33	1180	1183.33	1130	1016.67	1186.67	1040
1266.67	1093.33	1210	1133.33	1036.67	1243.33	1163.33	1190	1170	1026.67	1203.33	1046.67
1263.33	1103.33	1203.33	1126.67	1013.33	1223.33	1183.33	1190	1220	1010	1186.67	1046.67
1256.67	1086.67	1240	1126.67	1020	1213.33	1180	1203.33	1190	1033.33	1193.33	1066.67
1290	1080	1216.67	1103.33	1026.67	1253.33	1193.33	1210	1196.67	1013.33	1206.67	1060
1283.33	1080	1210	1076.67	1020	1260	1186.67	1216.67	1193.33	1033.33	1186.67	1073.33
1283.33	1083.33	1173.33	1100	1016.67	1256.67	1173.33	1210	1193.33	1026.67	1223.33	1056.67
1276.67	1103.33	1200	1110	1020	1233.33	1160	1186.67	1170	1010	1190	1043.33
1273.33	1090	1203.33	1126.67	1030	1233.33	1186.67	1240	1163.33	1036.67	1183.33	1046.67
1273.33	1093.33	1200	1156.67	1020	1240	1163.33	1193.33	1136.67	1010	1213.33	1043.33
1266.67	1086.67	1180	1126.67	1016.67	1240	1183.33	1223.33	1190	1016.67	1206.67	1060
1280	1106.67	1210	1116.67	1053.33	1230	1193.33	1220	1150	1023.33	1210	1066.67
1283.33	1100	1190	1146.67	1016.67	1246.67	1180	1173.33	1173.33	1013.33	1220	1063.33
1283.33	1120	1206.67	1120	1006.67	1243.33	1173.33	1160	1160	1020	1203.33	1056.67
1300	1096.67	1223.33	1136.67	1010	1270	1166.67	1180	1190	1033.33	1203.33	1056.67
1313.33	1113.33	1220	1130	1020	1243.33	1186.67	1210	1216.67	1016.67	1196.67	1056.67
1286.67	1106.67	1216.67	1140	1026.67	1253.33	1176.67	1213.33	1196.67	1023.33	1183.33	1046.67
1300	1096.67	1233.33	1130	1020	1240	1163.33	1240	1183.33	1000	1206.67	1040
1273.33	1083.33	1226.67	1133.33	1023.33	1236.67	1176.67	1190	1190	1016.67	1183.33	1046.67
1260	1086.67	1236.67	1116.67	1026.67	1240	1176.67	1210	1196.67	1010	1193.33	1053.33
1246.67	1096.67	1223.33	1110	1026.67	1213.33	1170	1190	1183.33	1000	1210	1043.33
1266.67	1103.33	1196.67	1123.33	1023.33	1213.33	1173.33	1193.33	1166.67	1026.67	1206.67	1066.67
1240	1083.33	1220	1123.33	1013.33	1216.67	1186.67	1186.67	1150	1033.33	1220	1066.67
1270	1093.33	1210	1130	1026.67	1223.33	1163.33	1183.33	1156.67	1036.67	1216.67	1053.33
1266.67	1080	1210	1110	1010	1226.67	1196.67	1196.67	1193.33	1040	1206.67	1026.67
1270	1086.67	1176.67	1156.67	1023.33	1260	1186.67	1190	1160	1026.67	1196.67	1040
1290	1110	1170	1163.33	1026.67	1240	1173.33	1246.67	1190	1026.67	1196.67	1033.33
1296.67	1086.67	1193.33	1153.33	1013.33	1240	1186.67	1190	1183.33	1023.33	1190	1036.67
1273.33	1083.33	1193.33	1160	1026.67	1220	1180	1190	1163.33	1043.33	1200	1026.67
1266.67	1093.33	1203.33	1150	990	1260	1180	1193.33	1216.67	1013.33	1200	1020
1256.67	1070	1236.67	1150	1013.33	1246.67	1183.33	1193.33	1216.67	1000	1200	1023.33
1256.67	1056.67	1236.67	1133.33	1013.33	1270	1170	1196.67	1143.33	1016.67	1200	1040
1246.67	1076.67	1243.33	1070	1006.67	1193.33	1160	1183.33	1133.33	1023.33	1220	1040
1243.33	1086.67	1236.67	1080	1010	1223.33	1170	1193.33	1103.33	1010	1213.33	1050
1280	1093.33	1216.67	1103.33	1023.33	1216.67	1176.67	1223.33	1180	1016.67	1173.33	1063.33
1283.33	1090	1213.33	1136.67	1016.67	1236.67	1180	1210	1183.33	1016.67	1190	1070
1276.67	1083.33	1220	1156.67	1020	1266.67	1160	1183.33	1160	1006.67	1183.33	1083.33
1310	1090	1173.33	1160	1010	1240	1173.33	1200	1156.67	1016.67	1216.67	1086.67
1270	1096.67	1193.33	1146.67	1023.33	1236.67	1173.33	1173.33	1216.67	1026.67	1196.67	1083.33
1256.67	1086.67	1230	1150	1023.33	1240	1166.67	1193.33	1176.67	1020	1210	1066.67
1270	1086.67	1203.33	1153.33	1030	1246.67	1160	1190	1173.33	993.333	1220	1073.33
1280	1100	1196.67	1136.67	976.667	1246.67	1180	1193.33	1160	1033.33	1220	1063.33
1280	1093.33	1233.33	1153.33	1020	1256.67	1166.67	1196.67	1143.33	990	1240	1066.67
1250	1093.33	1196.67	1173.33	1026.67	1263.33	1150	1243.33	1140	1030	1193.33	1046.67
1286.67	1096.67	1216.67	1106.67	1010	1250	1150	1206.67	1203.33	1023.33	1193.33	1060
1270	1103.33	1210	1076.67	1033.33	1246.67	1146.67	1186.67	1163.33	986.667	1176.67	1046.67
1273.33	1096.67	1226.67	1066.67	1006.67	1230	1156.67	1196.67	1180	1030	1203.33	1040
1256.67	1090	1216.67	1110	1010	1216.67	1166.67	1153.33	1176.67	1023.33	1190	1043.33
1256.67	1100	1216.67	1150	1023.33	1236.67	1160	1186.67	1146.67	1010	1206.67	1040
1273.33	1103.33	1233.33	1146.67	1030	1260	1200	1220	1193.33	1036.67	1226.67	1050
1223.33	1106.67	1226.67	1136.67	1006.67	1233.33	1180	1210	1173.33	1026.67	1196.67	1060
1236.67	1093.33	1206.67	1156.67	1020	1246.67	1180	1206.67	1176.67	1016.67	1190	1056.67
1250	1086.67	1240	1140	1013.33	1233.33	1160	1210	1160	1013.33	1193.33	1043.33
1256.67	1083.33	1213.33	1160	1013.33	1260	1176.67	1210	1193.33	1023.33	1190	1053.33
1256.67	1103.33	1213.33	1146.67	1026.67	1250	1163.33	1153.33	1156.67	1016.67	1163.33	1046.67
1263.33	1096.67	1220	1123.33	1010	1260	1160	1193.33	1150	1016.67	1190	1060
1283.33	1070	1153.33	1143.33	1020	1243.33	1160	1196.67	1183.33	1013.33	1200	1086.67
1236.67	1076.67	1206.67	1140	1026.67	1246.67	1180	1233.33	1176.67	1023.33	1193.33	1030
1283.33	1083.33	1193.33	1116.67	1016.67	1223.33	1186.67	1183.33	1150	1000	1183.33	1060
1270	1070	1200	1110	1050	1223.33	1180	1183.33	1176.67	1023.33	1193.33	1066.67
1266.67	1080	1210	1130	1033.33	1233.33	1186.67	1200	1193.33	1030	1193.33	1046.67
1260	1086.67	1220	1143.33	1033.33	1226.67	1183.33	1200	1180	1030	1206.67	1030
1270	1096.67	1210	1116.67	1030	1230	1173.33	1193.33	1196.67	1020	1173.33	1020
1256.67	1096.67	1216.67	1130	1040	1230	1173.33	1216.67	1176.67	1016.67	1200	1060
1280	1100	1196.67	1130	1020	1240	1186.67	1193.33	1180	1023.33	1176.67	1066.67
1333.33	1093.33	1210	1133.33	1020	1253.33	1166.67	1180	1183.33	1023.33	1210	1060
1330	1106.67	1230	1110	1033.33	1253.33	1176.67	1176.67	1163.33	1033.33	1196.67	1050
1300	1080	1180	1103.33	1026.67	1233.33	1196.67	1206.67	1186.67	1020	1203.33	1043.33
1280	1093.33	1183.33	1106.67	1023.33	1246.67	1186.67	1200	1180	1020	1216.67	1060
1273.33	1100	1183.33	1130	1013.33	1243.33	1186.67	1176.67	1183.33	1030	1190	1043.33
1236.67	1100	1186.67	1123.33	1010	1246.67	1176.67	1193.33	1153.33	1040	1203.33	1056.67
1276.67	1100	1203.33	1150	1003.33	1260	1180	1196.67	1180	1023.33	1216.67	1050
1276.67	1086.67	1213.33	1136.67	1013.33	1253.33	1180	1196.67	1156.67	1013.33	1176.67	1063.33
1290	1093.33	1200	1143.33	1023.33	1266.67	1166.67	1193.33	1170	1023.33	1183.33	1056.67
1270	1090	1200	1170	1033.33	1240	1180	1233.33	1200	1040	1193.33	1066.67
1253.33	1090	1210	1130	1030	1233.33	1176.67	1203.33	1140	1033.33	1193.33	1033.33
1266.67	1086.67	1193.33	1123.33	980	1230	1160	1213.33	1146.67	990	1190	1040
1266.67	1103.33	1196.67	1120	993.333	1233.33	1173.33	1190	1193.33	1000	1190	1053.33
1280	1113.33	1246.67	1120	1000	1233.33	1150	1193.33	1230	1023.33	1206.67	1063.33
1276.67	1076.67	1196.67	1140	1006.67	1223.33	1190	1213.33	1180	1013.33	1210	1016.67
1266.67	1083.33	1226.67	1163.33	1010	1223.33	1193.33	1156.67	1193.33	1006.67	1213.33	1053.33
1286.67	1086.67	1216.67	1150	1020	1203.33	1180	1203.33	1166.67	1016.67	1193.33	1053.33
1273.33	1100	1210	1156.67	1010	1243.33	1163.33	1213.33	1163.33	1016.67	1206.67	1046.67
1273.33	1100	1200	1150	1026.67	1233.33	1186.67	1203.33	1166.67	1026.67	1196.67	1056.67
1270	1063.33	1200	1166.67	1023.33	1243.33	1196.67	1196.67	1210	1006.67	1216.67	1036.67
1270	1090	1200	1146.67	1020	1250	1206.67	1190	1216.67	1006.67	1196.67	1050
1260	1066.67	1193.33	1153.33	1006.67	1246.67	1173.33	1180	1216.67	1020	1203.33	1040
1256.67	1080	1226.67	1096.67	1010	1246.67	1163.33	1193.33	1183.33	1010	1183.33	1046.67
1256.67	1083.33	1220	1033.33	1033.33	1236.67	1186.67	1180	1176.67	1010	1186.67	1050
1280	1086.67	1223.33	1076.67	1023.33	1250	1193.33	1206.67	1153.33	1003.33	1193.33	1033.33
1270	1090	1213.33	1100	1033.33	1246.67	1190	1260	1120	1026.67	1190	1010
1240	1086.67	1206.67	1123.33	1030	1206.67	1183.33	1200	1186.67	1013.33	1200	1036.67
1266.67	1086.67	1210	1136.67	1016.67	1233.33	1166.67	1193.33	1176.67	1016.67	1216.67	1030
1263.33	1096.67	1210	1130	1020	1226.67	1193.33	1206.67	1170	1023.33	1230	1036.67
1283.33	1083.33	1220	1143.33	1020	1216.67	1150	1173.33	1163.33	1013.33	1206.67	1080
1253.33	1103.33	1226.67	1143.33	1020	1240	1180	1196.67	1180	1026.67	1186.67	1063.33
1266.67	1080	1206.67	1140	1020	1226.67	1180	1220	1180	1026.67	1213.33	1073.33
1280	1090	1196.67	1156.67	1040	1240	1180	1180	1200	1020	1216.67	1076.67
1260	1086.67	1203.33	1143.33	1026.67	1216.67	1180	1196.67	1186.67	1010	1203.33	1066.67
1293.33	1100	1210	1140	1020	1236.67	1166.67	1203.33	1160	990	1190	1050
1276.67	1076.67	1206.67	1133.33	1030	1230	1150	1200	1180	1026.67	1200	1053.33
1290	1090	1223.33	1093.33	1026.67	1223.33	1163.33	1220	1153.33	1020	1203.33	1046.67
1256.67	1070	1213.33	1110	1030	1243.33	1166.67	1186.67	1166.67	1013.33	1250	1033.33
1290	1100	1200	1143.33	1040	1230	1146.67	1200	1163.33	1020	1210	1040
1263.33	1086.67	1213.33	1130	1013.33	1256.67	1143.33	1193.33	1163.33	1023.33	1193.33	1050
1246.67	1086.67	1216.67	1150	1016.67	1240	1163.33	1196.67	1146.67	1016.67	1186.67	1026.67
1266.67	1096.67	1210	1126.67	1030	1243.33	1163.33	1233.33	1153.33	1016.67	1213.33	1040
1246.67	1090	1223.33	1140	1020	1233.33	1210	1180	1200	1013.33	1213.33	1036.67
1253.33	1090	1213.33	1126.67	1006.67	1260	1180	1166.67	1206.67	1026.67	1196.67	1060
1253.33	1060	1220	1110	1003.33	1223.33	1176.67	1210	1180	1006.67	1200	1070
1276.67	1093.33	1200	1143.33	1026.67	1270	1183.33	1273.33	1190	1043.33	1193.33	1050
1270	1080	1220	1140	1006.67	1230	1200	1170	1166.67	1003.33	1193.33	1046.67
1250	1080	1206.67	1153.33	1020	1246.67	1150	1196.67	1200	1016.67	1190	1050
1243.33	1073.33	1233.33	1130	1026.67	1236.67	1170	1200	1166.67	1030	1193.33	1046.67
1266.67	1106.67	1206.67	1133.33	986.667	1283.33	1160	1213.33	1170	1026.67	1230	1053.33
1273.33	1110	1223.33	1143.33	1026.67	1236.67	1170	1190	1173.33	1006.67	1213.33	1050
1263.33	1090	1233.33	1133.33	1023.33	1256.67	1170	1196.67	1180	1003.33	1203.33	1040
1250	1120	1216.67	1096.67	1030	1250	1193.33	1203.33	1143.33	1023.33	1193.33	1033.33
1270	1083.33	1203.33	1086.67	1013.33	1220	1176.67	1216.67	1193.33	1026.67	1183.33	1043.33
1266.67	1090	1203.33	1116.67	1020	1253.33	1210	1300	1250	1033.33	1176.67	1043.33
1263.33	1086.67	1206.67	1153.33	1026.67	1236.67	1200	1153.33	1206.67	1020	1193.33	1053.33
1273.33	1090	1233.33	1130	1016.67	1256.67	1200	1193.33	1183.33	1036.67	1183.33	1050
1263.33	1086.67	1190	1116.67	1026.67	1286.67	1183.33	1190	1170	1013.33	1213.33	1040
1276.67	1086.67	1210	1116.67	1013.33	1206.67	1176.67	1186.67	1183.33	1013.33	1200	1046.67
1286.67	1080	1213.33	1126.67	1020	1216.67	1180	1186.67	1126.67	1010	1200	1043.33
1266.67	1080	1210	1133.33	1013.33	1203.33	1173.33	1193.33	1123.33	1016.67	1196.67	1056.67
1263.33	1083.33	1233.33	1146.67	1040	1230	1173.33	1206.67	1196.67	1033.33	1216.67	1046.67
1280	1076.67	1216.67	1133.33	1026.67	1246.67	1173.33	1203.33	1166.67	986.667	1190	1043.33
1283.33	1100	1190	1140	1026.67	1243.33	1173.33	1250	1160	1020	1206.67	1050
1256.67	1096.67	1183.33	1146.67	1026.67	1256.67	1186.67	1216.67	1163.33	1033.33	1220	1070
1280	1106.67	1166.67	1146.67	1000	1246.67	1176.67	1193.33	1170	1006.67	1200	1066.67
1266.67	1116.67	1203.33	1133.33	1023.33	1263.33	1166.67	1200	1166.67	1016.67	1203.33	1026.67
1283.33	1123.33	1240	1120	1023.33	1253.33	1140	1230	1166.67	1020	1206.67	1033.33
1276.67	1076.67	1210	1096.67	1020	1236.67	1150	1220	1166.67	1010	1183.33	1056.67
1266.67	1063.33	1213.33	1100	1030	1240	1163.33	1170	1190	1023.33	1203.33	1080
1266.67	1096.67	1210	1100	1020	1253.33	1166.67	1210	1190	1026.67	1196.67	1053.33
1283.33	1090	1196.67	1126.67	1013.33	1240	1200	1210	1196.67	1020	1213.33	1043.33
1260	1090	1206.67	1096.67	1006.67	1223.33	1180	1210	1170	1016.67	1210	1060
1273.33	1073.33	1243.33	1113.33	1036.67	1226.67	1206.67	1233.33	1163.33	1023.33	1193.33	1033.33
1260	1086.67	1220	1123.33	996.667	1246.67	1213.33	1193.33	1180	1030	1186.67	1050
1280	1086.67	1203.33	1213.33	1013.33	1256.67	1160	1173.33	1170	1036.67	1193.33	1056.67
1280	1070	1213.33	1180	1013.33	1283.33	1140	1190	1190	1033.33	1203.33	1066.67
1290	1073.33	1216.67	1120	1030	1276.67	1180	1173.33	1186.67	1036.67	1236.67	1063.33
1253.33	1093.33	1220	1093.33	1016.67	1230	1180	1213.33	1200	1013.33	1200	1076.67
1260	1086.67	1193.33	1093.33	1033.33	1240	1173.33	1166.67	1156.67	1013.33	1220	1026.67
1296.67	1090	1233.33	1100	1023.33	1226.67	1180	1203.33	1263.33	966.667	1180	1033.33
1270	1083.33	1213.33	1126.67	1033.33	1223.33	1170	1250	1170	1003.33	1186.67	1020
1263.33	1100	1230	1120	1013.33	1226.67	1176.67	1236.67	1140	1026.67	1186.67	1053.33
1273.33	1080	1240	1153.33	1016.67	1206.67	1193.33	1206.67	1133.33	1033.33	1173.33	1043.33
1246.67	1086.67	1200	1193.33	1013.33	1223.33	1183.33	1160	1170	1023.33	1200	1040
1313.33	1093.33	1220	1146.67	1033.33	1223.33	1173.33	1143.33	1196.67	1050	1223.33	1040
1280	1093.33	1230	1126.67	1026.67	1253.33	1160	1203.33	1163.33	1016.67	1230	1033.33
1260	1100	1156.67	1110	1010	1223.33	1170	1200	1156.67	1003.33	1216.67	1040
1276.67	1100	1186.67	1130	1016.67	1263.33	1173.33	1183.33	1193.33	1036.67	1190	1030
1270	1083.33	1206.67	1133.33	1026.67	1250	1196.67	1206.67	1166.67	1013.33	1180	1053.33
												MEAN
16.0114	11.239	18.5674	22.0776	10.9443	17.5439	14.3715	22.9225	22.5183	12.34	13.3419	13.8915	16.3141	SD
1269.87	1089.7	1210	1130.17	1020.07	1240.1	1175.29	1199.93	1175.34	1019.57	1199.82	1049.77	1148.3	Mean
-40	-10	-16.6667	10	6.66667	0	13.3333	-23.3333	-23.3333	-10	0	-10
30	26.6667	13.3333	-13.3333	10	20	0	43.3333	-13.3333	6.66667	23.3333	0
-6.66667	-20	0	6.66667	3.33333	6.66667	-6.66667	-16.6667	0	3.33333	-23.3333	16.6667
13.3333	6.66667	6.66667	-6.66667	3.33333	13.3333	3.33333	30	13.3333	-10	-13.3333	-23.3333
3.33333	-20	-23.3333	-10	3.33333	-20	6.66667	-40	-23.3333	-13.3333	3.33333	10
16.6667	26.6667	10	13.3333	-20	-10	-3.33333	6.66667	-26.6667	16.6667	20	-23.3333
-23.3333	-20	20	-3.33333	-3.33333	0	3.33333	-10	6.66667	26.6667	13.3333	16.6667
-56.6667	16.6667	-60	-16.6667	16.6667	-33.3333	20	-3.33333	3.33333	-40	-43.3333	-6.66667
46.6667	-26.6667	10	40	3.33333	10	-16.6667	16.6667	36.6667	16.6667	16.6667	-6.66667
-10	30	-10	-16.6667	13.3333	3.33333	6.66667	-26.6667	-16.6667	-16.6667	0	6.66667
16.6667	3.33333	20	0	-16.6667	10	3.33333	0	-3.33333	20	33.3333	-10
6.66667	-16.6667	10	6.66667	6.66667	10	-6.66667	56.6667	30	-6.66667	-6.66667	26.6667
13.3333	13.3333	0	-10	3.33333	30	-13.3333	-3.33333	-3.33333	-6.66667	-16.6667	-3.33333
-33.3333	-20	-16.6667	6.66667	-26.6667	-33.3333	-3.33333	-36.6667	-36.6667	30	10	-6.66667
16.6667	20	20	0	13.3333	0	-20	6.66667	6.66667	-33.3333	-13.3333	-13.3333
-10	10	-6.66667	-20	16.6667	-13.3333	40	13.3333	13.3333	20	-3.33333	-10
-10	-13.3333	-56.6667	-13.3333	-13.3333	-23.3333	-26.6667	-3.33333	40	-10	10	16.6667
16.6667	3.33333	23.3333	-3.33333	10	46.6667	13.3333	-16.6667	-40	10	3.33333	-6.66667
-3.33333	-13.3333	23.3333	-13.3333	-36.6667	-13.3333	6.66667	56.6667	-20	-13.3333	3.33333	13.3333
16.6667	10	40	16.6667	16.6667	0	-13.3333	-20	20	-6.66667	-13.3333	26.6667
-6.66667	10	-20	56.6667	-6.66667	20	20	-36.6667	-23.3333	3.33333	16.6667	-6.66667
-10	3.33333	-20	6.66667	6.66667	-13.3333	-33.3333	10	-3.33333	-13.3333	0	23.3333
-6.66667	-23.3333	26.6667	6.66667	6.66667	-16.6667	13.3333	33.3333	20	16.6667	-23.3333	-13.3333
23.3333	16.6667	3.33333	-23.3333	0	36.6667	46.6667	-26.6667	13.3333	-20	-10	-6.66667
20	3.33333	10	-6.66667	-6.66667	-3.33333	-16.6667	-6.66667	-16.6667	30	30	-26.6667
-20	-20	-10	-30	6.66667	-16.6667	-10	60	40	0	3.33333	20
-23.3333	23.3333	-46.6667	-6.66667	-6.66667	26.6667	0	-50	-40	-23.3333	-13.3333	0
3.33333	-3.33333	40	3.33333	-6.66667	-20	-26.6667	-6.66667	20	10	0	-3.33333
-10	-6.66667	-10	26.6667	3.33333	13.3333	10	-23.3333	-30	30	-3.33333	-6.66667
23.3333	-6.66667	-6.66667	-20	10	-6.66667	6.66667	23.3333	20	0	30	-13.3333
-10	0	-3.33333	10	-10	-13.3333	-16.6667	-16.6667	-40	-13.3333	-23.3333	20
-3.33333	6.66667	6.66667	-3.33333	13.3333	-30	6.66667	13.3333	16.6667	3.33333	10	-33.3333
-20	-3.33333	-10	6.66667	-6.66667	-6.66667	-3.33333	-23.3333	20	-10	-36.6667	13.3333
43.3333	20	-10	-13.3333	-6.66667	0	-13.3333	73.3333	13.3333	23.3333	33.3333	-6.66667
3.33333	-13.3333	16.6667	16.6667	0	16.6667	0	-30	-23.3333	-13.3333	-13.3333	-6.66667
10	-33.3333	30	10	13.3333	3.33333	30	50	16.6667	-23.3333	13.3333	30
-16.6667	33.3333	-20	10	0	-13.3333	13.3333	-46.6667	23.3333	6.66667	-3.33333	-20
-10	-6.66667	6.66667	-30	0	10	-33.3333	-70	-26.6667	13.3333	-10	-6.66667
20	6.66667	-13.3333	0	-3.33333	33.3333	16.6667	-10	-20	-6.66667	20	16.6667
-16.6667	0	13.3333	-13.3333	-6.66667	3.33333	6.66667	76.6667	-40	0	0	-3.33333
-3.33333	-20	-13.3333	30	0	0	10	-10	53.3333	-6.66667	-10	-3.33333
0	10	10	-26.6667	3.33333	-23.3333	-10	16.6667	43.3333	20	0	20
20	6.66667	0	3.33333	-26.6667	-13.3333	-6.66667	-23.3333	-20	-3.33333	10	-16.6667
-16.6667	0	-6.66667	-6.66667	33.3333	0	-16.6667	3.33333	-56.6667	3.33333	-10	13.3333
10	0	-3.33333	-26.6667	-10	10	20	36.6667	10	-3.33333	3.33333	-13.3333
-10	-6.66667	0	-13.3333	6.66667	16.6667	26.6667	-90	30	6.66667	-10	3.33333
3.33333	3.33333	3.33333	46.6667	0	-10	-33.3333	6.66667	-13.3333	-20	-10	20
26.6667	-6.66667	30	40	-16.6667	33.3333	23.3333	36.6667	3.33333	26.6667	0	-26.6667
-26.6667	0	-53.3333	26.6667	40	-6.66667	-40	0	-10	-30	6.66667	16.6667
-13.3333	10	30	-43.3333	-33.3333	3.33333	30	46.6667	6.66667	20	16.6667	-3.33333
10	3.33333	0	0	16.6667	13.3333	-26.6667	-30	30	-3.33333	-23.3333	6.66667
-16.6667	-3.33333	3.33333	-3.33333	-16.6667	-60	0	-6.66667	-13.3333	-3.33333	6.66667	-13.3333
16.6667	-6.66667	-20	-13.3333	13.3333	-16.6667	6.66667	-10	0	0	-3.33333	6.66667
-3.33333	26.6667	0	-10	6.66667	20	6.66667	10	-16.6667	3.33333	13.3333	-6.66667
16.6667	-13.3333	10	13.3333	-10	-6.66667	10	3.33333	23.3333	-13.3333	0	0
-36.6667	0	-3.33333	-3.33333	-13.3333	6.66667	6.66667	-26.6667	-46.6667	0	-10	0
33.3333	-6.66667	-30	6.66667	30	-26.6667	6.66667	10	30	3.33333	-6.66667	13.3333
3.33333	3.33333	0	20	-36.6667	33.3333	-26.6667	-16.6667	23.3333	-30	3.33333	-20
3.33333	3.33333	83.3333	-36.6667	13.3333	0	10	40	13.3333	20	20	6.66667
-10	-10	-33.3333	26.6667	3.33333	13.3333	-23.3333	-6.66667	-16.6667	-13.3333	3.33333	6.66667
-20	0	-10	-30	0	-10	20	10	6.66667	40	-13.3333	-13.3333
13.3333	0	-36.6667	13.3333	-10	13.3333	-3.33333	30	-36.6667	-26.6667	-3.33333	0
10	-10	-6.66667	-30	3.33333	-20	-3.33333	-110	0	16.6667	-3.33333	10
-26.6667	13.3333	36.6667	16.6667	13.3333	20	13.3333	56.6667	10	3.33333	20	10
10	-6.66667	-3.33333	0	-10	-6.66667	-6.66667	33.3333	0	-6.66667	-16.6667	20
-10	-26.6667	-10	6.66667	10	-26.6667	3.33333	10	-6.66667	6.66667	10	-23.3333
3.33333	30	20	23.3333	3.33333	53.3333	-6.66667	-46.6667	23.3333	-10	0	3.33333
-3.33333	-6.66667	-16.6667	-6.66667	-10	-6.66667	-13.3333	20	0	-13.3333	6.66667	6.66667
10	6.66667	43.3333	13.3333	0	-13.3333	36.6667	6.66667	-30	0	-26.6667	-33.3333
6.66667	-13.3333	-36.6667	6.66667	10	-23.3333	-33.3333	-36.6667	6.66667	3.33333	23.3333	13.3333
-26.6667	3.33333	0	-10	-20	6.66667	16.6667	10	20	-6.66667	-20	6.66667
6.66667	10	3.33333	6.66667	0	3.33333	3.33333	-6.66667	-6.66667	26.6667	-16.6667	-3.33333
23.3333	-16.6667	13.3333	-20	10	3.33333	6.66667	23.3333	-16.6667	-10	20	6.66667
16.6667	16.6667	23.3333	10	3.33333	13.3333	0	0	20	10	6.66667	-13.3333
-40	-16.6667	-13.3333	-10	-13.3333	3.33333	-30	-10	10	-3.33333	36.6667	6.66667
13.3333	3.33333	-20	6.66667	-3.33333	10	20	10	-30	-23.3333	-30	0
-6.66667	3.33333	-6.66667	-13.3333	20	-13.3333	-16.6667	-33.3333	20	26.6667	0	3.33333
-6.66667	20	20	6.66667	-3.33333	-23.3333	6.66667	36.6667	-43.3333	-13.3333	3.33333	-13.3333
13.3333	-13.3333	-6.66667	0	-13.3333	16.6667	3.33333	-3.33333	6.66667	3.33333	-20	20
-3.33333	3.33333	-50	0	3.33333	20	-20	3.33333	13.3333	-13.3333	20	-13.3333
-6.66667	-6.66667	-13.3333	-6.66667	6.66667	-40	26.6667	-23.3333	-26.6667	16.6667	-20	13.3333
26.6667	13.3333	43.3333	-3.33333	-10	-20	-46.6667	0	36.6667	-10	20	-13.3333
-16.6667	-13.3333	-6.66667	-10	16.6667	0	20	6.66667	43.3333	10	-6.66667	30
6.66667	0	53.3333	0	-10	20	13.3333	43.3333	-13.3333	-6.66667	-3.33333	-10
0	-3.33333	6.66667	10	16.6667	30	-13.3333	-40	-20	16.6667	3.33333	-6.66667
-40	-3.33333	-40	6.66667	-6.66667	0	13.3333	36.6667	-46.6667	10	6.66667	-10
30	-3.33333	40	-6.66667	0	-3.33333	13.3333	-36.6667	3.33333	3.33333	-16.6667	-3.33333
-6.66667	20	-53.3333	-6.66667	-16.6667	-30	26.6667	-16.6667	33.3333	-30	6.66667	-3.33333
3.33333	0	3.33333	36.6667	23.3333	13.3333	-26.6667	6.66667	16.6667	3.33333	0	-6.66667
3.33333	20	-13.3333	-43.3333	-3.33333	-3.33333	16.6667	16.6667	-3.33333	6.66667	10	-3.33333
23.3333	-30	40	20	-3.33333	-10	-43.3333	-10	3.33333	-3.33333	0	23.3333
-26.6667	30	-30	6.66667	0	0	13.3333	53.3333	36.6667	-3.33333	-10	-13.3333
0	-16.6667	10	-16.6667	0	-6.66667	3.33333	-56.6667	-26.6667	0	-20	0
16.6667	-13.3333	6.66667	13.3333	10	20	3.33333	16.6667	-13.3333	-6.66667	10	3.33333
-20	10	-10	6.66667	-10	20	16.6667	-13.3333	-23.3333	-3.33333	13.3333	-16.6667
23.3333	13.3333	33.3333	-6.66667	-16.6667	-13.3333	-16.6667	-13.3333	36.6667	20	-16.6667	10
-16.6667	-6.66667	-50	-10	10	6.66667	13.3333	46.6667	-56.6667	-20	-6.66667	-6.66667
13.3333	-26.6667	3.33333	16.6667	-6.66667	13.3333	6.66667	-30	23.3333	-6.66667	3.33333	26.6667
-3.33333	6.66667	-3.33333	-23.3333	-13.3333	-3.33333	-36.6667	-33.3333	6.66667	30	16.6667	-16.6667
-13.3333	10	43.3333	30	-3.33333	10	30	20	-6.66667	3.33333	6.66667	13.3333
36.6667	-3.33333	-50	-13.3333	10	-26.6667	-6.66667	0	-33.3333	-20	-20	-16.6667
-30	6.66667	26.6667	0	30	0	-16.6667	6.66667	40	10	16.6667	6.66667
-3.33333	10	-6.66667	-6.66667	-23.3333	-20	20	0	50	-16.6667	-16.6667	0
-6.66667	-16.6667	36.6667	0	6.66667	-10	-3.33333	13.3333	-30	23.3333	6.66667	20
33.3333	-6.66667	-23.3333	-23.3333	6.66667	40	13.3333	6.66667	6.66667	-20	13.3333	-6.66667
-6.66667	0	-6.66667	-26.6667	-6.66667	6.66667	-6.66667	6.66667	-3.33333	20	-20	13.3333
0	3.33333	-36.6667	23.3333	-3.33333	-3.33333	-13.3333	-6.66667	0	-6.66667	36.6667	-16.6667
-6.66667	20	26.6667	10	3.33333	-23.3333	-13.3333	-23.3333	-23.3333	-16.6667	-33.3333	-13.3333
-3.33333	-13.3333	3.33333	16.6667	10	0	26.6667	53.3333	-6.66667	26.6667	-6.66667	3.33333
0	3.33333	-3.33333	30	-10	6.66667	-23.3333	-46.6667	-26.6667	-26.6667	30	-3.33333
-6.66667	-6.66667	-20	-30	-3.33333	0	20	30	53.3333	6.66667	-6.66667	16.6667
13.3333	20	30	-10	36.6667	-10	10	-3.33333	-40	6.66667	3.33333	6.66667
3.33333	-6.66667	-20	30	-36.6667	16.6667	-13.3333	-46.6667	23.3333	-10	10	-3.33333
0	20	16.6667	-26.6667	-10	-3.33333	-6.66667	-13.3333	-13.3333	6.66667	-16.6667	-6.66667
16.6667	-23.3333	16.6667	16.6667	3.33333	26.6667	-6.66667	20	30	13.3333	0	0
13.3333	16.6667	-3.33333	-6.66667	10	-26.6667	20	30	26.6667	-16.6667	-6.66667	0
-26.6667	-6.66667	-3.33333	10	6.66667	10	-10	3.33333	-20	6.66667	-13.3333	-10
13.3333	-10	16.6667	-10	-6.66667	-13.3333	-13.3333	26.6667	-13.3333	-23.3333	23.3333	-6.66667
-26.6667	-13.3333	-6.66667	3.33333	3.33333	-3.33333	13.3333	-50	6.66667	16.6667	-23.3333	6.66667
-13.3333	3.33333	10	-16.6667	3.33333	3.33333	0	20	6.66667	-6.66667	10	6.66667
-13.3333	10	-13.3333	-6.66667	0	-26.6667	-6.66667	-20	-13.3333	-10	16.6667	-10
20	6.66667	-26.6667	13.3333	-3.33333	0	3.33333	3.33333	-16.6667	26.6667	-3.33333	23.3333
-26.6667	-20	23.3333	0	-10	3.33333	13.3333	-6.66667	-16.6667	6.66667	13.3333	0
30	10	-10	6.66667	13.3333	6.66667	-23.3333	-3.33333	6.66667	3.33333	-3.33333	-13.3333
-3.33333	-13.3333	0	-20	-16.6667	3.33333	33.3333	13.3333	36.6667	3.33333	-10	-26.6667
3.33333	6.66667	-33.3333	46.6667	13.3333	33.3333	-10	-6.66667	-33.3333	-13.3333	-10	13.3333
20	23.3333	-6.66667	6.66667	3.33333	-20	-13.3333	56.6667	30	0	0	-6.66667
6.66667	-23.3333	23.3333	-10	-13.3333	0	13.3333	-56.6667	-6.66667	-3.33333	-6.66667	3.33333
-23.3333	-3.33333	0	6.66667	13.3333	-20	-6.66667	0	-20	20	10	-10
-6.66667	10	10	-10	-36.6667	40	0	3.33333	53.3333	-30	0	-6.66667
-10	-23.3333	33.3333	0	23.3333	-13.3333	3.33333	0	0	-13.3333	0	3.33333
0	-13.3333	0	-16.6667	0	23.3333	-13.3333	3.33333	-73.3333	16.6667	0	16.6667
-10	20	6.66667	-63.3333	-6.66667	-76.6667	-10	-13.3333	-10	6.66667	20	0
-3.33333	10	-6.66667	10	3.33333	30	10	10	-30	-13.3333	-6.66667	10
36.6667	6.66667	-20	23.3333	13.3333	-6.66667	6.66667	30	76.6667	6.66667	-40	13.3333
3.33333	-3.33333	-3.33333	33.3333	-6.66667	20	3.33333	-13.3333	3.33333	0	16.6667	6.66667
-6.66667	-6.66667	6.66667	20	3.33333	30	-20	-26.6667	-23.3333	-10	-6.66667	13.3333
33.3333	6.66667	-46.6667	3.33333	-10	-26.6667	13.3333	16.6667	-3.33333	10	33.3333	3.33333
-40	6.66667	20	-13.3333	13.3333	-3.33333	0	-26.6667	60	10	-20	-3.33333
-13.3333	-10	36.6667	3.33333	0	3.33333	-6.66667	20	-40	-6.66667	13.3333	-16.6667
13.3333	0	-26.6667	3.33333	6.66667	6.66667	-6.66667	-3.33333	-3.33333	-26.6667	10	6.66667
10	13.3333	-6.66667	-16.6667	-53.3333	0	20	3.33333	-13.3333	40	0	-10
0	-6.66667	36.6667	16.6667	43.3333	10	-13.3333	3.33333	-16.6667	-43.3333	20	3.33333
-30	0	-36.6667	20	6.66667	6.66667	-16.6667	46.6667	-3.33333	40	-46.6667	-20
36.6667	3.33333	20	-66.6667	-16.6667	-13.3333	0	-36.6667	63.3333	-6.66667	0	13.3333
-16.6667	6.66667	-6.66667	-30	23.3333	-3.33333	-3.33333	-20	-40	-36.6667	-16.6667	-13.3333
3.33333	-6.66667	16.6667	-10	-26.6667	-16.6667	10	10	16.6667	43.3333	26.6667	-6.66667
-16.6667	-6.66667	-10	43.3333	3.33333	-13.3333	10	-43.3333	-3.33333	-6.66667	-13.3333	3.33333
0	10	0	40	13.3333	20	-6.66667	33.3333	-30	-13.3333	16.6667	-3.33333
16.6667	3.33333	16.6667	-3.33333	6.66667	23.3333	40	33.3333	46.6667	26.6667	20	10
-50	3.33333	-6.66667	-10	-23.3333	-26.6667	-20	-10	-20	-10	-30	10
13.3333	-13.3333	-20	20	13.3333	13.3333	0	-3.33333	3.33333	-10	-6.66667	-3.33333
13.3333	-6.66667	33.3333	-16.6667	-6.66667	-13.3333	-20	3.33333	-16.6667	-3.33333	3.33333	-13.3333
6.66667	-3.33333	-26.6667	20	0	26.6667	16.6667	0	33.3333	10	-3.33333	10
0	20	0	-13.3333	13.3333	-10	-13.3333	-56.6667	-36.6667	-6.66667	-26.6667	-6.66667
6.66667	-6.66667	6.66667	-23.3333	-16.6667	10	-3.33333	40	-6.66667	0	26.6667	13.3333
20	-26.6667	-66.6667	20	10	-16.6667	0	3.33333	33.3333	-3.33333	10	26.6667
-46.6667	6.66667	53.3333	-3.33333	6.66667	3.33333	20	36.6667	-6.66667	10	-6.66667	-56.6667
46.6667	6.66667	-13.3333	-23.3333	-10	-23.3333	6.66667	-50	-26.6667	-23.3333	-10	30
-13.3333	-13.3333	6.66667	-6.66667	33.3333	0	-6.66667	0	26.6667	23.3333	10	6.66667
-3.33333	10	10	20	-16.6667	10	6.66667	16.6667	16.6667	6.66667	0	-20
-6.66667	6.66667	10	13.3333	0	-6.66667	-3.33333	0	-13.3333	0	13.3333	-16.6667
10	10	-10	-26.6667	-3.33333	3.33333	-10	-6.66667	16.6667	-10	-33.3333	-10
-13.3333	0	6.66667	13.3333	10	0	0	23.3333	-20	-3.33333	26.6667	40
23.3333	3.33333	-20	0	-20	10	13.3333	-23.3333	3.33333	6.66667	-23.3333	6.66667
53.3333	-6.66667	13.3333	3.33333	0	13.3333	-20	-13.3333	3.33333	0	33.3333	-6.66667
-3.33333	13.3333	20	-23.3333	13.3333	0	10	-3.33333	-20	10	-13.3333	-10
-30	-26.6667	-50	-6.66667	-6.66667	-20	20	30	23.3333	-13.3333	6.66667	-6.66667
-20	13.3333	3.33333	3.33333	-3.33333	13.3333	-10	-6.66667	-6.66667	0	13.3333	16.6667
-6.66667	6.66667	0	23.3333	-10	-3.33333	0	-23.3333	3.33333	10	-26.6667	-16.6667
-36.6667	0	3.33333	-6.66667	-3.33333	3.33333	-10	16.6667	-30	10	13.3333	13.3333
40	0	16.6667	26.6667	-6.66667	13.3333	3.33333	3.33333	26.6667	-16.6667	13.3333	-6.66667
0	-13.3333	10	-13.3333	10	-6.66667	0	0	-23.3333	-10	-40	13.3333
13.3333	6.66667	-13.3333	6.66667	10	13.3333	-13.3333	-3.33333	13.3333	10	6.66667	-6.66667
-20	-3.33333	0	26.6667	10	-26.6667	13.3333	40	30	16.6667	10	10
-16.6667	0	10	-40	-3.33333	-6.66667	-3.33333	-30	-60	-6.66667	0	-33.3333
13.3333	-3.33333	-16.6667	-6.66667	-50	-3.33333	-16.6667	10	6.66667	-43.3333	-3.33333	6.66667
0	16.6667	3.33333	-3.33333	13.3333	3.33333	13.3333	-23.3333	46.6667	10	0	13.3333
13.3333	10	50	0	6.66667	0	-23.3333	3.33333	36.6667	23.3333	16.6667	10
-3.33333	-36.6667	-50	20	6.66667	-10	40	20	-50	-10	3.33333	-46.6667
-10	6.66667	30	23.3333	3.33333	0	3.33333	-56.6667	13.3333	-6.66667	3.33333	36.6667
20	3.33333	-10	-13.3333	10	-20	-13.3333	46.6667	-26.6667	10	-20	0
-13.3333	13.3333	-6.66667	6.66667	-10	40	-16.6667	10	-3.33333	0	13.3333	-6.66667
0	0	-10	-6.66667	16.6667	-10	23.3333	-10	3.33333	10	-10	10
-3.33333	-36.6667	0	16.6667	-3.33333	10	10	-6.66667	43.3333	-20	20	-20
0	26.6667	0	-20	-3.33333	6.66667	10	-6.66667	6.66667	0	-20	13.3333
-10	-23.3333	-6.66667	6.66667	-13.3333	-3.33333	-33.3333	-10	0	13.3333	6.66667	-10
-3.33333	13.3333	33.3333	-56.6667	3.33333	0	-10	13.3333	-33.3333	-10	-20	6.66667
0	3.33333	-6.66667	-63.3333	23.3333	-10	23.3333	-13.3333	-6.66667	0	3.33333	3.33333
23.3333	3.33333	3.33333	43.3333	-10	13.3333	6.66667	26.6667	-23.3333	-6.66667	6.66667	-16.6667
-10	3.33333	-10	23.3333	10	-3.33333	-3.33333	53.3333	-33.3333	23.3333	-3.33333	-23.3333
-30	-3.33333	-6.66667	23.3333	-3.33333	-40	-6.66667	-60	66.6667	-13.3333	10	26.6667
26.6667	0	3.33333	13.3333	-13.3333	26.6667	-16.6667	-6.66667	-10	3.33333	16.6667	-6.66667
-3.33333	10	0	-6.66667	3.33333	-6.66667	26.6667	13.3333	-6.66667	6.66667	13.3333	6.66667
20	-13.3333	10	13.3333	0	-10	-43.3333	-33.3333	-6.66667	-10	-23.3333	43.3333
-30	20	6.66667	0	0	23.3333	30	23.3333	16.6667	13.3333	-20	-16.6667
13.3333	-23.3333	-20	-3.33333	0	-13.3333	0	23.3333	0	0	26.6667	10
13.3333	10	-10	16.6667	20	13.3333	0	-40	20	-6.66667	3.33333	3.33333
-20	-3.33333	6.66667	-13.3333	-13.3333	-23.3333	0	16.6667	-13.3333	-10	-13.3333	-10
33.3333	13.3333	6.66667	-3.33333	-6.66667	20	-13.3333	6.66667	-26.6667	-20	-13.3333	-16.6667
-16.6667	-23.3333	-3.33333	-6.66667	10	-6.66667	-16.6667	-3.33333	20	36.6667	10	3.33333
13.3333	13.3333	16.6667	-40	-3.33333	-6.66667	13.3333	20	-26.6667	-6.66667	3.33333	-6.66667
-33.3333	-20	-10	16.6667	3.33333	20	3.33333	-33.3333	13.3333	-6.66667	46.6667	-13.3333
33.3333	30	-13.3333	33.3333	10	-13.3333	-20	13.3333	-3.33333	6.66667	-40	6.66667
-26.6667	-13.3333	13.3333	-13.3333	-26.6667	26.6667	-3.33333	-6.66667	0	3.33333	-16.6667	10
-16.6667	0	3.33333	20	3.33333	-16.6667	20	3.33333	-16.6667	-6.66667	-6.66667	-23.3333
20	10	-6.66667	-23.3333	13.3333	3.33333	0	36.6667	6.66667	0	26.6667	13.3333
-20	-6.66667	13.3333	13.3333	-10	-10	46.6667	-53.3333	46.6667	-3.33333	0	-3.33333
6.66667	0	-10	-13.3333	-13.3333	26.6667	-30	-13.3333	6.66667	13.3333	-16.6667	23.3333
0	-30	6.66667	-16.6667	-3.33333	-36.6667	-3.33333	43.3333	-26.6667	-20	3.33333	10
23.3333	33.3333	-20	33.3333	23.3333	46.6667	6.66667	63.3333	10	36.6667	-6.66667	-20
-6.66667	-13.3333	20	-3.33333	-20	-40	16.6667	-103.333	-23.3333	-40	0	-3.33333
-20	0	-13.3333	13.3333	13.3333	16.6667	-50	26.6667	33.3333	13.3333	-3.33333	3.33333
-6.66667	-6.66667	26.6667	-23.3333	6.66667	-10	20	3.33333	-33.3333	13.3333	3.33333	-3.33333
23.3333	33.3333	-26.6667	3.33333	-40	46.6667	-10	13.3333	3.33333	-3.33333	36.6667	6.66667
6.66667	3.33333	16.6667	10	40	-46.6667	10	-23.3333	3.33333	-20	-16.6667	-3.33333
-10	-20	10	-10	-3.33333	20	0	6.66667	6.66667	-3.33333	-10	-10
-13.3333	30	-16.6667	-36.6667	6.66667	-6.66667	23.3333	6.66667	-36.6667	20	-10	-6.66667
20	-36.6667	-13.3333	-10	-16.6667	-30	-16.6667	13.3333	50	3.33333	-10	10
-3.33333	6.66667	0	30	6.66667	33.3333	33.3333	83.3333	56.6667	6.66667	-6.66667	0
-3.33333	-3.33333	3.33333	36.6667	6.66667	-16.6667	-10	-146.667	-43.3333	-13.3333	16.6667	10
10	3.33333	26.6667	-23.3333	-10	20	0	40	-23.3333	16.6667	-10	-3.33333
-10	-3.33333	-43.3333	-13.3333	10	30	-16.6667	-3.33333	-13.3333	-23.3333	30	-10
13.3333	0	20	0	-13.3333	-80	-6.66667	-3.33333	13.3333	0	-13.3333	6.66667
10	-6.66667	3.33333	10	6.66667	10	3.33333	0	-56.6667	-3.33333	0	-3.33333
-20	0	-3.33333	6.66667	-6.66667	-13.3333	-6.66667	6.66667	-3.33333	6.66667	-3.33333	13.3333
-3.33333	3.33333	23.3333	13.3333	26.6667	26.6667	0	13.3333	73.3333	16.6667	20	-10
16.6667	-6.66667	-16.6667	-13.3333	-13.3333	16.6667	0	-3.33333	-30	-46.6667	-26.6667	-3.33333
3.33333	23.3333	-26.6667	6.66667	0	-3.33333	0	46.6667	-6.66667	33.3333	16.6667	6.66667
-26.6667	-3.33333	-6.66667	6.66667	0	13.3333	13.3333	-33.3333	3.33333	13.3333	13.3333	20
23.3333	10	-16.6667	0	-26.6667	-10	-10	-23.3333	6.66667	-26.6667	-20	-3.33333
-13.3333	10	36.6667	-13.3333	23.3333	16.6667	-10	6.66667	-3.33333	10	3.33333	-40
16.6667	6.66667	36.6667	-13.3333	0	-10	-26.6667	30	0	3.33333	3.33333	6.66667
-6.66667	-46.6667	-30	-23.3333	-3.33333	-16.6667	10	-10	0	-10	-23.3333	23.3333
-10	-13.3333	3.33333	3.33333	10	3.33333	13.3333	-50	23.3333	13.3333	20	23.3333
0	33.3333	-3.33333	0	-10	13.3333	3.33333	40	0	3.33333	-6.66667	-26.6667
16.6667	-6.66667	-13.3333	26.6667	-6.66667	-13.3333	33.3333	0	6.66667	-6.66667	16.6667	-10
-23.3333	0	10	-30	-6.66667	-16.6667	-20	0	-26.6667	-3.33333	-3.33333	16.6667
13.3333	-16.6667	36.6667	16.6667	30	3.33333	26.6667	23.3333	-6.66667	6.66667	-16.6667	-26.6667
-13.3333	13.3333	-23.3333	10	-40	20	6.66667	-40	16.6667	6.66667	-6.66667	16.6667
20	0	-16.6667	90	16.6667	10	-53.3333	-20	-10	6.66667	6.66667	6.66667
0	-16.6667	10	-33.3333	0	26.6667	-20	16.6667	20	-3.33333	10	10
10	3.33333	3.33333	-60	16.6667	-6.66667	40	-16.6667	-3.33333	3.33333	33.3333	-3.33333
-36.6667	20	3.33333	-26.6667	-13.3333	-46.6667	0	40	13.3333	-23.3333	-36.6667	13.3333
6.66667	-6.66667	-26.6667	0	16.6667	10	-6.66667	-46.6667	-43.3333	0	20	-50
36.6667	3.33333	40	6.66667	-10	-13.3333	6.66667	36.6667	106.667	-46.6667	-40	6.66667
-26.6667	-6.66667	-20	26.6667	10	-3.33333	-10	46.6667	-93.3333	36.6667	6.66667	-13.3333
-6.66667	16.6667	16.6667	-6.66667	-20	3.33333	6.66667	-13.3333	-30	23.3333	0	33.3333
10	-20	10	33.3333	3.33333	-20	16.6667	-30	-6.66667	6.66667	-13.3333	-10
-26.6667	6.66667	-40	40	-3.33333	16.6667	-10	-46.6667	36.6667	-10	26.6667	-3.33333
66.6667	6.66667	20	-46.6667	20	0	-10	-16.6667	26.6667	26.6667	23.3333	0
-33.3333	0	10	-20	-6.66667	30	-13.3333	60	-33.3333	-33.3333	6.66667	-6.66667
-20	6.66667	-73.3333	-16.6667	-16.6667	-30	10	-3.33333	-6.66667	-13.3333	-13.3333	6.66667
16.6667	0	30	20	6.66667	40	3.33333	-16.6667	36.6667	33.3333	-26.6667	-10
-6.66667	-16.6667	20	3.33333	10	-13.3333	23.3333	23.3333	-26.6667	-23.3333	-10	23.3333
												MEAN
19.7158	14.5357	23.3921	21.5213	14.9421	20.1405	17.851	31.8776	28.2302	17.0545	17.1185	15.3324	20.1426	SD
-0.0261438	0	-0.0915033	0	0.0784314	0.0653595	0.143791	0.0522876	-0.196078	-0.0392157	-0.0392157	-0.0261438	-0.00653595	Mean

## Sheet: ISI H06
1276.67	1100	1223.33	1133.33	1016.67	1220	1183.33	1180	1186.67	1013.33	1210	1046.67
1270	1073.33	1206.67	1123.33	1013.33	1210	1193.33	1160	1153.33	1003.33	1200	1036.67
1290	1100	1223.33	1150	1016.67	1223.33	1176.67	1160	1163.33	1040	1206.67	1040
1273.33	1083.33	1210	1146.67	1010	1206.67	1176.67	1260	1156.67	1026.67	1206.67	1030
1283.33	1083.33	1203.33	1130	1023.33	1223.33	1193.33	1213.33	1166.67	1000	1196.67	1036.67
1250	1083.33	1200	1143.33	1023.33	1246.67	1180	1183.33	1200	1013.33	1183.33	1030
1270	1083.33	1216.67	1120	1026.67	1230	1176.67	1160	1186.67	1013.33	1220	1063.33
1280	1083.33	1210	1123.33	1023.33	1226.67	1180	1190	1156.67	1026.67	1183.33	1040
1280	1093.33	1186.67	1140	1010	1266.67	1153.33	1180	1163.33	1013.33	1210	1060
1270	1106.67	1200	1140	1006.67	1260	1170	1230	1183.33	986.667	1213.33	1060
1273.33	1080	1213.33	1126.67	1000	1253.33	1180	1200	1156.67	1030	1206.67	1063.33
1293.33	1113.33	1206.67	1123.33	1036.67	1263.33	1156.67	1196.67	1173.33	1010	1173.33	1050
1280	1086.67	1193.33	1123.33	1043.33	1260	1166.67	1203.33	1183.33	1026.67	1193.33	1063.33
1270	1056.67	1186.67	1140	1020	1243.33	1163.33	1190	1193.33	993.333	1183.33	1046.67
1290	1090	1216.67	1183.33	1030	1246.67	1200	1223.33	1160	1003.33	1206.67	1053.33
1310	1080	1200	1150	1026.67	1220	1206.67	1183.33	1170	1033.33	1176.67	1023.33
1286.67	1106.67	1216.67	1123.33	1026.67	1210	1163.33	1190	1210	1046.67	1163.33	1060
1283.33	1083.33	1216.67	1113.33	976.667	1216.67	1176.67	1176.67	1176.67	1030	1200	1046.67
1260	1093.33	1223.33	1120	1003.33	1240	1160	1220	1173.33	1036.67	1186.67	1053.33
1273.33	1093.33	1223.33	1113.33	1010	1226.67	1180	1190	1183.33	1026.67	1223.33	1043.33
1253.33	1096.67	1226.67	1120	1013.33	1223.33	1196.67	1166.67	1170	1040	1200	1043.33
1246.67	1090	1216.67	1113.33	1013.33	1280	1213.33	1200	1203.33	1026.67	1186.67	1040
1283.33	1090	1206.67	1123.33	1026.67	1240	1206.67	1150	1210	1030	1206.67	1040
1250	1086.67	1216.67	1133.33	1010	1223.33	1183.33	1193.33	1226.67	1013.33	1210	1046.67
1286.67	1093.33	1220	1120	1023.33	1216.67	1176.67	1193.33	1190	1016.67	1210	1053.33
1283.33	1080	1213.33	1113.33	1006.67	1213.33	1160	1196.67	1166.67	1020	1200	1060
1286.67	1093.33	1200	1116.67	1036.67	1213.33	1160	1183.33	1156.67	1010	1213.33	1040
1283.33	1106.67	1223.33	1123.33	1023.33	1206.67	1163.33	1193.33	1140	1043.33	1186.67	1040
1323.33	1100	1213.33	1123.33	1010	1246.67	1176.67	1223.33	1143.33	1030	1213.33	1050
1340	1093.33	1213.33	1110	993.333	1240	1170	1203.33	1146.67	1043.33	1203.33	1043.33
1313.33	1110	1213.33	1113.33	1013.33	1260	1190	1206.67	1176.67	1023.33	1210	1043.33
1266.67	1090	1213.33	1120	1030	1263.33	1176.67	1226.67	1213.33	1026.67	1196.67	1043.33
1243.33	1100	1200	1120	1020	1250	1173.33	1176.67	1186.67	1020	1210	1086.67
1293.33	1100	1160	1136.67	1023.33	1266.67	1160	1193.33	1220	1013.33	1223.33	1023.33
1216.67	1070	1216.67	1146.67	1020	1243.33	1176.67	1206.67	1153.33	1013.33	1226.67	1043.33
1226.67	1100	1200	1130	1023.33	1253.33	1156.67	1226.67	1173.33	1020	1243.33	1043.33
1263.33	1080	1226.67	1120	1020	1213.33	1170	1193.33	1130	1006.67	1226.67	1053.33
1280	1080	1193.33	1120	1020	1226.67	1186.67	1226.67	1126.67	1033.33	1200	1060
1273.33	1080	1203.33	1120	1023.33	1223.33	1183.33	1203.33	1193.33	1033.33	1206.67	1046.67
1276.67	1073.33	1216.67	1120	1026.67	1230	1193.33	1213.33	1186.67	1046.67	1190	1050
1250	1066.67	1220	1120	1020	1250	1190	1210	1186.67	1043.33	1203.33	1050
1260	1076.67	1183.33	1116.67	980	1233.33	1166.67	1206.67	1200	1026.67	1200	1050
1260	1066.67	1203.33	1126.67	990	1243.33	1176.67	1206.67	1173.33	1026.67	1200	1040
1246.67	1080	1223.33	1133.33	1016.67	1226.67	1156.67	1206.67	1150	996.667	1173.33	1046.67
1280	1093.33	1233.33	1130	1023.33	1266.67	1166.67	1203.33	1206.67	1030	1190	1066.67
1256.67	1080	1173.33	1143.33	1023.33	1223.33	1183.33	1206.67	1170	1006.67	1180	1053.33
1230	1086.67	1196.67	1120	980	1243.33	1163.33	1170	1163.33	1010	1190	1036.67
1263.33	1096.67	1213.33	1116.67	1030	1226.67	1183.33	1173.33	1186.67	1006.67	1206.67	1043.33
1276.67	1093.33	1206.67	1136.67	1006.67	1266.67	1193.33	1176.67	1203.33	1016.67	1203.33	1060
1270	1100	1220	1130	1010	1256.67	1170	1193.33	1180	1023.33	1210	1040
1253.33	1073.33	1233.33	1146.67	1026.67	1260	1180	1193.33	1173.33	996.667	1206.67	1043.33
1240	1093.33	1216.67	1133.33	1053.33	1223.33	1166.67	1180	1193.33	1006.67	1190	1056.67
1260	1110	1226.67	1153.33	1016.67	1246.67	1173.33	1170	1183.33	1000	1220	1060
1256.67	1100	1240	1130	1030	1233.33	1186.67	1173.33	1123.33	1020	1200	1040
1256.67	1110	1220	1130	1033.33	1226.67	1160	1186.67	1156.67	1040	1210	1030
1270	1110	1220	1143.33	1036.67	1246.67	1170	1186.67	1150	1020	1216.67	1026.67
1270	1096.67	1223.33	1123.33	1043.33	1213.33	1173.33	1216.67	1150	1030	1220	1040
1273.33	1080	1223.33	1126.67	1040	1240	1156.67	1193.33	1136.67	1033.33	1210	1023.33
1270	1083.33	1203.33	1133.33	1036.67	1266.67	1180	1200	1170	1003.33	1233.33	1026.67
1283.33	1070	1200	1130	1043.33	1246.67	1173.33	1190	1150	1020	1213.33	1033.33
1256.67	1046.67	1220	1130	1006.67	1230	1196.67	1196.67	1186.67	1026.67	1173.33	1036.67
1246.67	1073.33	1176.67	1120	1026.67	1246.67	1180	1233.33	1206.67	1046.67	1200	1020
1276.67	1080	1206.67	1106.67	1020	1243.33	1173.33	1206.67	1176.67	1013.33	1196.67	1046.67
1273.33	1103.33	1213.33	1113.33	1013.33	1216.67	1150	1210	1170	1013.33	1203.33	1056.67
1260	1090	1200	1130	1000	1213.33	1160	1210	1196.67	1040	1196.67	1063.33
1246.67	1096.67	1233.33	1133.33	1020	1213.33	1143.33	1193.33	1143.33	1030	1190	1056.67
1233.33	1103.33	1220	1143.33	1003.33	1260	1153.33	1176.67	1176.67	1023.33	1190	1046.67
1266.67	1096.67	1210	1123.33	1036.67	1253.33	1160	1183.33	1163.33	1000	1206.67	1056.67
1253.33	1093.33	1213.33	1120	1033.33	1270	1153.33	1230	1170	1030	1213.33	1066.67
1276.67	1063.33	1223.33	1173.33	1033.33	1246.67	1166.67	1246.67	1203.33	1023.33	1200	1046.67
1253.33	1090	1213.33	1200	1020	1253.33	1200	1193.33	1180	1016.67	1196.67	1050
1273.33	1076.67	1213.33	1123.33	1030	1260	1210	1186.67	1183.33	1026.67	1200	1036.67
1270	1073.33	1240	1106.67	1033.33	1236.67	1190	1180	1173.33	1023.33	1186.67	1060
1263.33	1066.67	1203.33	1113.33	1030	1210	1190	1183.33	1170	1026.67	1200	1046.67
1273.33	1096.67	1213.33	1130	1040	1233.33	1173.33	1230	1173.33	1036.67	1200	1053.33
1283.33	1086.67	1233.33	1133.33	1023.33	1206.67	1196.67	1200	1186.67	1026.67	1190	1043.33
1300	1086.67	1220	1116.67	1026.67	1213.33	1193.33	1180	1173.33	1023.33	1206.67	1053.33
1260	1080	1213.33	1130	1040	1193.33	1196.67	1216.67	1180	1020	1210	1046.67
1280	1100	1233.33	1126.67	1030	1246.67	1150	1190	1156.67	1013.33	1210	1050
1286.67	1093.33	1203.33	1130	1010	1223.33	1163.33	1240	1170	1033.33	1200	1046.67
1290	1100	1213.33	1133.33	1030	1233.33	1176.67	1220	1183.33	1020	1196.67	1050
1300	1086.67	1180	1120	1006.67	1243.33	1203.33	1206.67	1206.67	1016.67	1193.33	1063.33
1280	1080	1206.67	1130	1003.33	1250	1190	1216.67	1193.33	1010	1226.67	1046.67
1270	1093.33	1186.67	1136.67	1003.33	1240	1166.67	1193.33	1180	1016.67	1220	1016.67
1283.33	1070	1200	1143.33	1020	1260	1186.67	1190	1146.67	1013.33	1213.33	1040
1283.33	1060	1220	1103.33	1010	1240	1173.33	1193.33	1193.33	1016.67	1196.67	1036.67
1246.67	1076.67	1226.67	1106.67	1020	1236.67	1146.67	1190	1183.33	1026.67	1210	1050
1253.33	1076.67	1216.67	1140	1026.67	1203.33	1160	1193.33	1160	1000	1203.33	1020
1256.67	1080	1203.33	1156.67	1026.67	1246.67	1160	1186.67	1200	1036.67	1206.67	1026.67
1220	1083.33	1230	1150	1023.33	1290	1170	1213.33	1176.67	1016.67	1200	1040
1230	1073.33	1200	1130	1016.67	1270	1213.33	1186.67	1180	996.667	1180	1023.33
1263.33	1080	1210	1130	1016.67	1236.67	1200	1183.33	1150	1030	1176.67	1030
1240	1110	1226.67	1123.33	1016.67	1243.33	1186.67	1203.33	1173.33	1020	1173.33	1066.67
1266.67	1110	1190	1130	1023.33	1246.67	1163.33	1176.67	1146.67	1010	1190	1063.33
1280	1110	1200	1140	1016.67	1253.33	1166.67	1220	1153.33	1036.67	1176.67	1070
1266.67	1113.33	1193.33	1116.67	1006.67	1283.33	1183.33	1206.67	1163.33	1026.67	1183.33	1056.67
1253.33	1086.67	1203.33	1133.33	1030	1256.67	1173.33	1186.67	1176.67	1030	1196.67	1030
1240	1103.33	1210	1113.33	1010	1270	1163.33	1186.67	1173.33	1016.67	1190	1043.33
1260	1096.67	1186.67	1143.33	1030	1256.67	1183.33	1203.33	1160	1026.67	1200	1053.33
1266.67	1093.33	1210	1156.67	1026.67	1226.67	1153.33	1196.67	1166.67	1013.33	1186.67	1046.67
1266.67	1080	1226.67	1180	1020	1226.67	1163.33	1183.33	1163.33	1003.33	1186.67	1060
1253.33	1093.33	1226.67	1123.33	1006.67	1250	1163.33	1200	1143.33	1013.33	1200	1033.33
1266.67	1086.67	1243.33	1116.67	1033.33	1216.67	1140	1223.33	1143.33	1016.67	1196.67	1053.33
1263.33	1093.33	1230	1130	1026.67	1246.67	1130	1206.67	1210	1010	1196.67	1066.67
1280	1080	1220	1120	1023.33	1256.67	1180	1206.67	1220	1010	1233.33	1070
1316.67	1086.67	1226.67	1113.33	1006.67	1220	1163.33	1196.67	1200	1026.67	1210	1063.33
1363.33	1093.33	1233.33	1106.67	1036.67	1220	1166.67	1173.33	1166.67	1030	1200	1063.33
1336.67	1100	1160	1120	1020	1260	1170	1206.67	1166.67	1003.33	1190	1060
1300	1080	1180	1120	1006.67	1240	1183.33	1226.67	1186.67	1000	1183.33	1073.33
1246.67	1090	1200	1123.33	1023.33	1253.33	1190	1180	1183.33	1023.33	1166.67	1053.33
1253.33	1096.67	1220	1113.33	1020	1233.33	1176.67	1230	1136.67	1013.33	1193.33	1056.67
1226.67	1086.67	1186.67	1123.33	1036.67	1206.67	1170	1200	1130	1000	1226.67	1043.33
1250	1090	1183.33	1116.67	1010	1276.67	1166.67	1196.67	1153.33	1020	1203.33	1046.67
1266.67	1086.67	1190	1126.67	1036.67	1223.33	1193.33	1190	1186.67	1023.33	1206.67	1026.67
1253.33	1080	1193.33	1143.33	1016.67	1263.33	1166.67	1233.33	1163.33	1030	1196.67	1046.67
1276.67	1076.67	1206.67	1123.33	1006.67	1266.67	1160	1190	1156.67	1040	1220	1050
1286.67	1083.33	1186.67	1130	996.667	1280	1176.67	1180	1133.33	1033.33	1210	1030
1276.67	1080	1210	1146.67	1020	1256.67	1173.33	1203.33	1230	1026.67	1200	1060
1283.33	1086.67	1193.33	1120	1013.33	1226.67	1176.67	1196.67	1196.67	1040	1213.33	1040
1280	1086.67	1193.33	1140	1006.67	1253.33	1173.33	1213.33	1193.33	1013.33	1203.33	1050
1256.67	1080	1223.33	1160	990	1260	1163.33	1200	1200	1013.33	1200	1063.33
1266.67	1096.67	1216.67	1116.67	1013.33	1243.33	1180	1180	1206.67	1013.33	1200	1060
1276.67	1110	1223.33	1113.33	1026.67	1256.67	1173.33	1203.33	1186.67	1000	1206.67	1040
1276.67	1113.33	1216.67	1123.33	1016.67	1243.33	1170	1190	1140	1016.67	1203.33	1053.33
1286.67	1100	1216.67	1143.33	1056.67	1210	1156.67	1200	1160	1006.67	1206.67	1050
1283.33	1120	1196.67	1150	1030	1220	1183.33	1200	1180	1046.67	1163.33	1073.33
1280	1083.33	1213.33	1213.33	1030	1253.33	1170	1210	1153.33	1013.33	1203.33	1040
1296.67	1106.67	1186.67	1136.67	1033.33	1233.33	1193.33	1186.67	1183.33	1033.33	1203.33	1023.33
1303.33	1100	1193.33	1116.67	1023.33	1246.67	1193.33	1196.67	1173.33	1020	1206.67	1060
1260	1096.67	1240	1120	1006.67	1223.33	1183.33	1196.67	1160	1030	1196.67	1050
1276.67	1103.33	1173.33	1100	1040	1240	1170	1186.67	1183.33	1016.67	1186.67	1066.67
1270	1090	1243.33	1103.33	1026.67	1246.67	1163.33	1230	1183.33	1006.67	1196.67	1053.33
1280	1083.33	1226.67	1113.33	1030	1213.33	1186.67	1240	1193.33	1016.67	1200	1036.67
1260	1080	1246.67	1106.67	1020	1233.33	1176.67	1220	1180	1006.67	1190	1046.67
1256.67	1090	1213.33	1090	1026.67	1223.33	1156.67	1260	1170	1013.33	1196.67	1046.67
1280	1086.67	1203.33	1126.67	1026.67	1246.67	1183.33	1240	1160	1010	1173.33	1050
1253.33	1086.67	1203.33	1126.67	1016.67	1236.67	1186.67	1226.67	1140	1023.33	1190	1050
1280	1073.33	1190	1200	1026.67	1230	1163.33	1126.67	1220	1023.33	1166.67	1063.33
1276.67	1093.33	1200	1150	1030	1243.33	1160	1156.67	1163.33	1030	1190	1053.33
1253.33	1100	1216.67	1143.33	1023.33	1240	1176.67	1176.67	1183.33	1026.67	1196.67	1070
1286.67	1096.67	1243.33	1136.67	1016.67	1246.67	1193.33	1216.67	1196.67	1036.67	1220	1036.67
1293.33	1083.33	1216.67	1106.67	1006.67	1260	1176.67	1230	1190	1013.33	1223.33	1050
1256.67	1083.33	1216.67	1096.67	1030	1263.33	1190	1186.67	1153.33	1020	1196.67	1046.67
1290	1080	1206.67	1093.33	1030	1253.33	1190	1173.33	1196.67	990	1193.33	1043.33
1273.33	1090	1206.67	1070	1026.67	1263.33	1183.33	1206.67	1173.33	1013.33	1186.67	1053.33
1270	1086.67	1210	1110	1023.33	1240	1180	1196.67	1176.67	1033.33	1210	1060
1260	1073.33	1226.67	1173.33	1003.33	1233.33	1183.33	1206.67	1150	1030	1190	1056.67
1266.67	1083.33	1200	1160	1023.33	1236.67	1176.67	1230	1173.33	1016.67	1170	1056.67
1246.67	1100	1220	1156.67	1033.33	1236.67	1170	1186.67	1176.67	1023.33	1200	1053.33
1253.33	1106.67	1200	1116.67	1000	1236.67	1163.33	1196.67	1190	1036.67	1196.67	1043.33
1263.33	1103.33	1176.67	1113.33	1043.33	1216.67	1156.67	1186.67	1166.67	1026.67	1186.67	1046.67
1276.67	1080	1206.67	1123.33	1033.33	1213.33	1173.33	1183.33	1166.67	1013.33	1193.33	1060
1263.33	1103.33	1183.33	1123.33	1010	1226.67	1170	1173.33	1180	1020	1210	1053.33
1246.67	1096.67	1223.33	1146.67	1000	1220	1176.67	1233.33	1170	1023.33	1210	1070
1273.33	1100	1216.67	1123.33	1036.67	1220	1180	1190	1213.33	1023.33	1210	1060
1263.33	1093.33	1190	1143.33	1006.67	1263.33	1176.67	1220	1166.67	996.667	1203.33	1073.33
1256.67	1106.67	1203.33	1120	1013.33	1246.67	1173.33	1190	1160	1020	1203.33	1066.67
1260	1090	1190	1123.33	996.667	1266.67	1150	1216.67	1183.33	1040	1220	1063.33
1260	1100	1196.67	1123.33	1010	1260	1166.67	1210	1160	1033.33	1200	1050
1256.67	1100	1210	1123.33	1026.67	1243.33	1200	1210	1176.67	1036.67	1206.67	1046.67
1260	1103.33	1203.33	1123.33	1013.33	1236.67	1210	1183.33	1170	1036.67	1196.67	1053.33
1280	1103.33	1206.67	1110	1000	1263.33	1190	1170	1180	1030	1216.67	1046.67
1303.33	1096.67	1230	1093.33	1020	1193.33	1183.33	1200	1180	1043.33	1186.67	1050
1303.33	1090	1203.33	1130	1003.33	1173.33	1186.67	1263.33	1150	1020	1210	1050
1300	1096.67	1203.33	1210	1016.67	1210	1186.67	1166.67	1196.67	1023.33	1200	1050
1310	1096.67	1216.67	1200	1000	1233.33	1183.33	1186.67	1173.33	1026.67	1200	1046.67
1296.67	1086.67	1176.67	1150	1026.67	1233.33	1176.67	1193.33	1173.33	1006.67	1196.67	1033.33
1276.67	1080	1216.67	1090	1003.33	1266.67	1176.67	1170	1216.67	1013.33	1190	1043.33
1280	1106.67	1216.67	1070	1023.33	1256.67	1206.67	1210	1150	1006.67	1186.67	1043.33
1253.33	1093.33	1210	1090	1040	1230	1173.33	1196.67	1203.33	1010	1190	1040
1226.67	1116.67	1193.33	1143.33	1010	1240	1150	1176.67	1166.67	1003.33	1190	1060
1253.33	1103.33	1190	1110	1026.67	1260	1180	1210	1220	1023.33	1193.33	1066.67
1226.67	1103.33	1183.33	1126.67	1010	1226.67	1160	1196.67	1183.33	1013.33	1213.33	1043.33
1260	1096.67	1210	1173.33	1036.67	1236.67	1166.67	1183.33	1160	1013.33	1200	1046.67
1250	1110	1250	1163.33	1020	1256.67	1180	1226.67	1170	1030	1213.33	1063.33
1250	1060	1233.33	1160	1016.67	1273.33	1163.33	1196.67	1160	1036.67	1216.67	1050
1273.33	1076.67	1230	1136.67	1033.33	1236.67	1186.67	1200	1176.67	1013.33	1203.33	1073.33
1300	1090	1206.67	1130	1013.33	1263.33	1186.67	1213.33	1190	1040	1230	1043.33
1283.33	1093.33	1226.67	1113.33	1036.67	1246.67	1183.33	1186.67	1173.33	1020	1216.67	1060
1306.67	1070	1210	1140	1043.33	1230	1186.67	1213.33	1176.67	1016.67	1193.33	1050
1250	1073.33	1186.67	1133.33	1033.33	1210	1190	1226.67	1166.67	1010	1200	1043.33
1266.67	1083.33	1213.33	1133.33	1046.67	1240	1173.33	1186.67	1166.67	1013.33	1183.33	1046.67
1296.67	1076.67	1203.33	1123.33	1030	1226.67	1153.33	1206.67	1133.33	1023.33	1193.33	1053.33
1276.67	1096.67	1226.67	1133.33	1016.67	1243.33	1120	1226.67	1166.67	1043.33	1186.67	1046.67
1233.33	1083.33	1210	1136.67	1046.67	1276.67	1150	1203.33	1153.33	1016.67	1203.33	1036.67
1273.33	1110	1210	1153.33	1026.67	1273.33	1140	1220	1176.67	1016.67	1230	1043.33
1280	1083.33	1203.33	1120	1010	1260	1183.33	1220	1176.67	1016.67	1200	1046.67
1263.33	1080	1196.67	1123.33	970	1233.33	1170	1203.33	1193.33	1026.67	1223.33	1070
1266.67	1090	1196.67	1110	993.333	1233.33	1163.33	1190	1173.33	1023.33	1200	1076.67
1260	1086.67	1180	1096.67	1026.67	1236.67	1170	1203.33	1163.33	1006.67	1190	1056.67
1280	1093.33	1193.33	1123.33	1033.33	1220	1186.67	1200	1173.33	1020	1190	1046.67
1273.33	1090	1206.67	1113.33	1016.67	1223.33	1176.67	1223.33	1203.33	1026.67	1176.67	1060
1283.33	1110	1243.33	1143.33	1040	1220	1193.33	1196.67	1183.33	1016.67	1186.67	1040
1296.67	1103.33	1233.33	1173.33	996.667	1196.67	1173.33	1183.33	1166.67	1000	1206.67	1056.67
1276.67	1080	1253.33	1146.67	1030	1226.67	1180	1230	1196.67	993.333	1213.33	1066.67
1260	1113.33	1220	1136.67	1023.33	1240	1173.33	1253.33	1176.67	1003.33	1233.33	1043.33
1280	1120	1226.67	1136.67	1023.33	1230	1176.67	1186.67	1166.67	1003.33	1220	1060
1290	1093.33	1206.67	1123.33	1026.67	1240	1170	1166.67	1193.33	1006.67	1193.33	1076.67
1290	1096.67	1233.33	1123.33	983.333	1223.33	1216.67	1220	1193.33	1010	1186.67	1080
1253.33	1086.67	1233.33	1130	1016.67	1250	1226.67	1210	1180	1016.67	1190	1056.67
1290	1113.33	1213.33	1150	1013.33	1250	1176.67	1210	1193.33	1016.67	1196.67	1063.33
1270	1076.67	1196.67	1163.33	1020	1253.33	1136.67	1176.67	1170	1010	1230	1066.67
1273.33	1093.33	1190	1173.33	1006.67	1240	1150	1206.67	1150	1013.33	1173.33	1063.33
1263.33	1093.33	1210	1170	1026.67	1233.33	1176.67	1213.33	1170	1016.67	1186.67	1046.67
1263.33	1116.67	1220	1153.33	1020	1226.67	1163.33	1176.67	1143.33	1023.33	1213.33	1076.67
1270	1113.33	1213.33	1146.67	1006.67	1240	1173.33	1173.33	1150	1016.67	1216.67	1063.33
1260	1086.67	1210	1083.33	1020	1250	1183.33	1190	1166.67	1033.33	1240	1066.67
1273.33	1100	1210	1063.33	1020	1233.33	1163.33	1190	1173.33	1016.67	1206.67	1060
1280	1063.33	1206.67	1096.67	1050	1236.67	1163.33	1190	1183.33	1020	1203.33	1040
1300	1096.67	1220	1126.67	1016.67	1230	1180	1200	1166.67	1046.67	1190	1060
1283.33	1073.33	1193.33	1133.33	1023.33	1240	1190	1263.33	1223.33	1040	1190	1043.33
1283.33	1083.33	1203.33	1136.67	1016.67	1223.33	1173.33	1236.67	1176.67	1030	1200	1060
1273.33	1096.67	1200	1143.33	1036.67	1236.67	1166.67	1206.67	1163.33	1020	1190	1060
1196.67	1083.33	1200	1150	1026.67	1246.67	1160	1183.33	1133.33	1010	1183.33	1060
1240	1090	1200	1136.67	1030	1236.67	1183.33	1250	1186.67	1026.67	1213.33	1056.67
1273.33	1090	1226.67	1150	1000	1243.33	1180	1186.67	1160	1020	1210	1070
1260	1090	1230	1130	1030	1220	1160	1196.67	1153.33	1003.33	1196.67	1026.67
1256.67	1103.33	1206.67	1130	1040	1263.33	1153.33	1156.67	1156.67	1033.33	1183.33	1046.67
1270	1076.67	1220	1133.33	1026.67	1223.33	1186.67	1193.33	1223.33	1033.33	1190	1016.67
1280	1103.33	1210	1116.67	1016.67	1266.67	1180	1216.67	1166.67	1026.67	1186.67	1023.33
1260	1100	1196.67	1096.67	1000	1243.33	1186.67	1196.67	1176.67	1016.67	1173.33	1040
1263.33	1126.67	1206.67	1106.67	1020	1236.67	1156.67	1196.67	1163.33	1026.67	1200	1040
1253.33	1106.67	1186.67	1200	1020	1253.33	1170	1190	1156.67	1026.67	1186.67	1020
1266.67	1123.33	1220	1170	1023.33	1263.33	1176.67	1140	1206.67	1006.67	1200	1053.33
1273.33	1073.33	1236.67	1133.33	1016.67	1270	1186.67	1180	1210	1040	1200	1053.33
1240	1090	1230	1126.67	1020	1253.33	1183.33	1253.33	1183.33	1026.67	1230	1043.33
1260	1083.33	1226.67	1113.33	1023.33	1216.67	1180	1223.33	1170	1013.33	1216.67	1046.67
1260	1093.33	1226.67	1126.67	1023.33	1210	1150	1203.33	1160	1023.33	1210	1040
1280	1090	1206.67	1133.33	1020	1220	1186.67	1173.33	1146.67	996.667	1166.67	1066.67
1250	1093.33	1206.67	1126.67	1013.33	1230	1180	1186.67	1153.33	1030	1203.33	1050
1270	1073.33	1200	1130	990	1220	1180	1210	1150	1026.67	1200	1050
1286.67	1043.33	1226.67	1113.33	1020	1236.67	1146.67	1200	1173.33	1036.67	1220	1073.33
1270	1066.67	1203.33	1130	1023.33	1240	1170	1180	1186.67	1026.67	1223.33	1063.33
1253.33	1100	1220	1153.33	1006.67	1266.67	1133.33	1186.67	1153.33	1040	1233.33	1080
1273.33	1080	1193.33	1146.67	1046.67	1243.33	1156.67	1180	1123.33	1026.67	1193.33	1070
1246.67	1086.67	1220	1170	1033.33	1230	1170	1193.33	1166.67	1020	1196.67	1080
1276.67	1090	1180	1136.67	1030	1263.33	1176.67	1190	1280	1020	1190	1073.33
1256.67	1083.33	1190	1160	1026.67	1253.33	1203.33	1223.33	1226.67	1003.33	1190	1063.33
1263.33	1130	1190	1140	1033.33	1266.67	1170	1200	1203.33	1016.67	1180	1053.33
1256.67	1060	1200	1100	1016.67	1240	1200	1190	1156.67	1026.67	1170	1060
1250	1083.33	1190	1146.67	1010	1253.33	1183.33	1233.33	1146.67	1013.33	1206.67	1056.67
1270	1090	1200	1153.33	1010	1223.33	1200	1220	1200	1006.67	1176.67	1040
1273.33	1093.33	1216.67	1153.33	1050	1226.67	1190	1216.67	1190	1006.67	1186.67	1050
1260	1090	1210	1150	1046.67	1243.33	1183.33	1210	1183.33	1013.33	1226.67	1056.67
1280	1093.33	1223.33	1136.67	1050	1243.33	1196.67	1173.33	1160	1006.67	1216.67	1043.33
1276.67	1120	1213.33	1140	1003.33	1233.33	1180	1170	1163.33	1013.33	1213.33	1050
1300	1090	1216.67	1126.67	1003.33	1260	1196.67	1240	1150	1016.67	1206.67	1046.67
1303.33	1086.67	1213.33	1106.67	1026.67	1223.33	1143.33	1213.33	1180	1033.33	1193.33	1036.67
1313.33	1103.33	1196.67	1136.67	1020	1226.67	1170	1226.67	1196.67	1006.67	1190	1043.33
1313.33	1110	1223.33	1136.67	1020	1246.67	1136.67	1200	1143.33	1010	1206.67	1030
1303.33	1076.67	1220	1116.67	1020	1240	1160	1153.33	1160	1023.33	1186.67	1036.67
1260	1086.67	1233.33	1120	1026.67	1233.33	1210	1183.33	1203.33	1010	1186.67	1050
1233.33	1100	1230	1133.33	1026.67	1226.67	1180	1193.33	1183.33	1040	1176.67	1060
1226.67	1080	1206.67	1130	1050	1253.33	1183.33	1173.33	1193.33	1023.33	1183.33	1050
1260	1066.67	1203.33	1120	1043.33	1206.67	1176.67	1196.67	1160	1016.67	1190	1050
1300	1083.33	1220	1120	1000	1256.67	1180	1220	1173.33	1010	1203.33	1020
												MEAN
21.0181	13.5938	16.0863	21.718	14.0831	18.8235	16.1035	21.6709	22.0347	12.2015	14.7838	13.1267	17.1037	SD
1270.26	1090.36	1210.23	1130.66	1020.6	1239.48	1175.16	1199.58	1174.78	1020.23	1200	1050.14	1148.46	Mean
-6.66667	-26.6667	-16.6667	-10	-3.33333	-10	10	-20	-33.3333	-10	-10	-10
20	26.6667	16.6667	26.6667	3.33333	13.3333	-16.6667	0	10	36.6667	6.66667	3.33333
-16.6667	-16.6667	-13.3333	-3.33333	-6.66667	-16.6667	0	100	-6.66667	-13.3333	0	-10
10	0	-6.66667	-16.6667	13.3333	16.6667	16.6667	-46.6667	10	-26.6667	-10	6.66667
-33.3333	0	-3.33333	13.3333	0	23.3333	-13.3333	-30	33.3333	13.3333	-13.3333	-6.66667
20	0	16.6667	-23.3333	3.33333	-16.6667	-3.33333	-23.3333	-13.3333	0	36.6667	33.3333
10	0	-6.66667	3.33333	-3.33333	-3.33333	3.33333	30	-30	13.3333	-36.6667	-23.3333
0	10	-23.3333	16.6667	-13.3333	40	-26.6667	-10	6.66667	-13.3333	26.6667	20
-10	13.3333	13.3333	0	-3.33333	-6.66667	16.6667	50	20	-26.6667	3.33333	0
3.33333	-26.6667	13.3333	-13.3333	-6.66667	-6.66667	10	-30	-26.6667	43.3333	-6.66667	3.33333
20	33.3333	-6.66667	-3.33333	36.6667	10	-23.3333	-3.33333	16.6667	-20	-33.3333	-13.3333
-13.3333	-26.6667	-13.3333	0	6.66667	-3.33333	10	6.66667	10	16.6667	20	13.3333
-10	-30	-6.66667	16.6667	-23.3333	-16.6667	-3.33333	-13.3333	10	-33.3333	-10	-16.6667
20	33.3333	30	43.3333	10	3.33333	36.6667	33.3333	-33.3333	10	23.3333	6.66667
20	-10	-16.6667	-33.3333	-3.33333	-26.6667	6.66667	-40	10	30	-30	-30
-23.3333	26.6667	16.6667	-26.6667	0	-10	-43.3333	6.66667	40	13.3333	-13.3333	36.6667
-3.33333	-23.3333	0	-10	-50	6.66667	13.3333	-13.3333	-33.3333	-16.6667	36.6667	-13.3333
-23.3333	10	6.66667	6.66667	26.6667	23.3333	-16.6667	43.3333	-3.33333	6.66667	-13.3333	6.66667
13.3333	0	0	-6.66667	6.66667	-13.3333	20	-30	10	-10	36.6667	-10
-20	3.33333	3.33333	6.66667	3.33333	-3.33333	16.6667	-23.3333	-13.3333	13.3333	-23.3333	0
-6.66667	-6.66667	-10	-6.66667	0	56.6667	16.6667	33.3333	33.3333	-13.3333	-13.3333	-3.33333
36.6667	0	-10	10	13.3333	-40	-6.66667	-50	6.66667	3.33333	20	0
-33.3333	-3.33333	10	10	-16.6667	-16.6667	-23.3333	43.3333	16.6667	-16.6667	3.33333	6.66667
36.6667	6.66667	3.33333	-13.3333	13.3333	-6.66667	-6.66667	0	-36.6667	3.33333	0	6.66667
-3.33333	-13.3333	-6.66667	-6.66667	-16.6667	-3.33333	-16.6667	3.33333	-23.3333	3.33333	-10	6.66667
3.33333	13.3333	-13.3333	3.33333	30	0	0	-13.3333	-10	-10	13.3333	-20
-3.33333	13.3333	23.3333	6.66667	-13.3333	-6.66667	3.33333	10	-16.6667	33.3333	-26.6667	0
40	-6.66667	-10	0	-13.3333	40	13.3333	30	3.33333	-13.3333	26.6667	10
16.6667	-6.66667	0	-13.3333	-16.6667	-6.66667	-6.66667	-20	3.33333	13.3333	-10	-6.66667
-26.6667	16.6667	0	3.33333	20	20	20	3.33333	30	-20	6.66667	0
-46.6667	-20	0	6.66667	16.6667	3.33333	-13.3333	20	36.6667	3.33333	-13.3333	0
-23.3333	10	-13.3333	0	-10	-13.3333	-3.33333	-50	-26.6667	-6.66667	13.3333	43.3333
50	0	-40	16.6667	3.33333	16.6667	-13.3333	16.6667	33.3333	-6.66667	13.3333	-63.3333
-76.6667	-30	56.6667	10	-3.33333	-23.3333	16.6667	13.3333	-66.6667	0	3.33333	20
10	30	-16.6667	-16.6667	3.33333	10	-20	20	20	6.66667	16.6667	0
36.6667	-20	26.6667	-10	-3.33333	-40	13.3333	-33.3333	-43.3333	-13.3333	-16.6667	10
16.6667	0	-33.3333	0	0	13.3333	16.6667	33.3333	-3.33333	26.6667	-26.6667	6.66667
-6.66667	0	10	0	3.33333	-3.33333	-3.33333	-23.3333	66.6667	0	6.66667	-13.3333
3.33333	-6.66667	13.3333	0	3.33333	6.66667	10	10	-6.66667	13.3333	-16.6667	3.33333
-26.6667	-6.66667	3.33333	0	-6.66667	20	-3.33333	-3.33333	0	-3.33333	13.3333	0
10	10	-36.6667	-3.33333	-40	-16.6667	-23.3333	-3.33333	13.3333	-16.6667	-3.33333	0
0	-10	20	10	10	10	10	0	-26.6667	0	0	-10
-13.3333	13.3333	20	6.66667	26.6667	-16.6667	-20	0	-23.3333	-30	-26.6667	6.66667
33.3333	13.3333	10	-3.33333	6.66667	40	10	-3.33333	56.6667	33.3333	16.6667	20
-23.3333	-13.3333	-60	13.3333	0	-43.3333	16.6667	3.33333	-36.6667	-23.3333	-10	-13.3333
-26.6667	6.66667	23.3333	-23.3333	-43.3333	20	-20	-36.6667	-6.66667	3.33333	10	-16.6667
33.3333	10	16.6667	-3.33333	50	-16.6667	20	3.33333	23.3333	-3.33333	16.6667	6.66667
13.3333	-3.33333	-6.66667	20	-23.3333	40	10	3.33333	16.6667	10	-3.33333	16.6667
-6.66667	6.66667	13.3333	-6.66667	3.33333	-10	-23.3333	16.6667	-23.3333	6.66667	6.66667	-20
-16.6667	-26.6667	13.3333	16.6667	16.6667	3.33333	10	0	-6.66667	-26.6667	-3.33333	3.33333
-13.3333	20	-16.6667	-13.3333	26.6667	-36.6667	-13.3333	-13.3333	20	10	-16.6667	13.3333
20	16.6667	10	20	-36.6667	23.3333	6.66667	-10	-10	-6.66667	30	3.33333
-3.33333	-10	13.3333	-23.3333	13.3333	-13.3333	13.3333	3.33333	-60	20	-20	-20
0	10	-20	0	3.33333	-6.66667	-26.6667	13.3333	33.3333	20	10	-10
13.3333	0	0	13.3333	3.33333	20	10	0	-6.66667	-20	6.66667	-3.33333
0	-13.3333	3.33333	-20	6.66667	-33.3333	3.33333	30	0	10	3.33333	13.3333
3.33333	-16.6667	0	3.33333	-3.33333	26.6667	-16.6667	-23.3333	-13.3333	3.33333	-10	-16.6667
-3.33333	3.33333	-20	6.66667	-3.33333	26.6667	23.3333	6.66667	33.3333	-30	23.3333	3.33333
13.3333	-13.3333	-3.33333	-3.33333	6.66667	-20	-6.66667	-10	-20	16.6667	-20	6.66667
-26.6667	-23.3333	20	0	-36.6667	-16.6667	23.3333	6.66667	36.6667	6.66667	-40	3.33333
-10	26.6667	-43.3333	-10	20	16.6667	-16.6667	36.6667	20	20	26.6667	-16.6667
30	6.66667	30	-13.3333	-6.66667	-3.33333	-6.66667	-26.6667	-30	-33.3333	-3.33333	26.6667
-3.33333	23.3333	6.66667	6.66667	-6.66667	-26.6667	-23.3333	3.33333	-6.66667	0	6.66667	10
-13.3333	-13.3333	-13.3333	16.6667	-13.3333	-3.33333	10	0	26.6667	26.6667	-6.66667	6.66667
-13.3333	6.66667	33.3333	3.33333	20	0	-16.6667	-16.6667	-53.3333	-10	-6.66667	-6.66667
-13.3333	6.66667	-13.3333	10	-16.6667	46.6667	10	-16.6667	33.3333	-6.66667	0	-10
33.3333	-6.66667	-10	-20	33.3333	-6.66667	6.66667	6.66667	-13.3333	-23.3333	16.6667	10
-13.3333	-3.33333	3.33333	-3.33333	-3.33333	16.6667	-6.66667	46.6667	6.66667	30	6.66667	10
23.3333	-30	10	53.3333	0	-23.3333	13.3333	16.6667	33.3333	-6.66667	-13.3333	-20
-23.3333	26.6667	-10	26.6667	-13.3333	6.66667	33.3333	-53.3333	-23.3333	-6.66667	-3.33333	3.33333
20	-13.3333	0	-76.6667	10	6.66667	10	-6.66667	3.33333	10	3.33333	-13.3333
-3.33333	-3.33333	26.6667	-16.6667	3.33333	-23.3333	-20	-6.66667	-10	-3.33333	-13.3333	23.3333
-6.66667	-6.66667	-36.6667	6.66667	-3.33333	-26.6667	0	3.33333	-3.33333	3.33333	13.3333	-13.3333
10	30	10	16.6667	10	23.3333	-16.6667	46.6667	3.33333	10	0	6.66667
10	-10	20	3.33333	-16.6667	-26.6667	23.3333	-30	13.3333	-10	-10	-10
16.6667	0	-13.3333	-16.6667	3.33333	6.66667	-3.33333	-20	-13.3333	-3.33333	16.6667	10
-40	-6.66667	-6.66667	13.3333	13.3333	-20	3.33333	36.6667	6.66667	-3.33333	3.33333	-6.66667
20	20	20	-3.33333	-10	53.3333	-46.6667	-26.6667	-23.3333	-6.66667	0	3.33333
6.66667	-6.66667	-30	3.33333	-20	-23.3333	13.3333	50	13.3333	20	-10	-3.33333
3.33333	6.66667	10	3.33333	20	10	13.3333	-20	13.3333	-13.3333	-3.33333	3.33333
10	-13.3333	-33.3333	-13.3333	-23.3333	10	26.6667	-13.3333	23.3333	-3.33333	-3.33333	13.3333
-20	-6.66667	26.6667	10	-3.33333	6.66667	-13.3333	10	-13.3333	-6.66667	33.3333	-16.6667
-10	13.3333	-20	6.66667	0	-10	-23.3333	-23.3333	-13.3333	6.66667	-6.66667	-30
13.3333	-23.3333	13.3333	6.66667	16.6667	20	20	-3.33333	-33.3333	-3.33333	-6.66667	23.3333
0	-10	20	-40	-10	-20	-13.3333	3.33333	46.6667	3.33333	-16.6667	-3.33333
-36.6667	16.6667	6.66667	3.33333	10	-3.33333	-26.6667	-3.33333	-10	10	13.3333	13.3333
6.66667	0	-10	33.3333	6.66667	-33.3333	13.3333	3.33333	-23.3333	-26.6667	-6.66667	-30
3.33333	3.33333	-13.3333	16.6667	0	43.3333	0	-6.66667	40	36.6667	3.33333	6.66667
-36.6667	3.33333	26.6667	-6.66667	-3.33333	43.3333	10	26.6667	-23.3333	-20	-6.66667	13.3333
10	-10	-30	-20	-6.66667	-20	43.3333	-26.6667	3.33333	-20	-20	-16.6667
33.3333	6.66667	10	0	0	-33.3333	-13.3333	-3.33333	-30	33.3333	-3.33333	6.66667
-23.3333	30	16.6667	-6.66667	0	6.66667	-13.3333	20	23.3333	-10	-3.33333	36.6667
26.6667	0	-36.6667	6.66667	6.66667	3.33333	-23.3333	-26.6667	-26.6667	-10	16.6667	-3.33333
13.3333	0	10	10	-6.66667	6.66667	3.33333	43.3333	6.66667	26.6667	-13.3333	6.66667
-13.3333	3.33333	-6.66667	-23.3333	-10	30	16.6667	-13.3333	10	-10	6.66667	-13.3333
-13.3333	-26.6667	10	16.6667	23.3333	-26.6667	-10	-20	13.3333	3.33333	13.3333	-26.6667
-13.3333	16.6667	6.66667	-20	-20	13.3333	-10	0	-3.33333	-13.3333	-6.66667	13.3333
20	-6.66667	-23.3333	30	20	-13.3333	20	16.6667	-13.3333	10	10	10
6.66667	-3.33333	23.3333	13.3333	-3.33333	-30	-30	-6.66667	6.66667	-13.3333	-13.3333	-6.66667
0	-13.3333	16.6667	23.3333	-6.66667	0	10	-13.3333	-3.33333	-10	0	13.3333
-13.3333	13.3333	0	-56.6667	-13.3333	23.3333	0	16.6667	-20	10	13.3333	-26.6667
13.3333	-6.66667	16.6667	-6.66667	26.6667	-33.3333	-23.3333	23.3333	0	3.33333	-3.33333	20
-3.33333	6.66667	-13.3333	13.3333	-6.66667	30	-10	-16.6667	66.6667	-6.66667	0	13.3333
16.6667	-13.3333	-10	-10	-3.33333	10	50	0	10	0	36.6667	3.33333
36.6667	6.66667	6.66667	-6.66667	-16.6667	-36.6667	-16.6667	-10	-20	16.6667	-23.3333	-6.66667
46.6667	6.66667	6.66667	-6.66667	30	0	3.33333	-23.3333	-33.3333	3.33333	-10	0
-26.6667	6.66667	-73.3333	13.3333	-16.6667	40	3.33333	33.3333	0	-26.6667	-10	-3.33333
-36.6667	-20	20	0	-13.3333	-20	13.3333	20	20	-3.33333	-6.66667	13.3333
-53.3333	10	20	3.33333	16.6667	13.3333	6.66667	-46.6667	-3.33333	23.3333	-16.6667	-20
6.66667	6.66667	20	-10	-3.33333	-20	-13.3333	50	-46.6667	-10	26.6667	3.33333
-26.6667	-10	-33.3333	10	16.6667	-26.6667	-6.66667	-30	-6.66667	-13.3333	33.3333	-13.3333
23.3333	3.33333	-3.33333	-6.66667	-26.6667	70	-3.33333	-3.33333	23.3333	20	-23.3333	3.33333
16.6667	-3.33333	6.66667	10	26.6667	-53.3333	26.6667	-6.66667	33.3333	3.33333	3.33333	-20
-13.3333	-6.66667	3.33333	16.6667	-20	40	-26.6667	43.3333	-23.3333	6.66667	-10	20
23.3333	-3.33333	13.3333	-20	-10	3.33333	-6.66667	-43.3333	-6.66667	10	23.3333	3.33333
10	6.66667	-20	6.66667	-10	13.3333	16.6667	-10	-23.3333	-6.66667	-10	-20
-10	-3.33333	23.3333	16.6667	23.3333	-23.3333	-3.33333	23.3333	96.6667	-6.66667	-10	30
6.66667	6.66667	-16.6667	-26.6667	-6.66667	-30	3.33333	-6.66667	-33.3333	13.3333	13.3333	-20
-3.33333	0	0	20	-6.66667	26.6667	-3.33333	16.6667	-3.33333	-26.6667	-10	10
-23.3333	-6.66667	30	20	-16.6667	6.66667	-10	-13.3333	6.66667	0	-3.33333	13.3333
10	16.6667	-6.66667	-43.3333	23.3333	-16.6667	16.6667	-20	6.66667	0	0	-3.33333
10	13.3333	6.66667	-3.33333	13.3333	13.3333	-6.66667	23.3333	-20	-13.3333	6.66667	-20
0	3.33333	-6.66667	10	-10	-13.3333	-3.33333	-13.3333	-46.6667	16.6667	-3.33333	13.3333
10	-13.3333	0	20	40	-33.3333	-13.3333	10	20	-10	3.33333	-3.33333
-3.33333	20	-20	6.66667	-26.6667	10	26.6667	0	20	40	-43.3333	23.3333
-3.33333	-36.6667	16.6667	63.3333	0	33.3333	-13.3333	10	-26.6667	-33.3333	40	-33.3333
16.6667	23.3333	-26.6667	-76.6667	3.33333	-20	23.3333	-23.3333	30	20	0	-16.6667
6.66667	-6.66667	6.66667	-20	-10	13.3333	0	10	-10	-13.3333	3.33333	36.6667
-43.3333	-3.33333	46.6667	3.33333	-16.6667	-23.3333	-10	0	-13.3333	10	-10	-10
16.6667	6.66667	-66.6667	-20	33.3333	16.6667	-13.3333	-10	23.3333	-13.3333	-10	16.6667
-6.66667	-13.3333	70	3.33333	-13.3333	6.66667	-6.66667	43.3333	0	-10	10	-13.3333
10	-6.66667	-16.6667	10	3.33333	-33.3333	23.3333	10	10	10	3.33333	-16.6667
-20	-3.33333	20	-6.66667	-10	20	-10	-20	-13.3333	-10	-10	10
-3.33333	10	-33.3333	-16.6667	6.66667	-10	-20	40	-10	6.66667	6.66667	0
23.3333	-3.33333	-10	36.6667	0	23.3333	26.6667	-20	-10	-3.33333	-23.3333	3.33333
-26.6667	0	0	0	-10	-10	3.33333	-13.3333	-20	13.3333	16.6667	0
26.6667	-13.3333	-13.3333	73.3333	10	-6.66667	-23.3333	-100	80	0	-23.3333	13.3333
-3.33333	20	10	-50	3.33333	13.3333	-3.33333	30	-56.6667	6.66667	23.3333	-10
-23.3333	6.66667	16.6667	-6.66667	-6.66667	-3.33333	16.6667	20	20	-3.33333	6.66667	16.6667
33.3333	-3.33333	26.6667	-6.66667	-6.66667	6.66667	16.6667	40	13.3333	10	23.3333	-33.3333
6.66667	-13.3333	-26.6667	-30	-10	13.3333	-16.6667	13.3333	-6.66667	-23.3333	3.33333	13.3333
-36.6667	0	0	-10	23.3333	3.33333	13.3333	-43.3333	-36.6667	6.66667	-26.6667	-3.33333
33.3333	-3.33333	-10	-3.33333	0	-10	0	-13.3333	43.3333	-30	-3.33333	-3.33333
-16.6667	10	0	-23.3333	-3.33333	10	-6.66667	33.3333	-23.3333	23.3333	-6.66667	10
-3.33333	-3.33333	3.33333	40	-3.33333	-23.3333	-3.33333	-10	3.33333	20	23.3333	6.66667
-10	-13.3333	16.6667	63.3333	-20	-6.66667	3.33333	10	-26.6667	-3.33333	-20	-3.33333
6.66667	10	-26.6667	-13.3333	20	3.33333	-6.66667	23.3333	23.3333	-13.3333	-20	0
-20	16.6667	20	-3.33333	10	0	-6.66667	-43.3333	3.33333	6.66667	30	-3.33333
6.66667	6.66667	-20	-40	-33.3333	0	-6.66667	10	13.3333	13.3333	-3.33333	-10
10	-3.33333	-23.3333	-3.33333	43.3333	-20	-6.66667	-10	-23.3333	-10	-10	3.33333
13.3333	-23.3333	30	10	-10	-3.33333	16.6667	-3.33333	0	-13.3333	6.66667	13.3333
-13.3333	23.3333	-23.3333	0	-23.3333	13.3333	-3.33333	-10	13.3333	6.66667	16.6667	-6.66667
-16.6667	-6.66667	40	23.3333	-10	-6.66667	6.66667	60	-10	3.33333	0	16.6667
26.6667	3.33333	-6.66667	-23.3333	36.6667	0	3.33333	-43.3333	43.3333	0	0	-10
-10	-6.66667	-26.6667	20	-30	43.3333	-3.33333	30	-46.6667	-26.6667	-6.66667	13.3333
-6.66667	13.3333	13.3333	-23.3333	6.66667	-16.6667	-3.33333	-30	-6.66667	23.3333	0	-6.66667
3.33333	-16.6667	-13.3333	3.33333	-16.6667	20	-23.3333	26.6667	23.3333	20	16.6667	-3.33333
0	10	6.66667	0	13.3333	-6.66667	16.6667	-6.66667	-23.3333	-6.66667	-20	-13.3333
-3.33333	0	13.3333	0	16.6667	-16.6667	33.3333	0	16.6667	3.33333	6.66667	-3.33333
3.33333	3.33333	-6.66667	0	-13.3333	-6.66667	10	-26.6667	-6.66667	0	-10	6.66667
20	0	3.33333	-13.3333	-13.3333	26.6667	-20	-13.3333	10	-6.66667	20	-6.66667
23.3333	-6.66667	23.3333	-16.6667	20	-70	-6.66667	30	0	13.3333	-30	3.33333
0	-6.66667	-26.6667	36.6667	-16.6667	-20	3.33333	63.3333	-30	-23.3333	23.3333	0
-3.33333	6.66667	0	80	13.3333	36.6667	0	-96.6667	46.6667	3.33333	-10	0
10	0	13.3333	-10	-16.6667	23.3333	-3.33333	20	-23.3333	3.33333	0	-3.33333
-13.3333	-10	-40	-50	26.6667	0	-6.66667	6.66667	0	-20	-3.33333	-13.3333
-20	-6.66667	40	-60	-23.3333	33.3333	0	-23.3333	43.3333	6.66667	-6.66667	10
3.33333	26.6667	0	-20	20	-10	30	40	-66.6667	-6.66667	-3.33333	0
-26.6667	-13.3333	-6.66667	20	16.6667	-26.6667	-33.3333	-13.3333	53.3333	3.33333	3.33333	-3.33333
-26.6667	23.3333	-16.6667	53.3333	-30	10	-23.3333	-20	-36.6667	-6.66667	0	20
26.6667	-13.3333	-3.33333	-33.3333	16.6667	20	30	33.3333	53.3333	20	3.33333	6.66667
-26.6667	0	-6.66667	16.6667	-16.6667	-33.3333	-20	-13.3333	-36.6667	-10	20	-23.3333
33.3333	-6.66667	26.6667	46.6667	26.6667	10	6.66667	-13.3333	-23.3333	0	-13.3333	3.33333
-10	13.3333	40	-10	-16.6667	20	13.3333	43.3333	10	16.6667	13.3333	16.6667
0	-50	-16.6667	-3.33333	-3.33333	16.6667	-16.6667	-30	-10	6.66667	3.33333	-13.3333
23.3333	16.6667	-3.33333	-23.3333	16.6667	-36.6667	23.3333	3.33333	16.6667	-23.3333	-13.3333	23.3333
26.6667	13.3333	-23.3333	-6.66667	-20	26.6667	0	13.3333	13.3333	26.6667	26.6667	-30
-16.6667	3.33333	20	-16.6667	23.3333	-16.6667	-3.33333	-26.6667	-16.6667	-20	-13.3333	16.6667
23.3333	-23.3333	-16.6667	26.6667	6.66667	-16.6667	3.33333	26.6667	3.33333	-3.33333	-23.3333	-10
-56.6667	3.33333	-23.3333	-6.66667	-10	-20	3.33333	13.3333	-10	-6.66667	6.66667	-6.66667
16.6667	10	26.6667	0	13.3333	30	-16.6667	-40	0	3.33333	-16.6667	3.33333
30	-6.66667	-10	-10	-16.6667	-13.3333	-20	20	-33.3333	10	10	6.66667
-20	20	23.3333	10	-13.3333	16.6667	-33.3333	20	33.3333	20	-6.66667	-6.66667
-43.3333	-13.3333	-16.6667	3.33333	30	33.3333	30	-23.3333	-13.3333	-26.6667	16.6667	-10
40	26.6667	0	16.6667	-20	-3.33333	-10	16.6667	23.3333	0	26.6667	6.66667
6.66667	-26.6667	-6.66667	-33.3333	-16.6667	-13.3333	43.3333	0	0	0	-30	3.33333
-16.6667	-3.33333	-6.66667	3.33333	-40	-26.6667	-13.3333	-16.6667	16.6667	10	23.3333	23.3333
3.33333	10	0	-13.3333	23.3333	0	-6.66667	-13.3333	-20	-3.33333	-23.3333	6.66667
-6.66667	-3.33333	-16.6667	-13.3333	33.3333	3.33333	6.66667	13.3333	-10	-16.6667	-10	-20
20	6.66667	13.3333	26.6667	6.66667	-16.6667	16.6667	-3.33333	10	13.3333	0	-10
-6.66667	-3.33333	13.3333	-10	-16.6667	3.33333	-10	23.3333	30	6.66667	-13.3333	13.3333
10	20	36.6667	30	23.3333	-3.33333	16.6667	-26.6667	-20	-10	10	-20
13.3333	-6.66667	-10	30	-43.3333	-23.3333	-20	-13.3333	-16.6667	-16.6667	20	16.6667
-20	-23.3333	20	-26.6667	33.3333	30	6.66667	46.6667	30	-6.66667	6.66667	10
-16.6667	33.3333	-33.3333	-10	-6.66667	13.3333	-6.66667	23.3333	-20	10	20	-23.3333
20	6.66667	6.66667	0	0	-10	3.33333	-66.6667	-10	0	-13.3333	16.6667
10	-26.6667	-20	-13.3333	3.33333	10	-6.66667	-20	26.6667	3.33333	-26.6667	16.6667
0	3.33333	26.6667	0	-43.3333	-16.6667	46.6667	53.3333	0	3.33333	-6.66667	3.33333
-36.6667	-10	0	6.66667	33.3333	26.6667	10	-10	-13.3333	6.66667	3.33333	-23.3333
36.6667	26.6667	-20	20	-3.33333	0	-50	0	13.3333	0	6.66667	6.66667
-20	-36.6667	-16.6667	13.3333	6.66667	3.33333	-40	-33.3333	-23.3333	-6.66667	33.3333	3.33333
3.33333	16.6667	-6.66667	10	-13.3333	-13.3333	13.3333	30	-20	3.33333	-56.6667	-3.33333
-10	0	20	-3.33333	20	-6.66667	26.6667	6.66667	20	3.33333	13.3333	-16.6667
0	23.3333	10	-16.6667	-6.66667	-6.66667	-13.3333	-36.6667	-26.6667	6.66667	26.6667	30
6.66667	-3.33333	-6.66667	-6.66667	-13.3333	13.3333	10	-3.33333	6.66667	-6.66667	3.33333	-13.3333
-10	-26.6667	-3.33333	-63.3333	13.3333	10	10	16.6667	16.6667	16.6667	23.3333	3.33333
13.3333	13.3333	0	-20	0	-16.6667	-20	0	6.66667	-16.6667	-33.3333	-6.66667
6.66667	-36.6667	-3.33333	33.3333	30	3.33333	0	0	10	3.33333	-3.33333	-20
20	33.3333	13.3333	30	-33.3333	-6.66667	16.6667	10	-16.6667	26.6667	-13.3333	20
-16.6667	-23.3333	-26.6667	6.66667	6.66667	10	10	63.3333	56.6667	-6.66667	0	-16.6667
0	10	10	3.33333	-6.66667	-16.6667	-16.6667	-26.6667	-46.6667	-10	10	16.6667
-10	13.3333	-3.33333	6.66667	20	13.3333	-6.66667	-30	-13.3333	-10	-10	0
-76.6667	-13.3333	0	6.66667	-10	10	-6.66667	-23.3333	-30	-10	-6.66667	0
43.3333	6.66667	0	-13.3333	3.33333	-10	23.3333	66.6667	53.3333	16.6667	30	-3.33333
33.3333	0	26.6667	13.3333	-30	6.66667	-3.33333	-63.3333	-26.6667	-6.66667	-3.33333	13.3333
-13.3333	0	3.33333	-20	30	-23.3333	-20	10	-6.66667	-16.6667	-13.3333	-43.3333
-3.33333	13.3333	-23.3333	0	10	43.3333	-6.66667	-40	3.33333	30	-13.3333	20
13.3333	-26.6667	13.3333	3.33333	-13.3333	-40	33.3333	36.6667	66.6667	0	6.66667	-30
10	26.6667	-10	-16.6667	-10	43.3333	-6.66667	23.3333	-56.6667	-6.66667	-3.33333	6.66667
-20	-3.33333	-13.3333	-20	-16.6667	-23.3333	6.66667	-20	10	-10	-13.3333	16.6667
3.33333	26.6667	10	10	20	-6.66667	-30	0	-13.3333	10	26.6667	0
-10	-20	-20	93.3333	0	16.6667	13.3333	-6.66667	-6.66667	0	-13.3333	-20
13.3333	16.6667	33.3333	-30	3.33333	10	6.66667	-50	50	-20	13.3333	33.3333
6.66667	-50	16.6667	-36.6667	-6.66667	6.66667	10	40	3.33333	33.3333	0	0
-33.3333	16.6667	-6.66667	-6.66667	3.33333	-16.6667	-3.33333	73.3333	-26.6667	-13.3333	30	-10
20	-6.66667	-3.33333	-13.3333	3.33333	-36.6667	-3.33333	-30	-13.3333	-13.3333	-13.3333	3.33333
0	10	0	13.3333	0	-6.66667	-30	-20	-10	10	-6.66667	-6.66667
20	-3.33333	-20	6.66667	-3.33333	10	36.6667	-30	-13.3333	-26.6667	-43.3333	26.6667
-30	3.33333	0	-6.66667	-6.66667	10	-6.66667	13.3333	6.66667	33.3333	36.6667	-16.6667
20	-20	-6.66667	3.33333	-23.3333	-10	0	23.3333	-3.33333	-3.33333	-3.33333	0
16.6667	-30	26.6667	-16.6667	30	16.6667	-33.3333	-10	23.3333	10	20	23.3333
-16.6667	23.3333	-23.3333	16.6667	3.33333	3.33333	23.3333	-20	13.3333	-10	3.33333	-10
-16.6667	33.3333	16.6667	23.3333	-16.6667	26.6667	-36.6667	6.66667	-33.3333	13.3333	10	16.6667
20	-20	-26.6667	-6.66667	40	-23.3333	23.3333	-6.66667	-30	-13.3333	-40	-10
-26.6667	6.66667	26.6667	23.3333	-13.3333	-13.3333	13.3333	13.3333	43.3333	-6.66667	3.33333	10
30	3.33333	-40	-33.3333	-3.33333	33.3333	6.66667	-3.33333	113.333	0	-6.66667	-6.66667
-20	-6.66667	10	23.3333	-3.33333	-10	26.6667	33.3333	-53.3333	-16.6667	0	-10
6.66667	46.6667	0	-20	6.66667	13.3333	-33.3333	-23.3333	-23.3333	13.3333	-10	-10
-6.66667	-70	10	-40	-16.6667	-26.6667	30	-10	-46.6667	10	-10	6.66667
-6.66667	23.3333	-10	46.6667	-6.66667	13.3333	-16.6667	43.3333	-10	-13.3333	36.6667	-3.33333
20	6.66667	10	6.66667	0	-30	16.6667	-13.3333	53.3333	-6.66667	-30	-16.6667
3.33333	3.33333	16.6667	0	40	3.33333	-10	-3.33333	-10	0	10	10
-13.3333	-3.33333	-6.66667	-3.33333	-3.33333	16.6667	-6.66667	-6.66667	-6.66667	6.66667	40	6.66667
20	3.33333	13.3333	-13.3333	3.33333	0	13.3333	-36.6667	-23.3333	-6.66667	-10	-13.3333
-3.33333	26.6667	-10	3.33333	-46.6667	-10	-16.6667	-3.33333	3.33333	6.66667	-3.33333	6.66667
23.3333	-30	3.33333	-13.3333	0	26.6667	16.6667	70	-13.3333	3.33333	-6.66667	-3.33333
3.33333	-3.33333	-3.33333	-20	23.3333	-36.6667	-53.3333	-26.6667	30	16.6667	-13.3333	-10
10	16.6667	-16.6667	30	-6.66667	3.33333	26.6667	13.3333	16.6667	-26.6667	-3.33333	6.66667
0	6.66667	26.6667	0	0	20	-33.3333	-26.6667	-53.3333	3.33333	16.6667	-13.3333
-10	-33.3333	-3.33333	-20	0	-6.66667	23.3333	-46.6667	16.6667	13.3333	-20	6.66667
-43.3333	10	13.3333	3.33333	6.66667	-6.66667	50	30	43.3333	-13.3333	0	13.3333
-26.6667	13.3333	-3.33333	13.3333	0	-6.66667	-30	10	-20	30	-10	10
-6.66667	-20	-23.3333	-3.33333	23.3333	26.6667	3.33333	-20	10	-16.6667	6.66667	-10
33.3333	-13.3333	-3.33333	-10	-6.66667	-46.6667	-6.66667	23.3333	-33.3333	-6.66667	6.66667	0
40	16.6667	16.6667	0	-43.3333	50	3.33333	23.3333	13.3333	-6.66667	13.3333	-30
												MEAN
21.3998	16.8038	20.084	22.627	18.2057	22.2022	18.5108	28.4165	28.1556	15.4589	17.2471	15.2146	20.3605	SD
0.0915033	-0.0653595	-0.0130719	-0.0522876	-0.0653595	0.143791	-0.0130719	0.156863	-0.0522876	-0.0130719	-0.0261438	-0.104575	-0.00108932	Mean

## Sheet: ISI H09
1293.33	1090	1213.33	1140	996.667	1253.33	1173.33	1243.33	1146.67	1006.67	1193.33	1026.67
1246.67	1080	1156.67	1143.33	1010	1253.33	1183.33	1266.67	1173.33	1013.33	1203.33	1050
1290	1090	1196.67	1143.33	1010	1226.67	1136.67	1246.67	1146.67	1020	1210	1083.33
1276.67	1086.67	1206.67	1123.33	1026.67	1246.67	1176.67	1166.67	1153.33	1016.67	1203.33	1093.33
1226.67	1093.33	1190	1160	1026.67	1253.33	1163.33	1153.33	1153.33	1013.33	1206.67	1090
1256.67	1086.67	1186.67	1116.67	1046.67	1256.67	1180	1170	1183.33	1010	1203.33	1106.67
1263.33	1086.67	1190	1136.67	1023.33	1263.33	1180	1210	1176.67	1016.67	1213.33	1093.33
1263.33	1093.33	1203.33	1130	1050	1246.67	1166.67	1180	1156.67	1016.67	1196.67	1086.67
1253.33	1083.33	1210	1146.67	1013.33	1233.33	1196.67	1206.67	1173.33	1020	1206.67	1073.33
1263.33	1096.67	1216.67	1133.33	990	1226.67	1180	1220	1180	1003.33	1200	1086.67
1260	1073.33	1236.67	1106.67	993.333	1236.67	1186.67	1203.33	1153.33	1013.33	1190	1053.33
1273.33	1083.33	1223.33	1106.67	993.333	1203.33	1166.67	1276.67	1126.67	1023.33	1180	1043.33
1270	1093.33	1253.33	1103.33	983.333	1230	1173.33	1240	1196.67	1026.67	1173.33	1026.67
1256.67	1070	1230	1110	1003.33	1233.33	1186.67	1160	1206.67	1046.67	1180	1046.67
1256.67	1086.67	1210	1116.67	1010	1230	1156.67	1166.67	1183.33	1013.33	1176.67	1046.67
1263.33	1083.33	1236.67	1140	1023.33	1223.33	1180	1180	1216.67	1030	1170	1013.33
1276.67	1096.67	1230	1143.33	1023.33	1216.67	1173.33	1213.33	1176.67	1030	1180	1026.67
1256.67	1070	1223.33	1143.33	1023.33	1236.67	1170	1220	1163.33	1056.67	1166.67	1033.33
1250	1096.67	1206.67	1116.67	1006.67	1266.67	1186.67	1280	1166.67	1016.67	1206.67	1013.33
1270	1080	1226.67	1150	1000	1226.67	1156.67	1260	1146.67	1010	1183.33	1050
1270	1096.67	1213.33	1130	1006.67	1216.67	1176.67	1133.33	1146.67	1030	1186.67	1040
1260	1086.67	1206.67	1140	1010	1290	1160	1113.33	1166.67	1016.67	1203.33	1060
1253.33	1093.33	1206.67	1140	1013.33	1210	1166.67	1166.67	1136.67	1006.67	1226.67	1060
1246.67	1080	1206.67	1126.67	996.667	1220	1173.33	1163.33	1153.33	1016.67	1200	1060
1240	1090	1200	1123.33	1010	1253.33	1180	1203.33	1193.33	1006.67	1203.33	1060
1276.67	1083.33	1203.33	1130	1010	1246.67	1170	1230	1190	1016.67	1200	1040
1243.33	1096.67	1210	1133.33	996.667	1223.33	1176.67	1243.33	1166.67	1020	1200	1050
1266.67	1090	1226.67	1153.33	1000	1216.67	1153.33	1206.67	1173.33	1033.33	1203.33	1030
1353.33	1066.67	1210	1140	990	1213.33	1170	1196.67	1160	1010	1200	1046.67
1340	1080	1226.67	1153.33	996.667	1213.33	1196.67	1160	1200	1016.67	1163.33	1023.33
1336.67	1076.67	1186.67	1140	1016.67	1216.67	1200	1170	1190	1026.67	1206.67	1043.33
1290	1070	1186.67	1150	1010	1236.67	1200	1180	1196.67	1016.67	1203.33	1040
1230	1096.67	1200	1140	1006.67	1226.67	1200	1233.33	1163.33	1036.67	1170	1033.33
1223.33	1090	1210	1130	1010	1243.33	1190	1213.33	1166.67	1020	1180	1046.67
1266.67	1086.67	1210	1153.33	1013.33	1246.67	1190	1206.67	1166.67	1026.67	1213.33	1036.67
1260	1086.67	1223.33	1166.67	1013.33	1240	1193.33	1203.33	1160	1013.33	1183.33	1026.67
1283.33	1093.33	1213.33	1156.67	1006.67	1240	1143.33	1196.67	1160	1026.67	1170	1026.67
1270	1073.33	1226.67	1146.67	1023.33	1220	1163.33	1206.67	1226.67	1016.67	1180	1023.33
1266.67	1086.67	1200	1133.33	1050	1220	1186.67	1156.67	1163.33	1023.33	1200	1046.67
1243.33	1080	1203.33	1120	1030	1256.67	1220	1163.33	1180	1013.33	1206.67	1050
1263.33	1076.67	1156.67	1073.33	1063.33	1220	1176.67	1173.33	1196.67	1026.67	1183.33	1050
1260	1080	1173.33	1073.33	1036.67	1250	1193.33	1226.67	1190	1026.67	1183.33	1046.67
1276.67	1076.67	1193.33	1096.67	1006.67	1213.33	1153.33	1226.67	1150	1006.67	1183.33	1063.33
1253.33	1073.33	1213.33	1133.33	1026.67	1240	1183.33	1223.33	1136.67	996.667	1220	1063.33
1283.33	1086.67	1176.67	1143.33	1020	1230	1176.67	1166.67	1150	1016.67	1200	1056.67
1283.33	1093.33	1210	1130	993.333	1236.67	1186.67	1163.33	1186.67	1000	1200	1040
1266.67	1073.33	1200	1123.33	1013.33	1276.67	1166.67	1186.67	1186.67	1010	1186.67	1040
1266.67	1090	1216.67	1140	1010	1203.33	1216.67	1180	1150	1003.33	1203.33	1036.67
1266.67	1090	1203.33	1083.33	1026.67	1200	1143.33	1216.67	1180	1003.33	1196.67	1046.67
1263.33	1086.67	1203.33	1050	1013.33	1220	1146.67	1186.67	1220	1016.67	1213.33	1040
1240	1073.33	1193.33	1133.33	1036.67	1210	1163.33	1186.67	1216.67	1020	1196.67	1056.67
1256.67	1100	1240	1146.67	1000	1203.33	1173.33	1196.67	1193.33	1006.67	1183.33	1036.67
1253.33	1080	1220	1133.33	990	1216.67	1163.33	1176.67	1200	1013.33	1203.33	1040
1280	1090	1196.67	1130	1006.67	1190	1166.67	1190	1166.67	1010	1180	1040
1260	1083.33	1233.33	1130	1013.33	1206.67	1180	1180	1166.67	1010	1183.33	1046.67
1260	1073.33	1223.33	1143.33	1016.67	1253.33	1176.67	1186.67	1193.33	1006.67	1213.33	1040
1270	1083.33	1213.33	1120	1020	1256.67	1203.33	1206.67	1200	1020	1203.33	1040
1280	1070	1210	1150	1010	1236.67	1186.67	1236.67	1146.67	1013.33	1196.67	1056.67
1253.33	1073.33	1193.33	1120	1020	1226.67	1183.33	1240	1170	1013.33	1223.33	1040
1266.67	1076.67	1186.67	1136.67	1013.33	1240	1193.33	1226.67	1173.33	1013.33	1196.67	1093.33
1256.67	1083.33	1200	1133.33	1023.33	1213.33	1180	1176.67	1190	1033.33	1196.67	1086.67
1276.67	1080	1180	1096.67	1030	1206.67	1180	1186.67	1176.67	1016.67	1216.67	1073.33
1253.33	1083.33	1200	1083.33	1036.67	1246.67	1180	1193.33	1183.33	1020	1193.33	1066.67
1246.67	1076.67	1210	1090	1036.67	1220	1186.67	1176.67	1206.67	1016.67	1200	1053.33
1276.67	1066.67	1173.33	1093.33	1010	1243.33	1163.33	1160	1190	1016.67	1193.33	1020
1250	1080	1186.67	1136.67	1020	1236.67	1193.33	1190	1140	1023.33	1193.33	1060
1263.33	1073.33	1216.67	1110	1016.67	1220	1163.33	1180	1180	1030	1186.67	1066.67
1273.33	1060	1213.33	1120	1020	1223.33	1190	1186.67	1133.33	1023.33	1196.67	1043.33
1260	1103.33	1230	1180	1016.67	1236.67	1200	1173.33	1183.33	1006.67	1210	1043.33
1243.33	1093.33	1226.67	1150	1013.33	1253.33	1190	1200	1176.67	1023.33	1190	1060
1250	1093.33	1203.33	1136.67	1046.67	1240	1173.33	1170	1180	1016.67	1186.67	1043.33
1286.67	1080	1206.67	1120	1036.67	1270	1180	1170	1173.33	1013.33	1213.33	1046.67
1270	1073.33	1180	1116.67	1036.67	1250	1176.67	1206.67	1190	1020	1206.67	1046.67
1260	1090	1200	1106.67	1030	1260	1190	1200	1160	1026.67	1173.33	1036.67
1260	1103.33	1186.67	1120	1036.67	1260	1166.67	1190	1133.33	1026.67	1206.67	1023.33
1260	1083.33	1200	1120	1026.67	1266.67	1133.33	1170	1200	1016.67	1210	1033.33
1290	1093.33	1200	1113.33	1043.33	1240	1230	1193.33	1186.67	1016.67	1206.67	1030
1256.67	1070	1220	1130	1030	1233.33	1190	1206.67	1173.33	1030	1190	1050
1273.33	1110	1223.33	1113.33	1030	1240	1196.67	1190	1163.33	1013.33	1190	1000
1270	1090	1216.67	1116.67	1026.67	1246.67	1183.33	1196.67	1243.33	1020	1186.67	1016.67
1286.67	1103.33	1203.33	1130	1030	1230	1196.67	1183.33	1200	1020	1213.33	1033.33
1283.33	1086.67	1223.33	1130	1030	1283.33	1163.33	1196.67	1183.33	1036.67	1200	1030
1280	1110	1193.33	1133.33	1030	1266.67	1180	1186.67	1196.67	1023.33	1190	1040
1260	1096.67	1203.33	1146.67	1016.67	1263.33	1183.33	1186.67	1156.67	1016.67	1213.33	1050
1290	1096.67	1203.33	1156.67	1023.33	1226.67	1183.33	1190	1196.67	1033.33	1233.33	1043.33
1250	1113.33	1200	1143.33	1020	1243.33	1200	1200	1176.67	1036.67	1233.33	1063.33
1260	1096.67	1240	1123.33	1003.33	1243.33	1176.67	1253.33	1160	1026.67	1220	1050
1273.33	1070	1210	1086.67	1036.67	1236.67	1173.33	1233.33	1170	1030	1216.67	1043.33
1266.67	1093.33	1210	1116.67	1023.33	1246.67	1206.67	1126.67	1170	1033.33	1200	1023.33
1256.67	1096.67	1226.67	1113.33	1020	1233.33	1180	1166.67	1166.67	993.333	1220	1033.33
1283.33	1043.33	1206.67	1126.67	1030	1240	1180	1193.33	1140	1006.67	1196.67	1040
1280	1063.33	1220	1146.67	1016.67	1250	1160	1156.67	1233.33	1030	1200	1030
1216.67	1066.67	1180	1133.33	1046.67	1230	1193.33	1260	1206.67	1033.33	1196.67	1046.67
1226.67	1086.67	1210	1143.33	1030	1230	1166.67	1263.33	1170	1020	1206.67	1043.33
1250	1073.33	1186.67	1176.67	1026.67	1230	1186.67	1243.33	1190	1006.67	1206.67	1030
1233.33	1086.67	1203.33	1146.67	1030	1246.67	1180	1196.67	1186.67	1016.67	1190	1046.67
1236.67	1086.67	1213.33	1136.67	1020	1240	1176.67	1186.67	1206.67	1023.33	1203.33	1043.33
1250	1180	1226.67	1143.33	1030	1236.67	1180	1150	1183.33	1016.67	1210	1046.67
1226.67	1133.33	1206.67	1120	1026.67	1266.67	1176.67	1223.33	1183.33	1020	1206.67	1050
1266.67	1136.67	1210	1156.67	986.667	1230	1200	1196.67	1176.67	1036.67	1206.67	1043.33
1326.67	1090	1186.67	1166.67	1003.33	1243.33	1200	1213.33	1186.67	1046.67	1210	1060
1346.67	1066.67	1213.33	1130	1010	1220	1173.33	1196.67	1166.67	1036.67	1203.33	1070
1360	1083.33	1233.33	1103.33	1023.33	1200	1176.67	1223.33	1173.33	1033.33	1200	1060
1346.67	1100	1196.67	1100	1020	1226.67	1166.67	1190	1156.67	1040	1183.33	1053.33
1263.33	1100	1206.67	1103.33	1026.67	1250	1183.33	1180	1186.67	1033.33	1196.67	1043.33
1230	1100	1223.33	1096.67	1016.67	1236.67	1170	1193.33	1220	1016.67	1190	1026.67
1246.67	1106.67	1196.67	1146.67	1023.33	1226.67	1166.67	1183.33	1196.67	1023.33	1190	1043.33
1243.33	1096.67	1196.67	1150	1010	1260	1160	1173.33	1196.67	1010	1180	1043.33
1253.33	1120	1183.33	1156.67	1023.33	1226.67	1196.67	1230	1180	1013.33	1186.67	1013.33
1256.67	1103.33	1220	1140	1013.33	1213.33	1163.33	1216.67	1173.33	1026.67	1196.67	1023.33
1246.67	1110	1203.33	1133.33	1026.67	1240	1173.33	1200	1173.33	1003.33	1193.33	1023.33
1246.67	1113.33	1193.33	1163.33	1006.67	1216.67	1190	1183.33	1156.67	1030	1233.33	1036.67
1243.33	1103.33	1243.33	1126.67	1013.33	1220	1186.67	1200	1166.67	1013.33	1213.33	1060
1246.67	1070	1256.67	1110	1000	1220	1173.33	1193.33	1146.67	1043.33	1216.67	1043.33
1246.67	1100	1246.67	1133.33	1023.33	1266.67	1166.67	1163.33	1180	996.667	1230	1030
1273.33	1093.33	1266.67	1106.67	1026.67	1290	1153.33	1173.33	1253.33	1016.67	1210	1033.33
1260	1090	1243.33	1113.33	1046.67	1280	1156.67	1180	1203.33	1003.33	1200	1033.33
1276.67	1120	1213.33	1123.33	1040	1276.67	1176.67	1196.67	1166.67	1026.67	1203.33	1026.67
1276.67	1110	1220	1163.33	1026.67	1273.33	1166.67	1256.67	1193.33	1013.33	1210	1033.33
1273.33	1120	1200	1170	1023.33	1243.33	1163.33	1260	1203.33	1026.67	1230	1030
1273.33	1110	1193.33	1133.33	1020	1170	1160	1183.33	1190	1013.33	1203.33	1043.33
1246.67	1120	1213.33	1170	1010	1166.67	1153.33	1173.33	1170	993.333	1226.67	1026.67
1233.33	1103.33	1220	1136.67	1030	1223.33	1173.33	1190	1136.67	1036.67	1186.67	1053.33
1280	1090	1193.33	1120	1026.67	1230	1173.33	1190	1116.67	1030	1193.33	1086.67
1246.67	1110	1206.67	1123.33	1020	1233.33	1160	1226.67	1193.33	1020	1196.67	1070
1273.33	1100	1206.67	1116.67	1020	1246.67	1176.67	1230	1226.67	1026.67	1180	1066.67
1243.33	1100	1213.33	1120	1016.67	1246.67	1180	1233.33	1183.33	1016.67	1210	1076.67
1256.67	1113.33	1213.33	1116.67	1023.33	1240	1176.67	1213.33	1146.67	1013.33	1220	1043.33
1236.67	1096.67	1206.67	1176.67	1023.33	1226.67	1170	1216.67	1170	1013.33	1196.67	1066.67
1260	1113.33	1206.67	1153.33	1020	1266.67	1190	1196.67	1180	1013.33	1216.67	1056.67
1270	1116.67	1203.33	1126.67	1040	1186.67	1193.33	1203.33	1180	1013.33	1233.33	1063.33
1263.33	1106.67	1193.33	1113.33	1020	1206.67	1163.33	1193.33	1200	1026.67	1210	1043.33
1290	1100	1186.67	1113.33	1020	1246.67	1166.67	1193.33	1196.67	1016.67	1200	1056.67
1266.67	1066.67	1200	1120	1020	1240	1166.67	1216.67	1166.67	1013.33	1206.67	1060
1280	1113.33	1196.67	1123.33	1023.33	1253.33	1170	1233.33	1143.33	1010	1206.67	1060
1263.33	1113.33	1200	1116.67	1016.67	1240	1170	1206.67	1136.67	980	1203.33	1053.33
1350	1110	1193.33	1133.33	1030	1220	1200	1206.67	1173.33	1003.33	1186.67	1050
1400	1090	1253.33	1116.67	1020	1260	1183.33	1176.67	1140	1006.67	1200	1060
1410	1096.67	1253.33	1133.33	1026.67	1240	1193.33	1180	1150	1013.33	1203.33	1056.67
1293.33	1110	1233.33	1096.67	1020	1226.67	1196.67	1196.67	1113.33	996.667	1206.67	1053.33
1260	1106.67	1213.33	1150	1023.33	1276.67	1183.33	1263.33	1170	1010	1216.67	1043.33
1266.67	1103.33	1236.67	1143.33	1053.33	1256.67	1190	1186.67	1213.33	1000	1233.33	1050
1253.33	1093.33	1140	1140	1036.67	1243.33	1210	1176.67	1206.67	1026.67	1240	1043.33
1233.33	1113.33	1190	1130	1030	1210	1180	1230	1163.33	1023.33	1193.33	1043.33
1263.33	1103.33	1213.33	1120	1036.67	1206.67	1163.33	1216.67	1250	990	1203.33	1043.33
1280	1103.33	1220	1133.33	993.333	1216.67	1163.33	1216.67	1160	1006.67	1220	1060
1296.67	1106.67	1246.67	1126.67	990	1200	1190	1183.33	1163.33	1016.67	1183.33	1046.67
1283.33	1110	1223.33	1146.67	1006.67	1233.33	1180	1160	1136.67	1010	1203.33	1066.67
1246.67	1100	1203.33	1146.67	1003.33	1293.33	1183.33	1220	1160	1000	1210	1046.67
1240	1100	1236.67	1016.67	996.667	1300	1186.67	1190	1183.33	1033.33	1213.33	1053.33
1256.67	1116.67	1220	1080	996.667	1260	1170	1193.33	1143.33	1030	1226.67	1046.67
1260	1103.33	1200	1136.67	1020	1273.33	1170	1216.67	1156.67	990	1200	1050
1263.33	1100	1213.33	1126.67	1003.33	1260	1173.33	1200	1203.33	1020	1220	1043.33
1263.33	1113.33	1213.33	1133.33	1003.33	1243.33	1150	1196.67	1236.67	1020	1213.33	1073.33
1260	1106.67	1236.67	1143.33	1016.67	1216.67	1173.33	1216.67	1190	1006.67	1196.67	1056.67
1243.33	1103.33	1236.67	1140	1040	1213.33	1170	1183.33	1196.67	1020	1220	1046.67
1326.67	1103.33	1203.33	1133.33	1040	1230	1156.67	1166.67	1156.67	996.667	1200	1060
1373.33	1103.33	1216.67	1120	1050	1240	1153.33	1170	1173.33	1006.67	1193.33	1053.33
1380	1083.33	1223.33	1123.33	1020	1240	1166.67	1243.33	1166.67	1013.33	1200	1053.33
1380	1100	1220	1120	960	1270	1166.67	1263.33	1253.33	993.333	1190	1046.67
1306.67	1100	1220	1106.67	970	1270	1156.67	1190	1156.67	1010	1233.33	1073.33
1283.33	1056.67	1210	1116.67	993.333	1280	1156.67	1193.33	1180	1013.33	1216.67	1046.67
1220	1053.33	1210	1100	1010	1230	1180	1210	1186.67	1010	1203.33	1046.67
1230	1093.33	1213.33	1143.33	1000	1210	1160	1263.33	1160	1033.33	1186.67	1046.67
1263.33	1096.67	1213.33	1150	1000	1176.67	1160	1276.67	1166.67	1010	1213.33	1053.33
1263.33	1113.33	1226.67	1123.33	1013.33	1233.33	1160	1236.67	1193.33	1010	1206.67	1066.67
1256.67	1100	1216.67	1066.67	1016.67	1243.33	1163.33	1160	1170	1033.33	1193.33	1126.67
1266.67	1090	1230	1073.33	1016.67	1230	1176.67	1166.67	1160	1036.67	1206.67	1116.67
1293.33	1090	1236.67	1140	1003.33	1233.33	1160	1180	1190	1036.67	1176.67	1146.67
1263.33	1103.33	1230	1160	1013.33	1266.67	1150	1273.33	1190	1023.33	1200	1103.33
1280	1096.67	1226.67	1120	1010	1253.33	1176.67	1240	1166.67	1020	1173.33	1080
1260	1086.67	1220	1126.67	1023.33	1243.33	1163.33	1166.67	1156.67	1010	1213.33	1063.33
1260	1090	1203.33	1126.67	1016.67	1236.67	1160	1213.33	1150	1050	1160	1050
1260	1086.67	1210	1126.67	1003.33	1256.67	1140	1206.67	1136.67	1020	1183.33	1040
1280	1093.33	1213.33	1120	1000	1256.67	1186.67	1190	1240	1013.33	1160	1046.67
1250	1070	1213.33	1133.33	1013.33	1266.67	1170	1176.67	1166.67	1020	1190	1046.67
1273.33	1063.33	1233.33	1120	1030	1260	1150	1196.67	1116.67	1026.67	1216.67	1036.67
1266.67	1086.67	1233.33	1123.33	1026.67	1253.33	1160	1213.33	1130	1020	1203.33	1043.33
1293.33	1066.67	1256.67	1156.67	1023.33	1286.67	1153.33	1210	1163.33	1030	1200	1033.33
1280	1056.67	1210	1153.33	1026.67	1250	1170	1236.67	1176.67	1023.33	1173.33	1033.33
1276.67	1070	1223.33	1116.67	1013.33	1246.67	1180	1200	1156.67	1020	1183.33	1053.33
1283.33	1080	1210	1123.33	1023.33	1253.33	1173.33	1203.33	1173.33	1030	1196.67	1040
1306.67	1080	1213.33	1100	1020	1256.67	1173.33	1173.33	1173.33	1030	1220	1020
1293.33	1073.33	1193.33	1140	1010	1223.33	1160	1176.67	1173.33	1010	1200	1046.67
1283.33	1053.33	1203.33	1120	1013.33	1246.67	1180	1213.33	1153.33	1026.67	1196.67	1040
1266.67	1070	1193.33	1083.33	1013.33	1220	1176.67	1206.67	1160	1020	1190	1050
1290	1100	1233.33	1123.33	1006.67	1233.33	1150	1233.33	1160	1023.33	1206.67	1063.33
1270	1110	1213.33	1140	1013.33	1270	1160	1190	1153.33	1020	1243.33	1066.67
1283.33	1090	1216.67	1140	1016.67	1276.67	1150	1210	1113.33	1013.33	1216.67	1090
1266.67	1093.33	1253.33	1113.33	1013.33	1246.67	1160	1233.33	1163.33	1036.67	1193.33	1070
1266.67	1110	1246.67	1146.67	1003.33	1243.33	1146.67	1180	1176.67	1026.67	1193.33	1083.33
1246.67	1066.67	1183.33	1183.33	1020	1216.67	1183.33	1200	1150	1006.67	1203.33	1093.33
1253.33	1083.33	1183.33	1133.33	1026.67	1203.33	1180	1193.33	1210	1020	1240	1093.33
1276.67	1033.33	1220	1073.33	1020	1210	1166.67	1206.67	1170	1016.67	1193.33	1090
1270	1060	1190	1103.33	1030	1206.67	1156.67	1180	1146.67	1026.67	1210	1076.67
1243.33	1070	1213.33	1103.33	1010	1253.33	1163.33	1236.67	1176.67	1023.33	1203.33	1093.33
1246.67	1086.67	1183.33	1126.67	1016.67	1280	1146.67	1190	1173.33	1040	1193.33	1063.33
1250	1070	1173.33	1093.33	1013.33	1240	1180	1216.67	1173.33	1020	1206.67	1056.67
1243.33	1083.33	1200	1123.33	1020	1250	1170	1200	1156.67	1040	1183.33	1056.67
1253.33	1090	1170	1146.67	1010	1243.33	1170	1220	1166.67	1013.33	1206.67	1050
1250	1083.33	1210	1123.33	1026.67	1220	1170	1200	1183.33	1026.67	1186.67	1033.33
1250	1080	1206.67	1163.33	1016.67	1276.67	1160	1186.67	1176.67	1046.67	1203.33	1050
1256.67	1086.67	1200	1110	1006.67	1260	1190	1193.33	1143.33	1026.67	1220	1023.33
1276.67	1083.33	1213.33	1116.67	1023.33	1240	1173.33	1160	1166.67	1046.67	1206.67	1036.67
1256.67	1086.67	1220	1133.33	1016.67	1263.33	1180	1170	1160	1043.33	1210	1023.33
1270	1076.67	1180	1156.67	1010	1250	1180	1176.67	1113.33	1006.67	1190	1043.33
1290	1093.33	1206.67	1156.67	1030	1246.67	1170	1176.67	1160	1026.67	1183.33	1033.33
1270	1076.67	1190	1160	1023.33	1246.67	1176.67	1186.67	1190	1016.67	1203.33	1040
1250	1076.67	1193.33	1130	1026.67	1266.67	1190	1180	1170	1026.67	1183.33	1066.67
1280	1096.67	1216.67	1140	1023.33	1240	1180	1176.67	1176.67	1033.33	1190	1060
1300	1090	1230	1140	1030	1273.33	1180	1276.67	1163.33	1043.33	1173.33	1080
1273.33	1100	1233.33	1133.33	1040	1233.33	1163.33	1333.33	1176.67	1033.33	1166.67	1093.33
1290	1070	1196.67	1170	1036.67	1216.67	1173.33	1280	1170	1046.67	1180	1066.67
1286.67	1100	1200	1223.33	1026.67	1230	1190	1053.33	1166.67	1036.67	1200	1076.67
1280	1093.33	1226.67	1146.67	1033.33	1230	1203.33	1126.67	1166.67	1030	1190	1073.33
1293.33	1086.67	1203.33	1120	1016.67	1233.33	1186.67	1143.33	1203.33	1013.33	1176.67	1070
1293.33	1083.33	1226.67	1096.67	1033.33	1213.33	1183.33	1233.33	1193.33	1043.33	1200	1066.67
1280	1080	1200	1120	1023.33	1233.33	1183.33	1230	1170	1026.67	1190	1060
1296.67	1083.33	1226.67	1153.33	1006.67	1260	1180	1303.33	1136.67	1023.33	1186.67	1043.33
1260	1076.67	1216.67	1180	1020	1246.67	1180	1136.67	1180	993.333	1180	1076.67
1283.33	1083.33	1220	1153.33	1036.67	1266.67	1183.33	1146.67	1146.67	1023.33	1193.33	1060
1256.67	1080	1220	1150	1030	1290	1170	1153.33	1203.33	1030	1180	1050
1293.33	1080	1220	1126.67	1016.67	1310	1166.67	1173.33	1146.67	1050	1166.67	1046.67
1286.67	1070	1233.33	1123.33	1020	1223.33	1173.33	1210	1136.67	1040	1190	1053.33
1270	1093.33	1230	1150	1043.33	1236.67	1183.33	1210	1190	1060	1180	1046.67
1276.67	1086.67	1230	1156.67	1026.67	1263.33	1180	1170	1216.67	1050	1196.67	1060
1283.33	1086.67	1200	1183.33	1033.33	1260	1166.67	1166.67	1200	1033.33	1160	1046.67
1286.67	1080	1210	1210	1046.67	1263.33	1190	1153.33	1193.33	1036.67	1206.67	1050
1266.67	1086.67	1206.67	1093.33	1026.67	1206.67	1206.67	1196.67	1196.67	1023.33	1200	1050
1273.33	1093.33	1170	1093.33	1060	1216.67	1210	1176.67	1156.67	1033.33	1200	1060
1260	1070	1193.33	1140	1040	1213.33	1196.67	1216.67	1163.33	1026.67	1180	1066.67
1283.33	1100	1193.33	1160	1040	1290	1180	1186.67	1153.33	1020	1196.67	1063.33
1253.33	1080	1200	1136.67	1043.33	1326.67	1200	1183.33	1173.33	1013.33	1200	1056.67
1260	1076.67	1183.33	1143.33	1050	1253.33	1203.33	1233.33	1166.67	1020	1186.67	1060
1263.33	1096.67	1190	1150	1036.67	1240	1173.33	1203.33	1216.67	1020	1196.67	1060
1270	1090	1186.67	1123.33	1036.67	1230	1190	1210	1190	1020	1176.67	1050
1256.67	1096.67	1213.33	1150	1026.67	1243.33	1180	1246.67	1176.67	1006.67	1186.67	1043.33
1260	1086.67	1216.67	1153.33	1036.67	1260	1180	1160	1196.67	1016.67	1186.67	1050
1233.33	1090	1200	1173.33	1026.67	1256.67	1160	1170	1156.67	1016.67	1196.67	1070
1216.67	1080	1190	1146.67	1050	1260	1146.67	1216.67	1163.33	1013.33	1186.67	1053.33
1240	1076.67	1196.67	1123.33	1043.33	1236.67	1190	1226.67	1153.33	1020	1200	1066.67
1263.33	1083.33	1200	1136.67	1046.67	1270	1180	1246.67	1173.33	1016.67	1190	1073.33
1290	1086.67	1200	1143.33	1013.33	1250	1170	1136.67	1186.67	1016.67	1223.33	1053.33
1280	1083.33	1226.67	1156.67	1026.67	1310	1173.33	1173.33	1190	1016.67	1193.33	1070
1243.33	1076.67	1183.33	1136.67	1026.67	1260	1153.33	1176.67	1180	1020	1176.67	1046.67
1250	1070	1200	1180	1030	1273.33	1163.33	1210	1206.67	1020	1180	1073.33
1270	1090	1193.33	1170	1030	1226.67	1163.33	1220	1203.33	1040	1206.67	1090
1273.33	1086.67	1196.67	1146.67	1036.67	1226.67	1190	1320	1173.33	1020	1200	1073.33
1266.67	1073.33	1213.33	1160	1013.33	1233.33	1186.67	1273.33	1190	1040	1186.67	1036.67
1273.33	1080	1156.67	1156.67	1036.67	1236.67	1173.33	1186.67	1173.33	1046.67	1190	1076.67
1280	1086.67	1226.67	1133.33	1036.67	1243.33	1150	1213.33	1180	1043.33	1210	1056.67
1276.67	1076.67	1193.33	1133.33	1036.67	1230	1170	1186.67	1196.67	1040	1206.67	1033.33
1266.67	1083.33	1200	1133.33	1040	1223.33	1173.33	1233.33	1180	1036.67	1203.33	1023.33
1260	1083.33	1193.33	1140	1030	1273.33	1166.67	1220	1213.33	1036.67	1196.67	1016.67
1260	1056.67	1206.67	1126.67	1046.67	1263.33	1146.67	1223.33	1210	1026.67	1183.33	1016.67
1280	1073.33	1200	1146.67	1033.33	1266.67	1163.33	1236.67	1203.33	1013.33	1210	1033.33
												MEAN
27.9902	16.1975	18.9233	24.5221	15.1465	23.9255	15.3775	34.5937	24.7413	12.7827	15.4444	20.3114	20.8297	SD
1269.54	1088.88	1209.35	1131.42	1020.55	1240.92	1175.36	1200.43	1175.26	1020.83	1198.74	1051.95	1148.6	Mean
-46.6667	-10	-56.6667	3.33333	13.3333	0	10	23.3333	26.6667	6.66667	10	23.3333
43.3333	10	40	0	0	-26.6667	-46.6667	-20	-26.6667	6.66667	6.66667	33.3333
-13.3333	-3.33333	10	-20	16.6667	20	40	-80	6.66667	-3.33333	-6.66667	10
-50	6.66667	-16.6667	36.6667	0	6.66667	-13.3333	-13.3333	0	-3.33333	3.33333	-3.33333
30	-6.66667	-3.33333	-43.3333	20	3.33333	16.6667	16.6667	30	-3.33333	-3.33333	16.6667
6.66667	0	3.33333	20	-23.3333	6.66667	0	40	-6.66667	6.66667	10	-13.3333
0	6.66667	13.3333	-6.66667	26.6667	-16.6667	-13.3333	-30	-20	0	-16.6667	-6.66667
-10	-10	6.66667	16.6667	-36.6667	-13.3333	30	26.6667	16.6667	3.33333	10	-13.3333
10	13.3333	6.66667	-13.3333	-23.3333	-6.66667	-16.6667	13.3333	6.66667	-16.6667	-6.66667	13.3333
-3.33333	-23.3333	20	-26.6667	3.33333	10	6.66667	-16.6667	-26.6667	10	-10	-33.3333
13.3333	10	-13.3333	0	0	-33.3333	-20	73.3333	-26.6667	10	-10	-10
-3.33333	10	30	-3.33333	-10	26.6667	6.66667	-36.6667	70	3.33333	-6.66667	-16.6667
-13.3333	-23.3333	-23.3333	6.66667	20	3.33333	13.3333	-80	10	20	6.66667	20
0	16.6667	-20	6.66667	6.66667	-3.33333	-30	6.66667	-23.3333	-33.3333	-3.33333	0
6.66667	-3.33333	26.6667	23.3333	13.3333	-6.66667	23.3333	13.3333	33.3333	16.6667	-6.66667	-33.3333
13.3333	13.3333	-6.66667	3.33333	0	-6.66667	-6.66667	33.3333	-40	0	10	13.3333
-20	-26.6667	-6.66667	0	0	20	-3.33333	6.66667	-13.3333	26.6667	-13.3333	6.66667
-6.66667	26.6667	-16.6667	-26.6667	-16.6667	30	16.6667	60	3.33333	-40	40	-20
20	-16.6667	20	33.3333	-6.66667	-40	-30	-20	-20	-6.66667	-23.3333	36.6667
0	16.6667	-13.3333	-20	6.66667	-10	20	-126.667	0	20	3.33333	-10
-10	-10	-6.66667	10	3.33333	73.3333	-16.6667	-20	20	-13.3333	16.6667	20
-6.66667	6.66667	0	0	3.33333	-80	6.66667	53.3333	-30	-10	23.3333	0
-6.66667	-13.3333	0	-13.3333	-16.6667	10	6.66667	-3.33333	16.6667	10	-26.6667	0
-6.66667	10	-6.66667	-3.33333	13.3333	33.3333	6.66667	40	40	-10	3.33333	0
36.6667	-6.66667	3.33333	6.66667	0	-6.66667	-10	26.6667	-3.33333	10	-3.33333	-20
-33.3333	13.3333	6.66667	3.33333	-13.3333	-23.3333	6.66667	13.3333	-23.3333	3.33333	0	10
23.3333	-6.66667	16.6667	20	3.33333	-6.66667	-23.3333	-36.6667	6.66667	13.3333	3.33333	-20
86.6667	-23.3333	-16.6667	-13.3333	-10	-3.33333	16.6667	-10	-13.3333	-23.3333	-3.33333	16.6667
-13.3333	13.3333	16.6667	13.3333	6.66667	0	26.6667	-36.6667	40	6.66667	-36.6667	-23.3333
-3.33333	-3.33333	-40	-13.3333	20	3.33333	3.33333	10	-10	10	43.3333	20
-46.6667	-6.66667	0	10	-6.66667	20	0	10	6.66667	-10	-3.33333	-3.33333
-60	26.6667	13.3333	-10	-3.33333	-10	0	53.3333	-33.3333	20	-33.3333	-6.66667
-6.66667	-6.66667	10	-10	3.33333	16.6667	-10	-20	3.33333	-16.6667	10	13.3333
43.3333	-3.33333	0	23.3333	3.33333	3.33333	0	-6.66667	0	6.66667	33.3333	-10
-6.66667	0	13.3333	13.3333	0	-6.66667	3.33333	-3.33333	-6.66667	-13.3333	-30	-10
23.3333	6.66667	-10	-10	-6.66667	0	-50	-6.66667	0	13.3333	-13.3333	0
-13.3333	-20	13.3333	-10	16.6667	-20	20	10	66.6667	-10	10	-3.33333
-3.33333	13.3333	-26.6667	-13.3333	26.6667	0	23.3333	-50	-63.3333	6.66667	20	23.3333
-23.3333	-6.66667	3.33333	-13.3333	-20	36.6667	33.3333	6.66667	16.6667	-10	6.66667	3.33333
20	-3.33333	-46.6667	-46.6667	33.3333	-36.6667	-43.3333	10	16.6667	13.3333	-23.3333	0
-3.33333	3.33333	16.6667	0	-26.6667	30	16.6667	53.3333	-6.66667	0	0	-3.33333
16.6667	-3.33333	20	23.3333	-30	-36.6667	-40	0	-40	-20	0	16.6667
-23.3333	-3.33333	20	36.6667	20	26.6667	30	-3.33333	-13.3333	-10	36.6667	0
30	13.3333	-36.6667	10	-6.66667	-10	-6.66667	-56.6667	13.3333	20	-20	-6.66667
0	6.66667	33.3333	-13.3333	-26.6667	6.66667	10	-3.33333	36.6667	-16.6667	0	-16.6667
-16.6667	-20	-10	-6.66667	20	40	-20	23.3333	0	10	-13.3333	0
0	16.6667	16.6667	16.6667	-3.33333	-73.3333	50	-6.66667	-36.6667	-6.66667	16.6667	-3.33333
0	0	-13.3333	-56.6667	16.6667	-3.33333	-73.3333	36.6667	30	0	-6.66667	10
-3.33333	-3.33333	0	-33.3333	-13.3333	20	3.33333	-30	40	13.3333	16.6667	-6.66667
-23.3333	-13.3333	-10	83.3333	23.3333	-10	16.6667	0	-3.33333	3.33333	-16.6667	16.6667
16.6667	26.6667	46.6667	13.3333	-36.6667	-6.66667	10	10	-23.3333	-13.3333	-13.3333	-20
-3.33333	-20	-20	-13.3333	-10	13.3333	-10	-20	6.66667	6.66667	20	3.33333
26.6667	10	-23.3333	-3.33333	16.6667	-26.6667	3.33333	13.3333	-33.3333	-3.33333	-23.3333	0
-20	-6.66667	36.6667	0	6.66667	16.6667	13.3333	-10	0	0	3.33333	6.66667
0	-10	-10	13.3333	3.33333	46.6667	-3.33333	6.66667	26.6667	-3.33333	30	-6.66667
10	10	-10	-23.3333	3.33333	3.33333	26.6667	20	6.66667	13.3333	-10	0
10	-13.3333	-3.33333	30	-10	-20	-16.6667	30	-53.3333	-6.66667	-6.66667	16.6667
-26.6667	3.33333	-16.6667	-30	10	-10	-3.33333	3.33333	23.3333	0	26.6667	-16.6667
13.3333	3.33333	-6.66667	16.6667	-6.66667	13.3333	10	-13.3333	3.33333	0	-26.6667	53.3333
-10	6.66667	13.3333	-3.33333	10	-26.6667	-13.3333	-50	16.6667	20	0	-6.66667
20	-3.33333	-20	-36.6667	6.66667	-6.66667	0	10	-13.3333	-16.6667	20	-13.3333
-23.3333	3.33333	20	-13.3333	6.66667	40	0	6.66667	6.66667	3.33333	-23.3333	-6.66667
-6.66667	-6.66667	10	6.66667	0	-26.6667	6.66667	-16.6667	23.3333	-3.33333	6.66667	-13.3333
30	-10	-36.6667	3.33333	-26.6667	23.3333	-23.3333	-16.6667	-16.6667	0	-6.66667	-33.3333
-26.6667	13.3333	13.3333	43.3333	10	-6.66667	30	30	-50	6.66667	0	40
13.3333	-6.66667	30	-26.6667	-3.33333	-16.6667	-30	-10	40	6.66667	-6.66667	6.66667
10	-13.3333	-3.33333	10	3.33333	3.33333	26.6667	6.66667	-46.6667	-6.66667	10	-23.3333
-13.3333	43.3333	16.6667	60	-3.33333	13.3333	10	-13.3333	50	-16.6667	13.3333	0
-16.6667	-10	-3.33333	-30	-3.33333	16.6667	-10	26.6667	-6.66667	16.6667	-20	16.6667
6.66667	0	-23.3333	-13.3333	33.3333	-13.3333	-16.6667	-30	3.33333	-6.66667	-3.33333	-16.6667
36.6667	-13.3333	3.33333	-16.6667	-10	30	6.66667	0	-6.66667	-3.33333	26.6667	3.33333
-16.6667	-6.66667	-26.6667	-3.33333	0	-20	-3.33333	36.6667	16.6667	6.66667	-6.66667	0
-10	16.6667	20	-10	-6.66667	10	13.3333	-6.66667	-30	6.66667	-33.3333	-10
0	13.3333	-13.3333	13.3333	6.66667	0	-23.3333	-10	-26.6667	0	33.3333	-13.3333
0	-20	13.3333	0	-10	6.66667	-33.3333	-20	66.6667	-10	3.33333	10
30	10	0	-6.66667	16.6667	-26.6667	96.6667	23.3333	-13.3333	0	-3.33333	-3.33333
-33.3333	-23.3333	20	16.6667	-13.3333	-6.66667	-40	13.3333	-13.3333	13.3333	-16.6667	20
16.6667	40	3.33333	-16.6667	0	6.66667	6.66667	-16.6667	-10	-16.6667	0	-50
-3.33333	-20	-6.66667	3.33333	-3.33333	6.66667	-13.3333	6.66667	80	6.66667	-3.33333	16.6667
16.6667	13.3333	-13.3333	13.3333	3.33333	-16.6667	13.3333	-13.3333	-43.3333	0	26.6667	16.6667
-3.33333	-16.6667	20	0	0	53.3333	-33.3333	13.3333	-16.6667	16.6667	-13.3333	-3.33333
-3.33333	23.3333	-30	3.33333	0	-16.6667	16.6667	-10	13.3333	-13.3333	-10	10
-20	-13.3333	10	13.3333	-13.3333	-3.33333	3.33333	0	-40	-6.66667	23.3333	10
30	0	0	10	6.66667	-36.6667	0	3.33333	40	16.6667	20	-6.66667
-40	16.6667	-3.33333	-13.3333	-3.33333	16.6667	16.6667	10	-20	3.33333	0	20
10	-16.6667	40	-20	-16.6667	0	-23.3333	53.3333	-16.6667	-10	-13.3333	-13.3333
13.3333	-26.6667	-30	-36.6667	33.3333	-6.66667	-3.33333	-20	10	3.33333	-3.33333	-6.66667
-6.66667	23.3333	0	30	-13.3333	10	33.3333	-106.667	0	3.33333	-16.6667	-20
-10	3.33333	16.6667	-3.33333	-3.33333	-13.3333	-26.6667	40	-3.33333	-40	20	10
26.6667	-53.3333	-20	13.3333	10	6.66667	0	26.6667	-26.6667	13.3333	-23.3333	6.66667
-3.33333	20	13.3333	20	-13.3333	10	-20	-36.6667	93.3333	23.3333	3.33333	-10
-63.3333	3.33333	-40	-13.3333	30	-20	33.3333	103.333	-26.6667	3.33333	-3.33333	16.6667
10	20	30	10	-16.6667	0	-26.6667	3.33333	-36.6667	-13.3333	10	-3.33333
23.3333	-13.3333	-23.3333	33.3333	-3.33333	0	20	-20	20	-13.3333	0	-13.3333
-16.6667	13.3333	16.6667	-30	3.33333	16.6667	-6.66667	-46.6667	-3.33333	10	-16.6667	16.6667
3.33333	0	10	-10	-10	-6.66667	-3.33333	-10	20	6.66667	13.3333	-3.33333
13.3333	93.3333	13.3333	6.66667	10	-3.33333	3.33333	-36.6667	-23.3333	-6.66667	6.66667	3.33333
-23.3333	-46.6667	-20	-23.3333	-3.33333	30	-3.33333	73.3333	0	3.33333	-3.33333	3.33333
40	3.33333	3.33333	36.6667	-40	-36.6667	23.3333	-26.6667	-6.66667	16.6667	0	-6.66667
60	-46.6667	-23.3333	10	16.6667	13.3333	0	16.6667	10	10	3.33333	16.6667
20	-23.3333	26.6667	-36.6667	6.66667	-23.3333	-26.6667	-16.6667	-20	-10	-6.66667	10
13.3333	16.6667	20	-26.6667	13.3333	-20	3.33333	26.6667	6.66667	-3.33333	-3.33333	-10
-13.3333	16.6667	-36.6667	-3.33333	-3.33333	26.6667	-10	-33.3333	-16.6667	6.66667	-16.6667	-6.66667
-83.3333	0	10	3.33333	6.66667	23.3333	16.6667	-10	30	-6.66667	13.3333	-10
-33.3333	0	16.6667	-6.66667	-10	-13.3333	-13.3333	13.3333	33.3333	-16.6667	-6.66667	-16.6667
16.6667	6.66667	-26.6667	50	6.66667	-10	-3.33333	-10	-23.3333	6.66667	0	16.6667
-3.33333	-10	0	3.33333	-13.3333	33.3333	-6.66667	-10	0	-13.3333	-10	0
10	23.3333	-13.3333	6.66667	13.3333	-33.3333	36.6667	56.6667	-16.6667	3.33333	6.66667	-30
3.33333	-16.6667	36.6667	-16.6667	-10	-13.3333	-33.3333	-13.3333	-6.66667	13.3333	10	10
-10	6.66667	-16.6667	-6.66667	13.3333	26.6667	10	-16.6667	0	-23.3333	-3.33333	0
0	3.33333	-10	30	-20	-23.3333	16.6667	-16.6667	-16.6667	26.6667	40	13.3333
-3.33333	-10	50	-36.6667	6.66667	3.33333	-3.33333	16.6667	10	-16.6667	-20	23.3333
3.33333	-33.3333	13.3333	-16.6667	-13.3333	0	-13.3333	-6.66667	-20	30	3.33333	-16.6667
0	30	-10	23.3333	23.3333	46.6667	-6.66667	-30	33.3333	-46.6667	13.3333	-13.3333
26.6667	-6.66667	20	-26.6667	3.33333	23.3333	-13.3333	10	73.3333	20	-20	3.33333
-13.3333	-3.33333	-23.3333	6.66667	20	-10	3.33333	6.66667	-50	-13.3333	-10	0
16.6667	30	-30	10	-6.66667	-3.33333	20	16.6667	-36.6667	23.3333	3.33333	-6.66667
0	-10	6.66667	40	-13.3333	-3.33333	-10	60	26.6667	-13.3333	6.66667	6.66667
-3.33333	10	-20	6.66667	-3.33333	-30	-3.33333	3.33333	10	13.3333	20	-3.33333
0	-10	-6.66667	-36.6667	-3.33333	-73.3333	-3.33333	-76.6667	-13.3333	-13.3333	-26.6667	13.3333
-26.6667	10	20	36.6667	-10	-3.33333	-6.66667	-10	-20	-20	23.3333	-16.6667
-13.3333	-16.6667	6.66667	-33.3333	20	56.6667	20	16.6667	-33.3333	43.3333	-40	26.6667
46.6667	-13.3333	-26.6667	-16.6667	-3.33333	6.66667	0	0	-20	-6.66667	6.66667	33.3333
-33.3333	20	13.3333	3.33333	-6.66667	3.33333	-13.3333	36.6667	76.6667	-10	3.33333	-16.6667
26.6667	-10	0	-6.66667	0	13.3333	16.6667	3.33333	33.3333	6.66667	-16.6667	-3.33333
-30	0	6.66667	3.33333	-3.33333	0	3.33333	3.33333	-43.3333	-10	30	10
13.3333	13.3333	0	-3.33333	6.66667	-6.66667	-3.33333	-20	-36.6667	-3.33333	10	-33.3333
-20	-16.6667	-6.66667	60	0	-13.3333	-6.66667	3.33333	23.3333	0	-23.3333	23.3333
23.3333	16.6667	0	-23.3333	-3.33333	40	20	-20	10	0	20	-10
10	3.33333	-3.33333	-26.6667	20	-80	3.33333	6.66667	0	0	16.6667	6.66667
-6.66667	-10	-10	-13.3333	-20	20	-30	-10	20	13.3333	-23.3333	-20
26.6667	-6.66667	-6.66667	0	0	40	3.33333	0	-3.33333	-10	-10	13.3333
-23.3333	-33.3333	13.3333	6.66667	0	-6.66667	0	23.3333	-30	-3.33333	6.66667	3.33333
13.3333	46.6667	-3.33333	3.33333	3.33333	13.3333	3.33333	16.6667	-23.3333	-3.33333	0	0
-16.6667	0	3.33333	-6.66667	-6.66667	-13.3333	0	-26.6667	-6.66667	-30	-3.33333	-6.66667
86.6667	-3.33333	-6.66667	16.6667	13.3333	-20	30	0	36.6667	23.3333	-16.6667	-3.33333
50	-20	60	-16.6667	-10	40	-16.6667	-30	-33.3333	3.33333	13.3333	10
10	6.66667	0	16.6667	6.66667	-20	10	3.33333	10	6.66667	3.33333	-3.33333
-116.667	13.3333	-20	-36.6667	-6.66667	-13.3333	3.33333	16.6667	-36.6667	-16.6667	3.33333	-3.33333
-33.3333	-3.33333	-20	53.3333	3.33333	50	-13.3333	66.6667	56.6667	13.3333	10	-10
6.66667	-3.33333	23.3333	-6.66667	30	-20	6.66667	-76.6667	43.3333	-10	16.6667	6.66667
-13.3333	-10	-96.6667	-3.33333	-16.6667	-13.3333	20	-10	-6.66667	26.6667	6.66667	-6.66667
-20	20	50	-10	-6.66667	-33.3333	-30	53.3333	-43.3333	-3.33333	-46.6667	0
30	-10	23.3333	-10	6.66667	-3.33333	-16.6667	-13.3333	86.6667	-33.3333	10	0
16.6667	0	6.66667	13.3333	-43.3333	10	0	0	-90	16.6667	16.6667	16.6667
16.6667	3.33333	26.6667	-6.66667	-3.33333	-16.6667	26.6667	-33.3333	3.33333	10	-36.6667	-13.3333
-13.3333	3.33333	-23.3333	20	16.6667	33.3333	-10	-23.3333	-26.6667	-6.66667	20	20
-36.6667	-10	-20	0	-3.33333	60	3.33333	60	23.3333	-10	6.66667	-20
-6.66667	0	33.3333	-130	-6.66667	6.66667	3.33333	-30	23.3333	33.3333	3.33333	6.66667
16.6667	16.6667	-16.6667	63.3333	0	-40	-16.6667	3.33333	-40	-3.33333	13.3333	-6.66667
3.33333	-13.3333	-20	56.6667	23.3333	13.3333	0	23.3333	13.3333	-40	-26.6667	3.33333
3.33333	-3.33333	13.3333	-10	-16.6667	-13.3333	3.33333	-16.6667	46.6667	30	20	-6.66667
0	13.3333	0	6.66667	0	-16.6667	-23.3333	-3.33333	33.3333	0	-6.66667	30
-3.33333	-6.66667	23.3333	10	13.3333	-26.6667	23.3333	20	-46.6667	-13.3333	-16.6667	-16.6667
-16.6667	-3.33333	0	-3.33333	23.3333	-3.33333	-3.33333	-33.3333	6.66667	13.3333	23.3333	-10
83.3333	0	-33.3333	-6.66667	0	16.6667	-13.3333	-16.6667	-40	-23.3333	-20	13.3333
46.6667	0	13.3333	-13.3333	10	10	-3.33333	3.33333	16.6667	10	-6.66667	-6.66667
6.66667	-20	6.66667	3.33333	-30	0	13.3333	73.3333	-6.66667	6.66667	6.66667	0
0	16.6667	-3.33333	-3.33333	-60	30	0	20	86.6667	-20	-10	-6.66667
-73.3333	0	0	-13.3333	10	0	-10	-73.3333	-96.6667	16.6667	43.3333	26.6667
-23.3333	-43.3333	-10	10	23.3333	10	0	3.33333	23.3333	3.33333	-16.6667	-26.6667
-63.3333	-3.33333	0	-16.6667	16.6667	-50	23.3333	16.6667	6.66667	-3.33333	-13.3333	0
10	40	3.33333	43.3333	-10	-20	-20	53.3333	-26.6667	23.3333	-16.6667	0
[truncated: 95 more rows]

[truncated: 6 more sheets: ASYN iso, ASYN H02, ASYN H05, ASYN H06, ASYN H09, PWS]
